# Supplementary material for: Vitamin D Binding Protein Isoforms and Apolipoprotein E in Cerebrospinal Fluid as Prognostic Biomarkers of Multiple Sclerosis
Source: PLoS One. 2015 Jun 5;10(6):e0129291. doi: 10.1371/journal.pone.0129291 (PMC4457896; doi:10.1371/journal.pone.0129291)
Supplement: S1 Dataset — %Vol values of the most representative spots (239 spots): in sheet #1 mean values of spots and hierarchical clustering analysis performed by StatisticXL are reported; in sheet #2% Vol values, of each replicate, mean value and standard deviation are reported. (XLS) [file pone.0129291.s001.xls]

## Sheet: 2DE %vol mean+cluster 239spots
Group ID	SM 25	SM 26	SM 27	SM 28	SM 29	SM 30	SM 31	SM 32	SM 33	SM 34	SM 35	SM 36	SM 37	SM 38	SM 39	SM 40	SM 41	SM 42	SM43	SM 44	SM 45	SM 46	SM 47	SM 48
14	0.0506765	0.0260033	0.0217506	0.0402896	0.028243	0.00929525	0.00779655	0.0605548	0.0244067	0.0329381	0.0286937	0.023834	0.0179394	0.00988805	0.0193453	0.0307936	0.01242	0.0250616	0.0163101	0.024072	0.0375841	0.0348151	0.0066688	0.0209384
15	0.0525011	0.0260664	0.0210472	0.0306904	0.0216911	0.0101818	0.00900045	0.0565705	0.0207806	0.0304514	0.0244298	0.0228877	0.0126636	0.0106941	0.0196927	0.0311589	0.0122023	0.02925	0.0147763	0.020934	0.0349598	0.0319617	0.00697505	0.0192904
16	0.0523156	0.0256614	0.0186006	0.0285608	0.0164803	0.00863535	0.0085534	0.0534485	0.0173847	0.0252293	0.0229618	0.0210844	0.0161592	0.0095843	0.0215687	0.028993	0.0118094	0.0230824	0.0084162	0.0185072	0.0355693	0.0261614	0.001	0.0166388
31	0.0309037	0.0297686	0.0148461	0.0162798	0.0300837	0.0181587	0.0180974	0.00323459	0.0230491	0.017521	0.0127886	0.0233175	0.0252024	0.035905	0.0347115	0.0326923	0.0350369	0.0140642	0.0378383	0.0169988	0.0126577	0.022739	0.0312351	0.0126955
32	0.0667173	0.0639356	0.0304302	0.0556913	0.05095	0.0425643	0.0269534	0.0269005	0.0510479	0.0434123	0.0481905	0.0590272	0.0651068	0.054818	0.0578063	0.0441823	0.0586215	0.0486063	0.0615274	0.0457688	0.0479928	0.0462104	0.067142	0.0597807
33	0.0749577	0.0670412	0.0359621	0.0481966	0.0627947	0.0506943	0.034846	0.032888	0.0565916	0.046993	0.0615086	0.0743978	0.0692138	0.0576508	0.0655811	0.0523068	0.0620129	0.052698	0.0663141	0.0461158	0.0534055	0.0535321	0.071487	0.0790891
35	0.0740874	0.0583753	0.0294275	0.0574778	0.0578058	0.046272	0.0337655	0.0323716	0.0546144	0.0453887	0.0602762	0.0735092	0.0666024	0.0491038	0.055734	0.0345406	0.0488964	0.0463912	0.0483485	0.0473815	0.0452642	0.0561082	0.0745221	0.0768938
36	0.0327871	0.0611514	0.0222899	0.0364299	0.0384902	0.0273552	0.0214712	0.0169997	0.0362577	0.0360315	0.0259877	0.0386114	0.0392045	0.0442591	0.0459154	0.0396218	0.0486103	0.0323085	0.0497531	0.0401551	0.0357087	0.0306328	0.0469882	0.0754216
38	0.0468315	0.041202	0.0222957	0.0365748	0.0133578	0.0116909	0.0278973	0.0336202	0.001	0.0335317	0.017289	0.0239775	0.0135151	0.00983823	0.0207123	0.0261142	0.0201113	0.0259817	0.0213135	0.00448318	0.0255048	0.0414315	0.0197431	0.0565007
60	0.0445131	0.0354003	0.0410156	0.0804143	0.0319628	0.0331967	0.0219865	0.0641416	0.0367969	0.0353361	0.0351934	0.0456792	0.0447199	0.0509949	0.0512512	0.0499229	0.0499257	0.0437692	0.0485895	0.0424629	0.0699007	0.0555718	0.0382447	0.0444247
62	0.0665798	0.0369246	0.0382628	0.0735887	0.027562	0.0135525	0.0207816	0.0656674	0.0239817	0.0110504	0.030066	0.0438622	0.0469608	0.0218749	0.0427327	0.0500344	0.0356623	0.0389962	0.0436107	0.0363664	0.0530052	0.0591214	0.0380136	0.0426375
63	0.0152148	0.0254495	0.0246069	0.0590738	0.0247828	0.027517	0.00822395	0.0485312	0.0304281	0.0231252	0.0286909	0.0384893	0.0373095	0.0381994	0.0460308	0.0560612	0.038929	0.0513204	0.0356824	0.0417064	0.0583868	0.0475778	0.0315014	0.0145208
65	0.0386718	0.0744424	0.0169866	0.0323777	0.0607341	0.042203	0.0291794	0.0697502	0.0414448	0.0400491	0.0410651	0.0486603	0.0419496	0.0410086	0.0540535	0.0426496	0.0331429	0.0670852	0.0516352	0.0544288	0.0602909	0.0550038	0.0477081	0.0457152
66	0.0482676	0.0301477	0.0129189	0.0236116	0.0335269	0.0308925	0.0280438	0.0525214	0.0259045	0.0294042	0.0306647	0.0349245	0.0298317	0.0280277	0.0191805	0.0272497	0.00879165	0.039126	0.0219311	0.0282813	0.0350128	0.0421087	0.028421	0.0344879
68	0.0285777	0.0191027	0.0163065	0.0167765	0.0124021	0.0119648	0.0233905	0.0247479	0.0225663	0.0253922	0.0236694	0.0247602	0.0167801	0.0154112	0.00774755	0.0195717	0.001	0.0164718	0.0084364	0.0177945	0.0212646	0.0257332	0.0097988	0.0305315
69	0.0514886	0.0876538	0.0357145	0.0541891	0.0608305	0.06165	0.0418665	0.0708335	0.0746086	0.0612638	0.0731818	0.0739652	0.0572333	0.0553374	0.102356	0.055899	0.0541189	0.0811845	0.0563591	0.069645	0.0789699	0.0758019	0.0681264	0.0782144
70	0.0546926	0.0349172	0.0203344	0.0289065	0.0366715	0.0376398	0.0370002	0.0541392	0.0337361	0.0385189	0.0442573	0.045009	0.0293332	0.029899	0.0540096	0.0312123	0.0271003	0.032251	0.02229	0.0327146	0.0343613	0.0517446	0.0313577	0.0477836
71	0.0485768	0.0671006	0.057815	0.0755502	0.0246637	0.0694273	0.0480848	0.0555994	0.100735	0.0791023	0.104229	0.0981428	0.0585521	0.0588344	0.0941657	0.0634828	0.0629075	0.0358499	0.027715	0.0567197	0.0627015	0.0550204	0.0764367	0.103188
72	0.0210992	0.0267493	0.0235476	0.0352359	0.001	0.0331733	0.0259317	0.026152	0.0418959	0.0351558	0.0414357	0.043118	0.0250428	0.0217912	0.0474631	0.0352356	0.0314171	0.001	0.001	0.0226317	0.0275591	0.0273905	0.034713	0.0492197
97	0.360835	0.215206	0.204205	0.280277	0.290558	0.0907391	0.0848056	0.261412	0.121202	0.177508	0.278023	0.100607	0.184557	0.151933	0.182138	0.16988	0.12567	0.244677	0.142641	0.216878	0.176066	0.152002	0.117484	0.103267
98	0.063549	0.0509686	0.0330528	0.0562661	0.0519003	0.0332599	0.0193094	0.0642136	0.0269184	0.0470418	0.0486059	0.0342481	0.0507853	0.0288936	0.0361522	0.0452	0.0410766	0.0478551	0.0281496	0.0507516	0.0445998	0.037089	0.031284	0.0331256
99	0.01313	0.0196202	0.00639085	0.0220981	0.0118859	0.0142839	0.0058587	0.0188565	0.0277001	0.0187614	0.0197088	0.0214482	0.00663885	0.0061388	0.0288538	0.0187893	0.0134727	0.0101152	0.0162718	0.0138252	0.0240476	0.0276622	0.00819595	0.0122282
101	0.0501873	0.0544851	0.0345307	0.0468727	0.0325502	0.0481372	0.0269021	0.0488704	0.047925	0.043878	0.042042	0.0498215	0.0410073	0.0410259	0.0767917	0.036972	0.033293	0.041353	0.0337288	0.043656	0.0344095	0.0428923	0.0391541	0.0535359
102	0.0946651	0.102594	0.0825627	0.098862	0.0640809	0.0928384	0.0579144	0.0945653	0.0973372	0.0911681	0.0914501	0.109442	0.0723161	0.0746433	0.141541	0.070814	0.0698601	0.0838243	0.0692885	0.0833251	0.0692885	0.0789697	0.0669019	0.128188
103	0.0217013	0.0378645	0.0363679	0.0416615	0.0340968	0.0162434	0.0303245	0.0623792	0.0406594	0.0491996	0.0418392	0.0498531	0.0393956	0.048912	0.0601967	0.0485401	0.0324216	0.0379793	0.0598428	0.0397305	0.0413874	0.0744465	0.0436708	0.0569535
105	0.078818	0.154579	0.0531811	0.0620279	0.055864	0.0934144	0.0426173	0.0695295	0.0521086	0.0670641	0.0538128	0.0929184	0.0905483	0.0852917	0.0760422	0.0294256	0.0775614	0.0360159	0.0753583	0.057182	0.0177459	0.0289594	0.0699579	0.0665508
106	0.22227	0.353448	0.144772	0.192617	0.140431	0.232939	0.128682	0.193491	0.133607	0.166386	0.169533	0.230347	0.198708	0.221411	0.241227	0.13378	0.167205	0.178207	0.167682	0.198406	0.121997	0.131995	0.171407	0.197951
108	0.157293	0.149568	0.0656527	0.0841916	0.11655	0.0945272	0.0748706	0.141431	0.090039	0.122548	0.123762	0.1427	0.168833	0.14293	0.150987	0.109513	0.094424	0.151564	0.105813	0.147815	0.102682	0.0938275	0.100292	0.158048
109	3.20612	3.11513	2.55916	2.72567	3.06287	3.52396	2.12083	2.89511	2.98555	3.11724	3.03517	3.18172	2.55926	2.8623	4.06408	2.9829	3.16172	3.23284	2.36726	3.09671	2.60283	2.40535	2.22403	3.86193
110	0.498224	0.857973	0.467674	0.569233	0.410157	0.609747	0.309804	0.449395	0.461284	0.468768	0.542004	0.532809	0.517594	0.483015	0.571952	0.351244	0.344307	0.487557	0.393136	0.574403	0.363745	0.329153	0.370007	0.623068
111	0.987171	1.35065	1.06428	1.33506	0.769703	1.23856	0.655761	1.0318	1.10981	1.01362	1.29642	1.02129	1.46016	0.996866	1.28698	0.877897	0.827712	1.03099	0.793689	1.22033	0.859599	0.821894	0.806284	1.9014
112	0.283474	0.303791	0.15797	0.203458	0.145859	0.234063	0.155357	0.277431	0.215923	0.255668	0.302937	0.240755	0.338209	0.271888	0.313539	0.244526	0.223362	0.362828	0.211867	0.304014	0.242949	0.191929	0.187192	0.37809
113	1.08074	0.932879	0.560734	0.983826	0.876822	0.73616	0.665776	1.02666	0.944288	0.781281	0.96665	1.0481	1.23541	0.87871	1.07723	0.95475	0.956757	0.917185	0.60128	0.919156	0.614414	0.755792	0.767375	1.43465
117	0.0557566	0.0526845	0.0367878	0.0513864	0.0302608	0.0575842	0.0270155	0.0395454	0.0542076	0.0513031	0.0531477	0.0554463	0.0401654	0.0360439	0.0758733	0.0864999	0.0531911	0.0374461	0.0473104	0.0469419	0.056041	0.0447067	0.0582505	0.0842784
118	0.935558	0.641876	0.330781	0.509553	0.711248	0.3639	0.554296	0.838778	0.372391	0.486594	0.7334	0.598828	0.442821	0.455369	0.405246	0.506054	0.302438	0.513051	0.248514	0.756951	0.480411	0.448142	0.175693	0.668788
119	1.05606	0.733004	0.414497	0.82835	0.780242	0.475286	0.763669	1.31719	0.549316	0.766501	0.880969	0.866323	0.627249	0.566046	0.55533	0.611702	0.437828	0.680911	0.374724	1.55114	0.729788	0.65097	0.180369	0.986602
120	0.357781	0.265005	0.0670858	0.152188	0.154933	0.0386744	0.201236	0.210147	0.138377	0.173159	0.377857	0.218641	0.119942	0.149621	0.0792143	0.0953833	0.0640729	0.127535	0.0907246	0.199301	0.12162	0.115166	0.0965276	0.183255
122	0.0771525	0.316222	0.0697057	0.129763	0.125476	0.202223	0.138067	0.0926219	0.195298	0.187896	0.206228	0.221498	0.158787	0.185955	0.238118	0.259541	0.0942025	0.124406	0.165629	0.142622	0.116168	0.220932	0.245779	0.267317
123	0.0754281	0.120662	0.071049	0.110342	0.0700001	0.0884231	0.0568641	0.0659118	0.109244	0.087055	0.0996614	0.0972758	0.0644185	0.0616459	0.12305	0.122305	0.0967242	0.0629562	0.0770948	0.0758281	0.0950213	0.0774986	0.0995197	0.13804
124	1.08188	0.78775	0.371883	0.74169	0.729815	0.486926	0.462677	0.874442	0.628275	0.66574	0.871973	1.06978	0.55575	0.553095	0.5109	0.752796	0.423503	0.779759	0.513518	0.636446	0.581994	0.669953	0.318667	0.581393
125	0.0188834	0.0409523	0.0203916	0.0339144	0.023363	0.032593	0.0208211	0.0288995	0.0266144	0.0230474	0.0311421	0.028207	0.0212187	0.0326966	0.0272862	0.0865658	0.0236031	0.0195814	0.027127	0.0265808	0.0209197	0.0261144	0.0259202	0.0314047
126	0.0578422	0.0941973	0.0525036	0.0902961	0.0687236	0.0715317	0.0460893	0.0526761	0.0883528	0.0604232	0.072417	0.0803208	0.0544163	0.0428412	0.0914571	0.109656	0.0738638	0.0527509	0.0618569	0.0596205	0.0704801	0.0622176	0.0728057	0.099634
130	0.438451	0.568238	0.302523	0.34327	0.353087	0.366417	0.240887	0.298998	0.367165	0.36966	0.433244	0.447747	0.314363	0.446911	0.400325	0.13337	0.405232	0.459087	0.434269	0.302574	0.389402	0.244323	0.509209	0.611682
133	6.15301	11.5116	8.00977	12.7485	12.8969	8.94035	5.79418	12.3881	9.10372	11.0877	13.8826	9.39916	13.4288	11.5295	11.158	16.8014	16.1292	11.7665	14.9503	12.6298	17.7807	7.93257	12.3204	8.66699
134	0.342634	0.370946	0.224359	0.272357	0.225256	0.232488	0.190815	0.253327	0.275247	0.242735	0.280874	0.335075	0.326155	0.410195	0.48731	0.497025	0.251267	0.174695	0.233629	0.260067	0.209587	0.309441	0.25698	0.442796
135	0.0080543	0.0275004	0.0196546	0.0298959	0.0185751	0.0233786	0.017181	0.0682791	0.0290683	0.0208047	0.0266229	0.0342873	0.0191089	0.0328782	0.0394836	0.0498196	0.0199658	0.0303762	0.0118904	0.0255375	0.0214021	0.0275842	0.0245227	0.0316039
138	0.00941025	0.0175084	0.0190512	0.0241418	0.021713	0.0206954	0.0137398	0.0437297	0.0125596	0.0182973	0.0199052	0.0265204	0.016984	0.0212524	0.0507425	0.0441846	0.0157094	0.0246357	0.00938865	0.0147519	0.0304704	0.0242958	0.0173989	0.0272978
143	2.84694	4.50933	3.7811	2.57158	3.39664	3.56379	1.58464	3.08922	2.78533	3.11635	3.42895	2.40255	4.46724	4.05697	3.37868	3.1956	5.27863	5.71819	4.63593	3.05046	5.49263	3.97728	3.58678	4.03134
167	0.787258	1.06111	1.01235	0.714239	0.623389	0.356971	0.449093	0.956757	0.518291	0.6715	0.64696	0.636645	1.17348	1.51614	0.69648	0.712162	1.06914	1.08951	1.12965	0.596408	1.07383	1.11988	0.989957	1.11302
170	1.82595	3.10563	2.52548	1.68541	2.05135	1.99075	1.13509	1.93729	1.72402	1.67923	2.25594	1.57401	3.01838	2.42041	2.00612	1.70187	2.68268	3.0161	2.46591	2.05846	2.35074	1.6591	2.36439	2.68898
190	2.38636	3.47401	3.59576	2.85945	2.45046	6.08438	1.8288	3.4566	3.422	2.32731	4.53876	3.22409	2.9234	4.10424	4.99203	3.00514	5.8736	4.34619	2.18325	4.52629	7.72882	4.15839	4.26818	5.73564
196	0.0361981	0.0241094	0.008534	0.0365823	0.0272764	0.030033	0.0077898	0.0364435	0.0171258	0.014169	0.0312675	0.0298632	0.0244407	0.0352195	0.0319623	0.0403285	0.0132574	0.0276517	0.0247833	0.040947	0.0181243	0.0368339	0.0266599	0.0403456
198	0.0217583	0.00723081	0.00330567	0.0148095	0.0176159	0.0193924	0.001	0.0245686	0.0154428	0.00735755	0.0179534	0.0168492	0.0167289	0.0185065	0.0167613	0.0203713	0.0157668	0.0167211	0.00911845	0.0081379	0.0146908	0.0220537	0.0100907	0.0168462
202	0.062734	0.0325449	0.0295892	0.0842863	0.0665178	0.0744945	0.0534357	0.104211	0.100707	0.0659746	0.0902558	0.075672	0.0775091	0.0867884	0.102247	0.0821499	0.0874214	0.0970826	0.0953809	0.0974828	0.127765	0.102308	0.133631	0.0697699
206	0.0383367	0.0127239	0.0074816	0.0194253	0.0140084	0.0436124	0.0236808	0.0372085	0.0256719	0.0229303	0.027729	0.0321974	0.0384219	0.0231937	0.0379924	0.0241951	0.0226986	0.0322557	0.0268245	0.0267023	0.0239649	0.0370155	0.030781	0.0316446
208	0.107364	0.0438363	0.0361207	0.0302362	0.0139886	0.0224094	0.0125416	0.077154	0.0413958	0.0905552	0.0496491	0.089827	0.00906675	0.0229276	0.0298515	0.0417206	0.0225463	0.0354619	0.0341649	0.0571593	0.0174199	0.0199145	0.0294763	0.0244794
210	0.03269	0.0102311	0.001	0.0249388	0.00712685	0.0649973	0.0423187	0.0636297	0.0585697	0.0364478	0.0644791	0.055065	0.0598917	0.042336	0.051387	0.0472448	0.0436491	0.0561295	0.0564218	0.0477058	0.059706	0.050152	0.0673881	0.0576563
211	0.0413556	0.0423982	0.0670082	0.117717	0.0397817	0.0356687	0.0260172	0.0430241	0.0111965	0.0219226	0.0212087	0.0547911	0.062999	0.0617673	0.183816	0.0370937	0.019652	0.0424865	0.0492129	0.0246325	0.0414434	0.0468166	0.0420292	0.0457881
212	0.0721989	0.0569171	0.0859272	0.116434	0.0737784	0.0673219	0.0619714	0.0623407	0.0339099	0.0408885	0.0458865	0.0604148	0.0884735	0.086663	0.0864735	0.0265376	0.0556191	0.0857583	0.0824359	0.0470783	0.0786669	0.0829613	0.0692709	0.0757471
213	0.0553478	0.0524708	0.0294511	0.082582	0.0679334	0.0539006	0.0580644	0.0528619	0.0412503	0.0352959	0.039684	0.0486393	0.0390955	0.0992641	0.0591387	0.0464206	0.0489442	0.0544699	0.0480762	0.0569656	0.0604427	0.0732375	0.0526778	0.0797226
216	0.055805	0.0321695	0.001	0.016029	0.0125936	0.0892773	0.0391574	0.0656237	0.0469939	0.0439029	0.0599713	0.0597128	0.0572322	0.0659276	0.0622271	0.0522265	0.051416	0.0721442	0.0628863	0.0487882	0.0756255	0.0567224	0.0648853	0.0553009
217	0.0178005	0.001	0.001	0.0307642	0.0147237	0.0517003	0.0354124	0.0449075	0.0371184	0.0232269	0.029939	0.0345958	0.0626471	0.0158683	0.0383199	0.0299631	0.0463059	0.0449446	0.0348344	0.0345068	0.0512767	0.0427449	0.0437538	0.0401895
219	0.193642	0.04343	0.0277497	0.0383631	0.02553	0.0606674	0.021457	0.103508	0.0416287	0.0953983	0.101517	0.0496084	0.0292651	0.0586936	0.0605082	0.116795	0.0158372	0.054574	0.0524732	0.0823609	0.0131746	0.0752466	0.0323735	0.0943791
220	0.0587807	0.0566119	0.0414463	0.0933868	0.0829628	0.0818018	0.0671359	0.103997	0.112299	0.0752836	0.0888918	0.0961702	0.084952	0.0859103	0.104407	0.0879443	0.0890612	0.0830338	0.107142	0.100355	0.136442	0.0834493	0.109963	0.0850073
221	0.0554064	0.0369784	0.0207841	0.0265787	0.0165852	0.0308835	0.00541548	0.0104963	0.0357977	0.0413369	0.0348906	0.0347645	0.0205641	0.0186231	0.0412626	0.0495007	0.0187347	0.001	0.021566	0.0274831	0.0448821	0.0266037	0.0376284	0.0287486
222	0.0391903	0.0462212	0.0429364	0.0880051	0.0821645	0.0719376	0.0461409	0.0828274	0.10248	0.069158	0.0849611	0.0935045	0.0614317	0.0758194	0.115974	0.0813865	0.0793131	0.0783308	0.0988959	0.0813476	0.131273	0.0821481	0.0965614	0.0776679
223	0.0713338	0.0281602	0.0201508	0.0393127	0.0313812	0.0562474	0.0346146	0.0707927	0.0456775	0.0278365	0.0416726	0.0502817	0.0481665	0.0469458	0.0553866	0.0422672	0.0152	0.0457002	0.031644	0.0496525	0.0425142	0.0478751	0.0398129	0.0453487
224	0.0430999	0.0264821	0.0278704	0.0668505	0.0434958	0.0617173	0.0495763	0.0843706	0.0706335	0.0466676	0.0515321	0.0596021	0.0646337	0.060334	0.083749	0.0673476	0.0686174	0.0628834	0.0847886	0.0715826	0.104134	0.0781311	0.0885883	0.0520473
227	0.00666115	0.0199368	0.0160132	0.0329836	0.0254395	0.0339967	0.0268522	0.0321943	0.0513469	0.0179841	0.0238706	0.0309027	0.0241879	0.0228206	0.0373169	0.0278038	0.0206343	0.026858	0.0328539	0.0243502	0.0406785	0.0297528	0.0280833	0.0243801
228	0.0074789	0.0204508	0.0119992	0.0306177	0.01603	0.0139453	0.00655615	0.0207661	0.0211112	0.0187088	0.0154402	0.0172641	0.0113532	0.0136117	0.0304542	0.0175425	0.001	0.0128112	0.025873	0.007952	0.019468	0.0185146	0.0130092	0.0182057
229	0.0776151	0.0269819	0.00748765	0.0258767	0.0186764	0.0917931	0.0250153	0.0990146	0.096954	0.0643089	0.0635948	0.0646559	0.0923406	0.0640723	0.0931794	0.0699361	0.0875519	0.097874	0.0683094	0.0876444	0.114287	0.0973396	0.0917672	0.0630162
231	0.0765558	0.0460975	0.022865	0.0629429	0.0432015	0.0323883	0.0250131	0.0566233	0.0458095	0.0452373	0.0403803	0.0548071	0.0298253	0.0512141	0.0364461	0.0976334	0.0344298	0.0381526	0.0449897	0.0400948	0.0549638	0.0552209	0.0465334	0.0670404
232	0.103775	0.0508283	0.042577	0.051744	0.0548905	0.0580808	0.0307068	0.047099	0.087069	0.0763578	0.052682	0.10088	0.0267556	0.0794011	0.109872	0.106818	0.0458276	0.0750721	0.059055	0.0486768	0.106308	0.0508576	0.0906928	0.0523
234	0.141228	0.136411	0.129929	0.169517	0.147879	0.112593	0.0655082	0.0984771	0.159608	0.140887	0.145603	0.165206	0.0967023	0.147548	0.175055	0.17677	0.128426	0.127709	0.135191	0.133518	0.168515	0.13305	0.173108	0.196385
236	0.11838	0.0580819	0.0517421	0.0211151	0.0600426	0.001	0.0240958	0.0445476	0.119161	0.10453	0.119621	0.0682012	0.200362	0.04191	0.056659	0.0992042	0.0617747	0.036707	0.0655175	0.0454041	0.111467	0.0266323	0.102477	0.0745359
240	0.0607819	0.0529875	0.0608552	0.0736205	0.0465462	0.0805505	0.0473348	0.0863175	0.0705477	0.0693069	0.0490766	0.0677173	0.0632861	0.0825584	0.0741282	0.0626823	0.0659492	0.0659069	0.064281	0.0854905	0.0953658	0.0745727	0.0861015	0.0786419
243	0.0571079	0.0856902	0.0478343	0.108924	0.101457	0.105163	0.060708	0.0798128	0.0807181	0.0998257	0.0707596	0.125352	0.0915944	0.127929	0.104911	0.0760335	0.140104	0.0909888	0.0964241	0.108521	0.125084	0.0782225	0.151677	0.15297
244	0.188921	0.296783	0.350315	0.262654	0.214326	0.383606	0.228975	0.222147	0.378645	0.400955	0.264956	0.346918	0.211566	0.423553	0.435922	0.446626	0.340729	0.29688	0.366749	0.160184	0.185839	0.373679	0.489432	0.641703
245	0.130193	0.168651	0.140928	0.104636	0.0366486	0.152106	0.0887398	0.12472	0.112972	0.141977	0.0398532	0.109781	0.0812186	0.119479	0.166713	0.0991116	0.0662138	0.086659	0.180063	0.0454598	0.120119	0.110227	0.187409	0.247263
246	0.0326671	0.0207594	0.0610305	0.0462278	0.0533609	0.102744	0.001	0.0391238	0.0715761	0.0565994	0.0473384	0.040168	0.0888973	0.0376107	0.106497	0.0695745	0.053734	0.0328044	0.0926906	0.0759885	0.0998068	0.0376903	0.0238815	0.0384802
248	0.452582	0.700066	0.709206	0.636326	0.446977	0.730819	0.513935	0.484244	0.759923	0.623363	0.603112	0.616131	0.560703	0.732407	0.792511	0.836723	0.691764	0.644216	0.72758	0.206653	0.488748	0.621932	0.866046	1.0143
249	0.0258828	0.0699554	0.0392017	0.0598276	0.0725435	0.0553013	0.0333572	0.093798	0.0937901	0.0544884	0.0767088	0.0823688	0.0344889	0.0874732	0.0997263	0.0926215	0.0635263	0.0894646	0.0648939	0.111745	0.083235	0.050143	0.0724019	0.0822376
250	0.0797923	0.148908	0.133871	0.224196	0.153177	0.102691	0.120487	0.142272	0.221099	0.129151	0.18549	0.171758	0.0847051	0.174726	0.253991	0.149852	0.137302	0.135035	0.184615	0.21577	0.249175	0.152345	0.166661	0.151073
253	0.0691368	0.0493849	0.0319234	0.0798975	0.0631485	0.0918378	0.0387459	0.150633	0.0672183	0.109725	0.0641506	0.0797029	0.0484813	0.0822712	0.0842623	0.0748972	0.0355683	0.0852205	0.0806137	0.0843571	0.11511	0.0727693	0.144664	0.0645748
255	0.0257465	0.0220339	0.001	0.0386844	0.0091935	0.030485	0.0184367	0.0437283	0.0370854	0.0287287	0.0331134	0.0306765	0.0282201	0.0392654	0.0307812	0.0378122	0.0297456	0.0337111	0.0397588	0.0301718	0.0405612	0.0319014	0.0447367	0.027291
257	0.135651	0.107257	0.147792	0.311772	0.123446	0.231096	0.265998	0.234513	0.295164	0.1837	0.277897	0.257927	0.161509	0.217144	0.353547	0.190991	0.223029	0.230994	0.23593	0.277882	0.270937	0.213212	0.268686	0.294015
261	0.163291	0.109628	0.0843514	0.106895	0.169943	0.118983	0.0476816	0.109836	0.147939	0.146888	0.125218	0.154697	0.134658	0.112298	0.146173	0.147355	0.129863	0.0848455	0.163307	0.167806	0.116019	0.132814	0.119758	0.141328
262	0.0322153	0.0326371	0.0400388	0.0328249	0.0525798	0.0300919	0.0209056	0.0384009	0.0435339	0.0839595	0.052586	0.0509078	0.0992464	0.0399765	0.0548804	0.0718462	0.0648027	0.001	0.0354326	0.0632879	0.0396766	0.0275558	0.0786546	0.048348
263	0.244362	0.265462	0.231897	0.327921	0.284818	0.264965	0.193837	0.231805	0.263603	0.251127	0.392134	0.307022	0.274809	0.21747	0.300338	0.314264	0.181938	0.249	0.349751	0.119094	0.572987	0.262846	0.48632	0.300739
264	0.0597038	0.0614519	0.0449459	0.0547397	0.13145	0.0486232	0.0795747	0.0832115	0.0709946	0.0765501	0.0703887	0.0736707	0.0710787	0.0528382	0.0523592	0.073139	0.0615728	0.0401791	0.0896567	0.0877529	0.0563406	0.0979941	0.035346	0.0978553
266	0.0502382	0.0455829	0.001	0.0754669	0.0675869	0.129347	0.040032	0.0205929	0.0573196	0.040801	0.0435842	0.0554702	0.0591072	0.0499257	0.0697163	0.085056	0.0414995	0.0462619	0.0485658	0.0312575	0.0947057	0.0317888	0.0407682	0.0692339
268	0.403201	0.630862	0.552418	0.733434	0.685779	0.59292	0.446562	0.435057	0.636442	0.534286	0.702949	0.606187	0.527402	0.500945	0.729113	0.750928	0.513519	0.556762	0.669797	0.22606	0.685183	0.642522	0.690091	0.883942
269	0.0877997	0.0301086	0.0427926	0.069831	0.075753	0.0993676	0.0735099	0.0454554	0.100705	0.215573	0.0894989	0.155197	0.10652	0.214284	0.080648	0.169449	0.0664436	0.0488512	0.144089	0.111949	0.101413	0.050811	0.172522	0.132563
272	0.213004	0.0944008	0.0894329	0.15368	0.119258	0.287807	0.218563	0.302316	0.372308	0.236702	0.40415	0.304498	0.265232	0.319332	0.316313	0.271095	0.147496	0.192832	0.366019	0.352908	0.38559	0.338292	0.31845	0.293814
273	0.110536	0.078072	0.0565215	0.0287823	0.0743681	0.0700969	0.0270389	0.158599	0.155699	0.101664	0.121479	0.132213	0.0794398	0.0546169	0.123884	0.117603	0.0825176	0.136496	0.0375494	0.116955	0.1044	0.0892697	0.13946	0.107905
274	0.0722238	0.0164431	0.0375871	0.0858782	0.0463013	0.134748	0.0828601	0.0781101	0.0981042	0.156578	0.0646306	0.116177	0.0756065	0.0632556	0.0988979	0.176571	0.104715	0.0911658	0.0991488	0.179244	0.0571738	0.0698047	0.046093	0.149031
277	0.035055	0.046019	0.0219792	0.0396454	0.0249395	0.0646854	0.045399	0.0860838	0.0662593	0.181721	0.0449452	0.04883	0.0524661	0.0659061	0.0655281	0.0642039	0.0742267	0.0198462	0.0581377	0.0601234	0.0856808	0.0438865	0.0619061	0.0622746
278	0.0973934	0.106594	0.0679932	0.139978	0.113913	0.0975245	0.102351	0.127146	0.10124	0.203062	0.106999	0.130958	0.0701866	0.156624	0.114406	0.0980646	0.0892325	0.101119	0.129273	0.11687	0.124583	0.107293	0.109285	0.143761
280	0.0406324	0.0368687	0.0263547	0.0822698	0.0589088	0.0430746	0.034839	0.062185	0.0695329	0.142243	0.0612026	0.0565317	0.0521277	0.0613744	0.0963219	0.0709223	0.0607254	0.0591626	0.0739575	0.0668497	0.102911	0.054326	0.0695275	0.0516797
283	0.0526018	0.0152158	0.0144393	0.027721	0.0279924	0.0692793	0.0255251	0.0946306	0.0487739	0.0801452	0.0172306	0.0502356	0.0726331	0.0483188	0.0451706	0.0599428	0.0483649	0.0228496	0.0194192	0.0419059	0.0488221	0.0530043	0.053186	0.0417167
285	0.212564	0.339362	0.300983	0.290961	0.276508	0.223448	0.117171	0.132979	0.301564	0.288011	0.376506	0.250013	0.325319	0.168177	0.187438	0.168203	0.129862	0.267292	0.335206	0.248727	0.269817	0.240581	0.529292	0.218354
288	0.0597632	0.062623	0.0567341	0.234795	0.0388023	0.001	0.201	0.0993315	0.167426	0.184462	0.0315815	0.229579	0.229442	0.180576	0.3267	0.348472	0.262902	0.17588	0.154261	0.026452	0.195421	0.178404	0.0400139	0.441683
289	0.195122	0.308246	0.258319	0.212329	0.270247	0.104849	0.0588948	0.110197	0.147468	0.169331	0.241442	0.156058	0.322437	0.144384	0.0876059	0.0953022	0.0786349	0.14832	0.156185	0.331106	0.203601	0.115079	0.269563	0.120852
290	0.0718423	0.00563825	0.001	0.00750745	0.0163237	0.0987955	0.0466739	0.11703	0.0851203	0.0959074	0.0880927	0.0765248	0.0965485	0.0713201	0.0565026	0.085329	0.0734376	0.0823201	0.0669393	0.0643345	0.108938	0.0991576	0.0935544	0.0924166
294	0.119833	0.0167449	0.00682475	0.0274103	0.0105374	0.151168	0.0793553	0.144323	0.175165	0.236652	0.157498	0.133149	0.0961489	0.101443	0.0989204	0.0972705	0.108016	0.126911	0.101186	0.115968	0.135849	0.144955	0.140648	0.144591
300	0.001	0.0253548	0.0169686	0.030783	0.0271545	0.0427156	0.0272835	0.0809545	0.0466202	0.0451258	0.0356665	0.0382083	0.0258794	0.0460512	0.0475446	0.0348677	0.0313669	0.0320017	0.0211313	0.0277134	0.0310639	0.0399334	0.0323049	0.0469965
302	0.122272	0.124156	0.0690556	0.114761	0.125499	0.0985753	0.0508403	0.0604393	0.0405268	0.0560348	0.0538354	0.0707992	0.0964206	0.127813	0.0651053	0.0634653	0.0737435	0.0956215	0.0580648	0.0609471	0.0784959	0.0768846	0.0924054	0.10202
303	0.001	0.0188027	0.0195784	0.0223551	0.0151133	0.03797	0.0284734	0.0397307	0.0436339	0.0476007	0.0212504	0.0226764	0.0174667	0.0307977	0.0399439	0.0303469	0.0291958	0.0183369	0.03593	0.0258887	0.0338765	0.03027	0.0308687	0.0341499
305	0.175729	0.139963	0.0873854	0.253123	0.182885	0.19197	0.115589	0.107384	0.101707	0.161143	0.124878	0.157466	0.17287	0.208249	0.153313	0.093532	0.189194	0.197298	0.121741	0.144606	0.217274	0.191849	0.184228	0.221907
309	0.23726	1.42715	1.67603	1.31509	1.80209	1.24002	2.67265	0.786318	1.16029	1.13638	0.906102	1.62772	1.09607	1.3449	1.37223	0.9842	1.41161	1.03204	1.46806	1.59071	0.946873	2.01272	0.714136	0.968944
310	0.0097296	0.0127366	0.0178768	0.0344844	0.013657	0.010588	0.0199032	0.0209288	0.0267094	0.015848	0.0326989	0.0236973	0.001	0.0193278	0.0506547	0.0203393	0.0158701	0.0221539	0.0236479	0.0208162	0.0288658	0.0208132	0.0219268	0.0241149
313	0.136881	0.850689	1.20455	1.24551	0.933995	0.983355	1.2487	0.632798	0.70776	0.784249	0.711662	1.0248	1.0026	0.837614	1.60024	0.674988	1.38175	0.926547	1.41749	1.54602	1.00369	1.07566	0.649828	0.774512
315	0.099139	1.2698	3.85797	1.59227	1.28978	1.45204	2.29854	1.12786	3.76779	1.73998	0.919735	1.47854	1.08818	2.12084	0.804565	0.944954	1.08969	0.36585	1.37252	1.14608	0.844699	2.32794	1.36467	0.736678
316	0.918584	3.5265	9.01035	6.80382	5.40166	5.18474	6.10956	2.70742	3.18135	5.46262	2.96615	3.51069	2.07696	2.86375	2.73907	2.85292	2.53194	1.76676	4.65252	1.96194	1.70354	3.1697	5.08661	1.21501
317	0.0274028	0.0576436	0.174916	0.129437	0.0329375	0.0243814	0.0399383	0.0697877	0.049733	0.11406	0.0812222	0.170355	0.153851	0.0956057	0.176602	0.0651475	0.0728315	0.122114	0.180908	0.167688	0.108693	0.0860952	0.0182929	0.0744155
318	0.189866	0.257792	0.577914	0.697192	0.624271	0.55672	0.473102	0.405269	0.259961	0.511988	0.122718	0.489965	0.28566	0.330306	0.770101	0.318731	0.430148	0.355888	0.745109	0.77143	0.45353	0.417386	0.280996	0.200932
327	0.244994	1.09744	1.3383	1.04348	1.08115	1.322	2.66859	0.754263	1.00478	1.20815	0.83251	1.54383	0.871262	1.21697	1.33474	0.702165	1.43426	0.89843	1.23324	1.42159	0.89271	1.2333	0.795693	0.806478
329	0.0452083	0.0197944	0.0583432	0.0799432	0.103451	0.07251	0.0718362	0.0815837	0.0509757	0.119415	0.0910022	0.0926264	0.107129	0.069406	0.0907451	0.0625214	0.129491	0.135935	0.199549	0.252265	0.108989	0.128443	0.0170285	0.106662
333	0.385625	1.0336	2.6357	1.8188	2.11822	2.12272	3.86646	1.50939	2.50943	2.51823	1.45746	2.46664	1.2776	2.56986	1.5163	1.63464	1.99908	1.01734	2.39817	1.94402	1.29221	3.34948	1.35427	1.03128
336	0.0798436	0.0428706	0.031751	0.0918162	0.0689521	0.101105	0.0448036	0.0882593	0.10838	0.143174	0.107077	0.101983	0.123054	0.0958787	0.148083	0.10975	0.136489	0.137111	0.12451	0.137954	0.172966	0.105011	0.135797	0.0992611
339	0.0313949	0.0156627	0.0101726	0.0106581	0.0183144	0.0448755	0.0201074	0.0390677	0.0331937	0.0240891	0.0238449	0.0268287	0.0322453	0.0340702	0.0273246	0.0510284	0.0320774	0.0406338	0.0397827	0.0326354	0.0326074	0.0343009	0.0471297	0.0370876
340	0.09468	0.0568657	0.0399514	0.0757302	0.072373	0.081431	0.0401765	0.105278	0.0921822	0.0981905	0.101054	0.099788	0.119448	0.103055	0.101471	0.107188	0.109762	0.11409	0.132334	0.113389	0.135974	0.0817361	0.118245	0.0791301
342	0.0130707	0.0311844	0.0548303	0.0564803	0.0363018	0.0392664	0.0372456	0.0159147	0.0401327	0.0371416	0.012585	0.0391641	0.0310935	0.0476574	0.0628274	0.0246787	0.0358644	0.0514685	0.076119	0.001	0.0329188	0.0540847	0.0242584	0.0439433
343	0.0184738	0.0208264	0.0124727	0.0235877	0.0203026	0.0146115	0.0133115	0.0457679	0.0184494	0.0186468	0.028612	0.0196281	0.0234919	0.0219473	0.0320759	0.0342843	0.0428221	0.0372372	0.0232724	0.072892	0.0247301	0.0473212	0.0320802	0.0232919
345	0.0787483	0.00543573	0.00473747	0.0204896	0.001	0.096739	0.0372171	0.0893375	0.0611759	0.0876186	0.0592421	0.0784004	0.107875	0.079106	0.0829856	0.0688013	0.0564099	0.0749809	0.0784026	0.0853925	0.100174	0.0766542	0.123066	0.0686144
346	0.102667	0.001	0.001	0.001	0.0329482	0.115802	0.0427746	0.0919834	0.0758161	0.116511	0.0524309	0.0998912	0.0454526	0.048714	0.0614714	0.159923	0.065314	0.100317	0.080948	0.0529285	0.0716802	0.0980947	0.07243	0.0911022
349	0.129813	0.0448762	0.0319835	0.0277936	0.0642914	0.0607136	0.0147929	0.0222996	0.0460258	0.0789507	0.0521566	0.0680715	0.0720626	0.0778431	0.0184027	0.0571277	0.057005	0.0489409	0.0752719	0.0185502	0.0788637	0.0219581	0.0919215	0.0608955
351	0.122214	0.0709651	0.0588136	0.0420255	0.0720471	0.0944449	0.0273976	0.066783	0.036278	0.0558602	0.045241	0.047274	0.0381959	0.0827263	0.0340326	0.0617628	0.037767	0.0727953	0.0407455	0.0563208	0.0448524	0.0628719	0.0488547	0.0556254
352	0.0969277	0.0427256	0.0184838	0.0282147	0.0631979	0.0654398	0.0340913	0.0465063	0.0488519	0.0278455	0.0326171	0.0423715	0.0309371	0.0731403	0.0318872	0.0669254	0.0366863	0.0552223	0.0421935	0.0657969	0.0505729	0.0629087	0.0557085	0.0602989
356	0.157417	0.0505039	0.0306997	0.0881563	0.0695523	0.138679	0.0724183	0.145064	0.0857689	0.0845215	0.0711391	0.0940842	0.111516	0.112324	0.0923716	0.120794	0.0783947	0.109049	0.0887969	0.0866087	0.102489	0.104741	0.123261	0.110425
359	0.0602904	0.0480044	0.0332641	0.0791323	0.0802257	0.0863818	0.0466331	0.0681115	0.0454536	0.0441751	0.0360118	0.0593407	0.0619676	0.0880648	0.0697075	0.0707465	0.0601934	0.067247	0.0600513	0.0478948	0.0741784	0.0581747	0.0677965	0.0784391
360	0.164853	0.181423	0.159717	0.299924	0.284674	0.208653	0.129468	0.177998	0.192053	0.161502	0.187817	0.238645	0.173888	0.246192	0.265925	0.185677	0.225369	0.231191	0.188748	0.205708	0.275466	0.249259	0.212066	0.293586
361	0.0745979	0.0262517	0.0218192	0.0251982	0.0311884	0.0567471	0.00803875	0.0508973	0.0344796	0.0331787	0.0356729	0.0395931	0.0338176	0.0298307	0.0267372	0.0487817	0.0291751	0.0503005	0.032543	0.0502503	0.0284203	0.032392	0.0191613	0.0372594
362	0.189813	0.178071	0.118016	0.257912	0.201244	0.264336	0.228002	0.213352	0.249577	0.148689	0.190936	0.205724	0.235271	0.266481	0.233785	0.197234	0.230351	0.225398	0.1966	0.252645	0.313446	0.248976	0.290069	0.266099
364	0.069154	0.0273808	0.0307427	0.0567443	0.0335288	0.110672	0.0604423	0.0647114	0.0577866	0.0541243	0.065571	0.0826513	0.0657876	0.0881184	0.0570347	0.0633062	0.0724242	0.0590034	0.07648	0.108402	0.0813041	0.0671928	0.0803987	0.0905668
365	0.0126078	0.0141357	0.0138631	0.0209608	0.0114564	0.0220071	0.0239969	0.0316015	0.0228004	0.0146853	0.0256186	0.0215077	0.00856225	0.020007	0.0288517	0.0237723	0.0242383	0.0179351	0.0242407	0.00772865	0.0289683	0.0256755	0.0266172	0.0262033
366	0.0794075	0.001	0.0278426	0.001	0.001	0.0960573	0.0255414	0.0527059	0.0445601	0.0582147	0.0477836	0.0528321	0.0468624	0.0542706	0.0438043	0.0729245	0.0443485	0.0494227	0.044815	0.0416345	0.05437	0.0503116	0.0668701	0.0619027
367	0.17965	0.0757709	0.0453879	0.0635073	0.095535	0.08971	0.0358476	0.115926	0.0695202	0.0608037	0.0833602	0.079437	0.0985917	0.155619	0.0701307	0.113279	0.0644305	0.125928	0.0876617	0.132723	0.101078	0.106907	0.133854	0.0955919
370	0.0562046	0.0084997	0.001	0.0075508	0.0089999	0.0659982	0.019223	0.0521064	0.0482922	0.0328225	0.0512976	0.0507258	0.0334973	0.0643743	0.0338104	0.0549229	0.0306533	0.0613634	0.0656327	0.0383436	0.0334129	0.0330606	0.0976613	0.0406492
371	0.0262529	0.0118104	0.0142062	0.0176955	0.0112166	0.0265247	0.0179031	0.00822295	0.0227634	0.013254	0.015269	0.0193905	0.0110145	0.0156975	0.0224482	0.0224622	0.0120865	0.0222981	0.0333789	0.0148952	0.0158455	0.017592	0.0160619	0.0256064
372	0.0867063	0.001	0.001	0.001	0.001	0.0778807	0.0348395	0.0740467	0.0540865	0.0602048	0.0758031	0.0597474	0.0610127	0.0634623	0.0516798	0.108055	0.048803	0.0576449	0.056014	0.0466011	0.0609555	0.0665517	0.0777926	0.0716946
377	0.0706649	0.0314873	0.0159665	0.0440379	0.0135898	0.0695893	0.0671576	0.117659	0.119986	0.066558	0.0845008	0.0625712	0.0576849	0.0490749	0.113928	0.10621	0.0623667	0.107108	0.0684681	0.0366534	0.117101	0.123841	0.098783	0.0795543
378	0.0664732	0.0300402	0.0240334	0.0523311	0.0326024	0.0808588	0.061709	0.107383	0.104355	0.0647558	0.0860983	0.0671385	0.0518096	0.0660126	0.0839008	0.0900021	0.0687694	0.0901738	0.0695233	0.0721895	0.100858	0.101432	0.0831217	0.0827933
379	0.0450385	0.0356327	0.00789495	0.0282069	0.0367678	0.0218608	0.001	0.0480928	0.0261552	0.0164782	0.0293005	0.0306596	0.0227943	0.0248611	0.0267968	0.025677	0.0176523	0.0329728	0.019138	0.0325571	0.0304356	0.0270477	0.0219287	0.0314521
380	0.0231087	0.0066586	0.001	0.0070162	0.00605225	0.0278339	0.0202688	0.0471861	0.0342671	0.0281749	0.0279695	0.0230622	0.0224284	0.0287055	0.0275737	0.035776	0.0208436	0.0337656	0.0251585	0.0198535	0.0304875	0.0413374	0.0316461	0.0329238
383	0.0361064	0.0277715	0.00884205	0.0287135	0.0279949	0.0424325	0.0221167	0.0289411	0.0320592	0.0311448	0.0364379	0.0435567	0.036379	0.0546975	0.0358868	0.0498564	0.0404788	0.0319766	0.0682601	0.0340692	0.0344911	0.0382337	0.060803	0.041299
384	0.0825956	0.0422006	0.0249053	0.0243972	0.051607	0.0675427	0.0399339	0.0691372	0.0711041	0.0595507	0.0684912	0.0570006	0.0631952	0.0750919	0.0726788	0.0807989	0.0619314	0.0608718	0.0761958	0.0611301	0.0732409	0.060718	0.0927007	0.0647687
386	0.0650781	0.0478576	0.0309395	0.0914298	0.0689047	0.0519763	0.0435963	0.0540565	0.0710033	0.0880183	0.0652281	0.0626663	0.0522929	0.0696536	0.091661	0.0851187	0.0678682	0.0578849	0.0809587	0.0799846	0.0944179	0.059953	0.0839187	0.0583794
390	0.0576786	0.00946954	0.00536417	0.0080375	0.0209145	0.0645373	0.0118794	0.0558189	0.0295199	0.0340334	0.0432523	0.0539295	0.0635346	0.0466909	0.0513622	0.05415	0.0667067	0.0611379	0.0493968	0.0340794	0.0566172	0.0424681	0.0626774	0.0624247
396	0.0362155	0.0255579	0.0133232	0.0252955	0.0248405	0.0249063	0.0201336	0.0249363	0.0192189	0.0197016	0.0144378	0.0217103	0.0182278	0.0175773	0.0182857	0.0331419	0.019084	0.0145386	0.001	0.0219133	0.00951305	0.0241834	0.0280581	0.0123411
397	0.0287029	0.144284	0.071232	0.00698865	0.173442	0.0856555	0.0087244	0.00732255	0.324935	0.0909496	0.0266486	0.0558044	0.0809464	0.0593121	0.0597671	0.0883611	0.001	0.105778	0.179027	0.084466	0.0618189	0.0602945	0.0380398	0.133275
398	0.0754878	0.114181	0.0430787	0.106532	0.0825571	0.0500563	0.0396419	0.0674783	0.0995111	0.0741321	0.114059	0.0866194	0.052098	0.075726	0.134937	0.108552	0.0629211	0.0383141	0.0751409	0.0875394	0.0902591	0.0623903	0.0802288	0.111745
401	0.196159	0.147609	0.0757593	0.413971	0.21021	0.191684	0.117958	0.18915	0.141146	0.234092	0.214396	0.195742	0.137637	0.263877	0.284836	0.259168	0.180793	0.181988	0.189351	0.192657	0.135661	0.206193	0.287764	0.253211
402	0.0650474	0.0589777	0.0452387	0.0596339	0.0603509	0.0677887	0.0413275	0.0609348	0.0256039	0.0201072	0.0283716	0.0710955	0.0633313	0.106576	0.0543421	0.0880679	0.0692774	0.0393298	0.0454908	0.0518703	0.0567773	0.0366788	0.0629053	0.0894734
403	0.191437	0.236969	0.110129	0.190518	0.214822	0.155205	0.107656	0.152809	0.13273	0.131076	0.139523	0.147165	0.158375	0.25101	0.114224	0.21305	0.144687	0.0925615	0.143058	0.121387	0.134425	0.144239	0.168943	0.208677
404	0.352546	0.345434	0.114462	0.31448	0.357395	0.189335	0.11942	0.232965	0.313358	0.270352	0.329287	0.272525	0.415227	0.213806	0.316677	0.297199	0.209433	0.37	0.244927	0.252935	0.286577	0.208886	0.253781	0.424959
405	0.308874	0.503451	0.272668	0.666835	0.864364	0.538413	0.342753	0.223979	0.348645	0.329688	0.441625	0.31789	0.4201	0.684994	0.698714	0.385219	0.565772	0.380787	0.43799	0.48752	0.436536	0.501403	0.759578	0.506347
406	0.170363	0.183524	0.127754	0.310922	0.302432	0.205913	0.162588	0.129631	0.195188	0.187383	0.198949	0.201599	0.22626	0.240845	0.205916	0.233564	0.228263	0.241723	0.226409	0.204041	0.280742	0.223481	0.263811	0.304741
408	0.0637412	0.142549	0.0606617	0.0127829	0.102359	0.134929	0.0357811	0.0105065	0.25683	0.10264	0.0426081	0.0866224	0.0696023	0.0943456	0.0684691	0.0817109	0.0308358	0.0695767	0.167548	0.0842188	0.113947	0.0814615	0.0590076	0.154606
410	0.068657	0.155906	0.0811451	0.0586483	0.162331	0.0906725	0.047682	0.0551628	0.223772	0.0745024	0.0468109	0.0972431	0.105244	0.0973007	0.0626891	0.119629	0.0613611	0.0974421	0.178695	0.0818119	0.0746003	0.108322	0.0685904	0.169231
413	0.053409	0.0829431	0.0553099	0.0930736	0.050636	0.083863	0.0434985	0.0694681	0.115941	0.0829906	0.0631074	0.10942	0.101072	0.0657339	0.105291	0.105834	0.0591689	0.092187	0.0523775	0.0466212	0.0468909	0.058821	0.098457	0.130257
415	0.0298294	0.0202825	0.0126359	0.0248507	0.0245981	0.0213475	0.0145549	0.0388303	0.0214762	0.0169217	0.0227132	0.0201272	0.0178045	0.0210162	0.0266152	0.0245963	0.0149269	0.0196055	0.0160172	0.0157601	0.0158653	0.0204404	0.018447	0.0221568
417	0.155458	0.171399	0.139155	0.199179	0.238329	0.171741	0.0986089	0.135602	0.137032	0.140511	0.143126	0.176493	0.146947	0.222478	0.211367	0.182719	0.187583	0.197159	0.181845	0.144649	0.232806	0.18233	0.183425	0.263588
418	0.0480439	0.0655915	0.0398166	0.0236095	0.0915227	0.0466321	0.0206354	0.0118248	0.167686	0.0477783	0.0151635	0.0508663	0.0418791	0.051806	0.0331852	0.028744	0.0147238	0.0850186	0.0959217	0.0446891	0.0409199	0.0575845	0.0325276	0.0832865
419	0.105906	0.0696677	0.0883128	0.113799	0.161055	0.0551735	0.0692972	0.0982403	0.178656	0.113767	0.102126	0.110559	0.0902146	0.113328	0.116099	0.134089	0.13785	0.127382	0.204771	0.0920062	0.21649	0.104629	0.155646	0.174239
422	0.106153	0.123994	0.0809142	0.179885	0.184509	0.0988491	0.093156	0.100452	0.0794771	0.0879272	0.0858283	0.105586	0.0904596	0.15123	0.102453	0.105018	0.126558	0.144593	0.118271	0.0987159	0.172838	0.0962074	0.127044	0.157996
423	0.1082	0.085073	0.0630336	0.128398	0.108757	0.082985	0.0862351	0.10353	0.0935813	0.0809387	0.0743459	0.0919213	0.0804882	0.132124	0.104478	0.11902	0.104753	0.100489	0.120196	0.0910959	0.144386	0.109631	0.108539	0.138473
424	0.028136	0.0431012	0.024856	0.0685503	0.0478478	0.0211238	0.0261269	0.0580776	0.0604307	0.0308675	0.0426223	0.0423821	0.033721	0.041846	0.0553203	0.0490984	0.0580769	0.0518815	0.0509046	0.0456667	0.0727762	0.0502811	0.0579645	0.0411993
425	0.0388794	0.0114443	0.0111086	0.0173158	0.0239171	0.024591	0.0170612	0.0324911	0.018337	0.0162491	0.0138133	0.0221495	0.0210369	0.0257566	0.0218559	0.0233269	0.0161824	0.0218689	0.0134224	0.0137973	0.00955805	0.0190225	0.0151567	0.0320127
426	0.00972125	0.0208613	0.0063303	0.0134766	0.0198833	0.00738745	0.0121451	0.0299636	0.0259288	0.0140666	0.006744	0.0169554	0.00880335	0.0228725	0.0279059	0.0327853	0.0196689	0.0221119	0.0212899	0.020429	0.0278913	0.0209516	0.0279989	0.0093155
428	0.04486	0.0285947	0.0147986	0.0507334	0.040212	0.0468436	0.0424163	0.0253183	0.0279201	0.0190179	0.0244036	0.0360285	0.0253879	0.068409	0.0349371	0.0430803	0.0393614	0.0231778	0.0316461	0.0357936	0.0318404	0.0406578	0.0430486	0.0574765
432	0.0391171	0.0213166	0.0067652	0.0292661	0.0203441	0.0296226	0.0162504	0.0358881	0.0270556	0.0216563	0.0173654	0.0233348	0.0201257	0.0326579	0.035486	0.0325389	0.0221268	0.0270615	0.025876	0.0261953	0.0308698	0.0157566	0.0356328	0.0211768
435	0.0436074	0.0600935	0.0401983	0.133107	0.0837033	0.104486	0.0399333	0.0732155	0.0670213	0.0542895	0.0665095	0.0652785	0.0763628	0.0973554	0.128347	0.0998744	0.0925412	0.0949992	0.104901	0.0835511	0.0832231	0.0711741	0.104302	0.0960873
438	0.035237	0.0532939	0.0179821	0.0791367	0.0667862	0.0705993	0.0374867	0.0675468	0.0737618	0.0498311	0.0627749	0.0661849	0.0689744	0.0821354	0.0680583	0.0772825	0.0754241	0.0688861	0.0829293	0.0682486	0.0802436	0.0639403	0.0854532	0.0726384
441	0.016849	0.031286	0.0249734	0.0411915	0.0441073	0.0465262	0.0205687	0.0486222	0.053443	0.0404854	0.0239607	0.0503207	0.0395123	0.038149	0.04751	0.073147	0.0415223	0.026314	0.0376125	0.0379782	0.0593473	0.0487661	0.05249	0.0352992
446	0.339291	0.378101	0.204518	0.183437	0.158722	0.071868	0.0732514	0.287482	0.125955	0.153714	0.263001	0.199196	0.10491	0.001	0.13924	0.262401	0.0238967	0.183001	0.102139	0.162735	0.058517	0.188526	0.153062	0.212506
447	0.124143	0.0488332	0.0104089	0.0890377	0.0595839	0.0875104	0.064642	0.0772228	0.0523795	0.072688	0.0877959	0.103897	0.138551	0.137844	0.0627144	0.0699024	0.136329	0.102825	0.0716523	0.0761358	0.0942393	0.0871439	0.132074	0.11045
448	0.338098	0.326934	0.209738	0.516248	0.499807	0.510493	0.310288	0.290244	0.19943	0.248412	0.229927	0.33653	0.342967	0.617371	0.384795	0.299048	0.391611	0.401131	0.298054	0.344473	0.36523	0.329944	0.377686	0.51902
449	0.288474	0.249872	0.256402	0.290936	0.207533	0.073025	0.121015	0.30346	0.385827	0.2557	0.411349	0.298639	0.215456	0.0923729	0.178343	0.217496	0.0262544	0.253434	0.0980161	0.276558	0.140655	0.202005	0.154796	0.2576
451	0.0100911	0.0573036	0.0275459	0.0991096	0.094869	0.0481094	0.0241924	0.0505651	0.0887564	0.0537377	0.069496	0.0675386	0.0447667	0.067956	0.101917	0.0895227	0.0797377	0.0685832	0.101582	0.0578165	0.105276	0.0539486	0.078244	0.0603366
456	0.174131	0.198298	0.0803553	0.14634	0.158064	0.115457	0.0894309	0.176956	0.165528	0.116812	0.184843	0.122336	0.0138858	0.0927769	0.108053	0.153722	0.069819	0.200551	0.0801017	0.0906733	0.104761	0.108079	0.127034	0.192344
457	0.001	0.0253285	0.0131789	0.0392276	0.0277794	0.0121006	0.0215984	0.0300439	0.0506217	0.0247414	0.0264493	0.0244703	0.0105025	0.0311754	0.0420738	0.0487979	0.0410448	0.0570126	0.0411891	0.0474546	0.0473376	0.0426158	0.0406149	0.0308976
459	0.139358	0.0562047	0.0176945	0.0786718	0.0529006	0.0861715	0.017075	0.0886926	0.0640152	0.0614805	0.0489808	0.0592904	0.0604474	0.0609722	0.0582445	0.0876602	0.043592	0.0840052	0.0657005	0.107446	0.0543327	0.0546912	0.0595338	0.0512755
462	0.001	0.0231789	0.0153657	0.0350668	0.0229718	0.0256688	0.0278086	0.038599	0.044272	0.0223018	0.0242624	0.0241499	0.0161846	0.0285299	0.0435219	0.0390251	0.0313949	0.0264454	0.0318925	0.0313938	0.0408972	0.0300533	0.031933	0.0251569
465	0.40379	0.197971	0.17581	0.128984	0.080134	0.0700845	0.110106	0.133749	0.0993855	0.130677	0.122605	0.112872	0.117283	0.0982842	0.105584	0.139588	0.001	0.097099	0.057919	0.271005	0.0361727	0.0957761	0.0680985	0.0950813
466	0.524976	0.269876	0.174342	0.378319	0.43069	0.149288	0.209139	0.284872	0.324842	0.24892	0.400703	0.263109	0.0272572	0.24781	0.190279	0.322605	0.122019	0.261512	0.245932	0.278699	0.155148	0.159115	0.239094	0.211367
468	1.94812	1.50819	1.96601	0.601209	1.58381	1.05533	0.870358	0.958409	1.58353	1.8266	1.78967	1.28524	1.62992	1.38022	0.896421	1.62563	1.22867	1.23254	0.940982	1.72439	1.233	1.16578	2.30186	0.633819
469	0.536547	0.259726	0.108115	0.195383	0.290042	0.119039	0.100962	0.0112847	0.115057	0.172606	0.26898	0.187615	0.103077	0.121763	0.158033	0.0552259	0.027688	0.172227	0.0949986	0.270597	0.263842	0.117372	0.0990697	0.0435259
482	0.380779	0.417098	0.35034	0.0394267	0.267764	0.215763	0.0952684	0.320729	0.215662	0.278668	0.0877719	0.178753	0.402867	0.528374	0.0563855	0.273307	0.162805	0.234323	0.119494	0.229277	0.250973	0.147348	0.268051	0.131788
484	0.296233	0.0377723	0.0497446	0.001	0.0201966	0.156269	0.0846767	0.203894	0.147031	0.131152	0.0677776	0.145702	0.355393	0.492537	0.0847395	0.175525	0.23042	0.290573	0.125517	0.0873962	0.149854	0.275038	0.198384	0.224179
488	0.324871	0.167206	0.153249	0.264161	0.120661	0.136458	0.173734	0.284836	0.260509	0.273973	0.220868	0.286214	0.132833	0.240213	0.123577	0.135314	0.106667	0.223365	0.0975581	0.344713	0.177375	0.219206	0.113474	0.321165
490	0.0416446	0.0647691	0.0374243	0.0892671	0.0290106	0.02508	0.0433607	0.0773478	0.0402957	0.0461073	0.0555596	0.0621992	0.035922	0.0640711	0.0530215	0.0459317	0.0304688	0.0648963	0.0249951	0.0573881	0.0384565	0.0524015	0.0482506	0.0680702
491	0.147761	0.199053	0.11099	0.126883	0.190767	0.143624	0.0728737	0.15239	0.0688551	0.036246	0.0665491	0.10917	0.121921	0.183453	0.0812698	0.0855573	0.0979749	0.113095	0.076662	0.0764217	0.0833209	0.0896455	0.116629	0.142221
492	0.0990314	0.241712	0.1313	0.48467	0.313687	0.326002	0.242985	0.206275	0.206128	0.130157	0.225979	0.280301	0.276471	0.289564	0.239903	0.225567	0.312439	0.316295	0.222324	0.282123	0.257906	0.246868	0.311636	0.403369
493	0.0539255	0.0549251	0.0414619	0.117278	0.0802597	0.108127	0.0667601	0.0717467	0.139363	0.0685984	0.10443	0.100739	0.0772245	0.119141	0.140593	0.131454	0.117238	0.102032	0.114291	0.119835	0.14546	0.0811929	0.116027	0.0717735
494	0.0343009	0.0487638	0.0276446	0.0357259	0.0509361	0.0829122	0.0713336	0.0351325	0.0331865	0.0319445	0.0115034	0.0581829	0.0414492	0.0984827	0.0378775	0.0498401	0.0562689	0.0440081	0.0223674	0.0322161	0.057651	0.0478852	0.0496226	0.077768
495	0.0974549	0.0759554	0.044471	0.169883	0.0982674	0.128464	0.0803557	0.0889783	0.0455212	0.0678249	0.0682622	0.105857	0.0884264	0.140515	0.098514	0.0825212	0.084603	0.0816119	0.0913724	0.0756874	0.0883706	0.0784089	0.113546	0.140361
496	0.0345797	0.0315782	0.0226059	0.0690176	0.053929	0.0940335	0.0461654	0.0502717	0.0767837	0.0638984	0.0435995	0.0562397	0.0514317	0.0755435	0.0800133	0.0619886	0.0679917	0.0527634	0.0667629	0.0450882	0.063602	0.0540714	0.0715616	0.0657752
499	0.0510103	0.0196072	0.0139372	0.001	0.0341543	0.107953	0.0318124	0.0690552	0.0539715	0.0447726	0.0569938	0.0591854	0.0801646	0.0167817	0.0515745	0.0550168	0.0750967	0.0768039	0.0726583	0.0655434	0.0787131	0.0217801	0.101012	0.035314
501	0.0645499	0.0374575	0.001	0.001	0.001	0.19183	0.0386077	0.10688	0.0963601	0.0820342	0.0940995	0.0911064	0.0962215	0.0565656	0.0831807	0.10528	0.0935201	0.0735916	0.0758896	0.0545185	0.0808799	0.0726419	0.134515	0.0787661
502	0.0448378	0.0355731	0.0277662	0.0913609	0.056844	0.001	0.0491682	0.0748996	0.105649	0.0471954	0.0588904	0.0735855	0.0640895	0.0832692	0.099311	0.0933431	0.0892396	0.0870936	0.0720419	0.10209	0.102794	0.0215205	0.0960093	0.0956722
506	0.115884	0.0426116	0.284631	0.0903224	0.0621489	0.0802734	0.100423	0.0549986	0.0924367	0.0905101	0.0362302	0.0494817	0.0629871	0.0628857	0.0995864	0.0826052	0.058584	0.065469	0.0918515	0.0681312	0.0443269	0.0692661	0.0733869	0.0452643
514	0.269312	0.114557	0.0733249	0.109425	0.118812	0.0957621	0.0730036	0.272917	0.114344	0.142709	0.131036	0.114828	0.0831445	0.0849645	0.0857081	0.11722	0.0641255	0.11109	0.0671438	0.11271	0.0817502	0.0860787	0.0512862	0.122198
516	0.133239	0.099342	0.0593433	0.188142	0.136916	0.073278	0.123827	0.109462	0.115632	0.0643496	0.0441631	0.138702	0.107975	0.184382	0.165749	0.115795	0.140866	0.130889	0.0662965	0.130547	0.138639	0.130271	0.138346	0.231355
537	0.0819739	0.132954	0.115274	0.153708	0.146653	0.155025	0.0937851	0.217522	0.402027	0.256359	0.21039	0.741821	0.0912397	0.108715	0.279456	0.227569	0.12738	0.123669	0.225884	0.162014	0.245299	0.102716	0.19089	0.137035
540	0.0665431	0.0932378	0.0743819	0.0785886	0.107141	0.0855917	0.0593493	0.0759643	0.180964	0.0807252	0.0587602	0.060776	0.0835126	0.077008	0.068215	0.0463043	0.0718451	0.0442692	0.114698	0.0719776	0.0535835	0.0529106	0.0690138	0.0767209
542	0.157596	0.125134	0.10821	0.22139	0.181391	0.192643	0.341583	0.0511013	0.152619	0.0827456	0.0733385	0.182699	0.129298	0.205608	0.125714	0.160437	0.162624	0.162042	0.168343	0.187194	0.17844	0.152526	0.174183	0.248813
551	1.47562	1.00235	1.28984	0.501206	0.951732	0.708325	0.558357	1.18382	0.647979	0.89658	0.67882	0.815057	0.817988	0.741962	0.416961	0.723321	0.675779	0.931306	0.508407	1.05347	0.560653	0.836247	1.18664	1.01836
552	0.169865	0.0691618	0.161333	0.304417	0.255891	0.28333	0.730712	0.219822	0.185347	0.150284	0.129971	0.248973	0.140712	0.249138	0.289312	0.240715	0.0828948	0.073103	0.166613	0.001	0.10894	0.210746	0.131367	0.001
553	2.42861	1.80078	2.76286	1.70579	1.96527	0.945415	3.28481	2.13181	2.25862	2.75383	2.21251	1.80938	2.08512	1.85242	1.43716	2.16007	1.43998	1.15269	1.2006	2.65759	1.63344	2.02991	1.36847	1.40548
554	0.726006	0.324798	0.145591	0.139475	0.357517	0.176894	0.195674	0.40917	0.133215	0.272362	0.249342	0.187529	0.31537	0.372955	0.105709	0.045311	0.256665	0.438469	0.137403	0.284765	0.13068	0.302416	0.366495	0.450736
557	0.0266183	0.0553421	0.0562783	0.141999	0.120428	0.26938	0.922497	0.0561927	0.117995	0.105992	0.0880881	0.0802931	0.0902086	0.0845576	0.114818	0.0738383	0.123883	0.087512	0.126335	0.165986	0.107736	0.172791	0.184808	0.0620286
559	2.22917	1.18141	0.881455	1.02814	1.19429	1.09929	0.661086	2.07659	0.694927	0.759722	0.803024	0.95511	1.25665	0.954765	0.645746	0.910358	0.76518	1.13654	0.505015	1.33175	0.605403	0.823336	0.892474	0.987939
560	4.04234	1.5659	2.02163	1.58376	1.61663	1.382	1.51503	2.34229	2.0494	1.96616	3.14448	2.4601	1.37637	1.31058	1.65898	1.86246	0.950699	2.00086	1.43735	2.02268	1.19805	2.07247	1.67772	1.97565
561	3.63887	2.55548	3.01067	1.20786	3.40998	2.56678	5.10032	2.61759	2.96392	2.77601	2.15162	3.17015	2.58004	1.06454	2.20711	2.41073	2.07326	1.92603	2.40255	3.14871	1.73225	2.45208	1.47564	1.93417
562	0.305117	1.39168	4.36651	1.92449	1.90675	3.03822	5.88556	1.29554	1.89079	2.12582	1.52824	1.85025	1.6601	2.04146	1.80029	1.51907	1.45518	1.60977	2.20097	1.86558	1.45806	3.25604	1.62059	1.53591
565	0.0414644	0.296145	1.2184	0.001	0.0908825	0.2644	0.954287	0.309208	0.586145	0.220343	0.350289	0.24119	0.23948	0.23777	0.105348	0.0878275	0.219563	0.106287	0.367602	0.191185	0.26431	0.316343	0.458678	0.149946
573	0.180331	1.31069	1.98442	0.675043	1.00271	1.19563	2.86195	0.756401	0.963824	0.775381	0.593556	0.953454	0.796068	0.906267	1.07211	0.78842	0.797643	0.696832	1.27741	0.472322	0.602494	1.70327	0.690223	0.655007
581	0.0906565	0.104155	0.0458047	0.0823312	0.001	0.001	0.0409279	0.001	0.0853035	0.132358	0.084503	0.112658	0.0802455	0.100859	0.109509	0.0930709	0.0748527	0.108817	0.0947566	0.0963531	0.0861498	0.105945	0.0917446	0.14509
583	0.126607	0.318833	0.157391	0.384483	0.205379	0.227817	0.126912	0.143629	0.324135	0.228139	0.229244	0.290487	0.249802	0.208187	0.377665	0.228081	0.247004	0.24787	0.283602	0.264794	0.285389	0.244031	0.238925	0.445107
584	0.249845	0.886346	0.563967	0.969288	0.70772	0.570842	0.334486	0.141468	0.711467	0.634188	0.742194	0.70799	0.488055	0.395024	1.04918	0.546005	0.962765	0.634232	0.607884	0.701202	0.598625	0.21183	0.523674	1.06848
586	0.266249	0.077181	0.0397723	0.0326791	0.114817	0.0351008	0.0504566	0.17186	0.0354607	0.0981121	0.040573	0.0867277	0.0653822	0.0704922	0.0669781	0.175415	0.0168738	0.0897749	0.0144643	0.0842243	0.0630006	0.0309796	0.0185475	0.0929893
591	0.281802	0.173104	0.0521734	0.144316	0.139079	0.0565755	0.0543696	0.111688	0.114206	0.0952359	0.113533	0.125107	0.223589	0.122218	0.124647	0.14784	0.045778	0.14901	0.0491473	0.125275	0.0646558	0.0969191	0.101551	0.155177
596	0.36371	0.203178	0.0922261	0.338645	0.329364	0.326774	0.212946	0.218432	0.137221	0.114776	0.213618	0.25235	0.277547	0.387249	0.260949	0.232251	0.287925	0.149677	0.188973	0.210747	0.0758835	0.369857	0.276446	0.380428
603	2.16525	1.039	0.553471	0.568674	1.19069	1.52152	0.88587	1.49222	0.900762	0.672214	0.870156	0.93683	1.40372	1.9918	0.569467	1.1889	1.08099	1.0734	0.964811	1.54004	0.724749	1.05419	1.73113	1.09999
606	6.93362	3.75246	2.47363	3.43743	4.67178	6.22603	4.08692	3.93034	4.34513	2.79459	3.94566	4.63802	4.7046	4.65626	3.24962	3.05201	3.49914	5.69983	4.14343	5.35529	2.62901	2.66131	4.41817	5.43611
612	1.32422	0.612945	0.458104	0.290941	0.666925	0.841338	0.557865	0.987143	1.09963	1.38451	1.11587	1.21062	1.03557	0.223929	0.673042	0.712603	0.564903	0.83677	0.500603	1.84379	1.10505	0.402732	0.124247	1.12938
613	0.247419	0.101801	0.0879011	0.642648	0.176843	0.222878	0.132173	0.199995	0.264548	0.11239	0.135411	0.165305	0.124871	0.207681	0.217091	0.182575	0.160325	0.0985005	0.0803855	0.193615	0.148169	0.182169	0.054863	0.26746
661	0.0406587	0.031538	0.017245	0.0518342	0.0311548	0.00472082	0.0254894	0.0263573	0.001	0.0411593	0.0193075	0.0244163	0.0113355	0.00971272	0.0291776	0.0244296	0.01749	0.0249038	0.0233119	0.00503091	0.0188325	0.0458136	0.0250572	0.0539807
662	0.0166741	0.0211986	0.0120882	0.020547	0.011133	0.00732755	0.00652775	0.0182924	0.0261848	0.0221983	0.0182403	0.0211056	0.00746165	0.00559565	0.0258026	0.0210542	0.0135309	0.0089297	0.0133466	0.0136655	0.0204563	0.0248899	0.0110196	0.0184778
669	5.05214	8.03979	6.46663	5.08732	5.87925	6.2873	2.73597	5.66697	4.77557	5.0534	5.98029	5.41088	8.6359	8.33444	5.39528	5.52179	10.0819	8.83444	8.18244	5.64527	7.78289	6.21105	6.78864	8.11956
672	0.0358779	0.0506904	0.0208938	0.0537244	0.0553094	0.0351573	0.0233203	0.0355688	0.0417802	0.0403735	0.0595685	0.059885	0.052776	0.0268576	0.0364261	0.0312305	0.0377642	0.0396307	0.0235637	0.0360135	0.0409035	0.0500708	0.0598295	0.029421
673	0.0785924	0.0602079	0.066862	0.0507965	0.0867987	0.05941	0.0786594	0.0422699	0.077727	0.0428387	0.0661084	0.0652675	0.0583513	0.114978	0.0827023	0.0739923	0.0457973	0.0695341	0.0799132	0.0484399	0.189739	0.0611409	0.11243	0.0759025
674	1.30862	1.65591	0.51776	0.980756	1.27507	2.16434	0.870125	1.22205	1.73798	1.80832	1.69864	2.11205	1.63792	1.13217	4.42712	2.54737	2.21482	0.491903	1.48327	1.15753	1.33082	1.75689	2.46681	2.10072
693	0.357945	0.100339	0.024565	0.0269131	0.109463	0.0309927	0.0520078	0.275686	0.0280652	0.097178	0.202711	0.106687	0.0488444	0.0085907	0.0536953	0.0893199	0.0188203	0.133889	0.0742734	0.0916606	0.0829611	0.0728325	0.001	0.0120326
699	0.0332792	0.136402	0.0683899	0.0379524	0.179818	0.001	0.0217401	0.0285632	0.214638	0.0645899	0.047397	0.0775325	0.0501991	0.049652	0.0754223	0.0967315	0.0370221	0.115294	0.143201	0.0910566	0.0379898	0.0699393	0.0385072	0.115805
721	0.036845	0.0247744	0.0143998	0.00885935	0.0088873	0.0315818	0.001	0.0250039	0.0188012	0.0191875	0.0256687	0.053391	0.0708999	0.0282553	0.0358803	0.0208076	0.033351	0.011653	0.0360593	0.0376413	0.0593848	0.0303088	0.0688966	0.036444
722	0.0424243	0.0158508	0.0116432	0.0289482	0.00922785	0.0443713	0.0147773	0.0462765	0.0449907	0.0290003	0.0344356	0.0493224	0.0544833	0.0383221	0.063896	0.0409714	0.0547504	0.0495247	0.0533853	0.0465395	0.0673578	0.0437842	0.0621293	0.0407453
Group ID	14	15	16	31	32	33	35	36	38	60	62	63	65	66	68	69	70	71	72	97	98	99	101	102	103	105	106	108	109	110	111	112	113	117	118	119	120	122	123	124	125	126	130	133	134	135	138	143	167
MS 25	0.0506765	0.0525011	0.0523156	0.0309037	0.0667173	0.0749577	0.0740874	0.0327871	0.0468315	0.0445131	0.0665798	0.0152148	0.0386718	0.0482676	0.0285777	0.0514886	0.0546926	0.0485768	0.0210992	0.360835	0.063549	0.01313	0.0501873	0.0946651	0.0217013	0.078818	0.22227	0.157293	3.20612	0.498224	0.987171	0.283474	1.08074	0.0557566	0.935558	1.05606	0.357781	0.0771525	0.0754281	1.08188	0.0188834	0.0578422	0.438451	6.15301	0.342634	0.0080543	0.00941025	2.84694	0.787258
MS 26	0.0260033	0.0260664	0.0256614	0.0297686	0.0639356	0.0670412	0.0583753	0.0611514	0.041202	0.0354003	0.0369246	0.0254495	0.0744424	0.0301477	0.0191027	0.0876538	0.0349172	0.0671006	0.0267493	0.215206	0.0509686	0.0196202	0.0544851	0.102594	0.0378645	0.154579	0.353448	0.149568	3.11513	0.857973	1.35065	0.303791	0.932879	0.0526845	0.641876	0.733004	0.265005	0.316222	0.120662	0.78775	0.0409523	0.0941973	0.568238	11.5116	0.370946	0.0275004	0.0175084	4.50933	1.06111
MS 27	0.0217506	0.0210472	0.0186006	0.0148461	0.0304302	0.0359621	0.0294275	0.0222899	0.0222957	0.0410156	0.0382628	0.0246069	0.0169866	0.0129189	0.0163065	0.0357145	0.0203344	0.057815	0.0235476	0.204205	0.0330528	0.00639085	0.0345307	0.0825627	0.0363679	0.0531811	0.144772	0.0656527	2.55916	0.467674	1.06428	0.15797	0.560734	0.0367878	0.330781	0.414497	0.0670858	0.0697057	0.071049	0.371883	0.0203916	0.0525036	0.302523	8.00977	0.224359	0.0196546	0.0190512	3.7811	1.01235
MS 28	0.0402896	0.0306904	0.0285608	0.0162798	0.0556913	0.0481966	0.0574778	0.0364299	0.0365748	0.0804143	0.0735887	0.0590738	0.0323777	0.0236116	0.0167765	0.0541891	0.0289065	0.0755502	0.0352359	0.280277	0.0562661	0.0220981	0.0468727	0.098862	0.0416615	0.0620279	0.192617	0.0841916	2.72567	0.569233	1.33506	0.203458	0.983826	0.0513864	0.509553	0.82835	0.152188	0.129763	0.110342	0.74169	0.0339144	0.0902961	0.34327	12.7485	0.272357	0.0298959	0.0241418	2.57158	0.714239
MS 29	0.028243	0.0216911	0.0164803	0.0300837	0.05095	0.0627947	0.0578058	0.0384902	0.0133578	0.0319628	0.027562	0.0247828	0.0607341	0.0335269	0.0124021	0.0608305	0.0366715	0.0246637	0.001	0.290558	0.0519003	0.0118859	0.0325502	0.0640809	0.0340968	0.055864	0.140431	0.11655	3.06287	0.410157	0.769703	0.145859	0.876822	0.0302608	0.711248	0.780242	0.154933	0.125476	0.0700001	0.729815	0.023363	0.0687236	0.353087	12.8969	0.225256	0.0185751	0.021713	3.39664	0.623389
MS 30	0.00929525	0.0101818	0.00863535	0.0181587	0.0425643	0.0506943	0.046272	0.0273552	0.0116909	0.0331967	0.0135525	0.027517	0.042203	0.0308925	0.0119648	0.06165	0.0376398	0.0694273	0.0331733	0.0907391	0.0332599	0.0142839	0.0481372	0.0928384	0.0162434	0.0934144	0.232939	0.0945272	3.52396	0.609747	1.23856	0.234063	0.73616	0.0575842	0.3639	0.475286	0.0386744	0.202223	0.0884231	0.486926	0.032593	0.0715317	0.366417	8.94035	0.232488	0.0233786	0.0206954	3.56379	0.356971
MS 31	0.00779655	0.00900045	0.0085534	0.0180974	0.0269534	0.034846	0.0337655	0.0214712	0.0278973	0.0219865	0.0207816	0.00822395	0.0291794	0.0280438	0.0233905	0.0418665	0.0370002	0.0480848	0.0259317	0.0848056	0.0193094	0.0058587	0.0269021	0.0579144	0.0303245	0.0426173	0.128682	0.0748706	2.12083	0.309804	0.655761	0.155357	0.665776	0.0270155	0.554296	0.763669	0.201236	0.138067	0.0568641	0.462677	0.0208211	0.0460893	0.240887	5.79418	0.190815	0.017181	0.0137398	1.58464	0.449093
MS 32	0.0605548	0.0565705	0.0534485	0.00323459	0.0269005	0.032888	0.0323716	0.0169997	0.0336202	0.0641416	0.0656674	0.0485312	0.0697502	0.0525214	0.0247479	0.0708335	0.0541392	0.0555994	0.026152	0.261412	0.0642136	0.0188565	0.0488704	0.0945653	0.0623792	0.0695295	0.193491	0.141431	2.89511	0.449395	1.0318	0.277431	1.02666	0.0395454	0.838778	1.31719	0.210147	0.0926219	0.0659118	0.874442	0.0288995	0.0526761	0.298998	12.3881	0.253327	0.0682791	0.0437297	3.08922	0.956757
MS 33	0.0244067	0.0207806	0.0173847	0.0230491	0.0510479	0.0565916	0.0546144	0.0362577	0.001	0.0367969	0.0239817	0.0304281	0.0414448	0.0259045	0.0225663	0.0746086	0.0337361	0.100735	0.0418959	0.121202	0.0269184	0.0277001	0.047925	0.0973372	0.0406594	0.0521086	0.133607	0.090039	2.98555	0.461284	1.10981	0.215923	0.944288	0.0542076	0.372391	0.549316	0.138377	0.195298	0.109244	0.628275	0.0266144	0.0883528	0.367165	9.10372	0.275247	0.0290683	0.0125596	2.78533	0.518291
MS 34	0.0329381	0.0304514	0.0252293	0.017521	0.0434123	0.046993	0.0453887	0.0360315	0.0335317	0.0353361	0.0110504	0.0231252	0.0400491	0.0294042	0.0253922	0.0612638	0.0385189	0.0791023	0.0351558	0.177508	0.0470418	0.0187614	0.043878	0.0911681	0.0491996	0.0670641	0.166386	0.122548	3.11724	0.468768	1.01362	0.255668	0.781281	0.0513031	0.486594	0.766501	0.173159	0.187896	0.087055	0.66574	0.0230474	0.0604232	0.36966	11.0877	0.242735	0.0208047	0.0182973	3.11635	0.6715
MS 35	0.0286937	0.0244298	0.0229618	0.0127886	0.0481905	0.0615086	0.0602762	0.0259877	0.017289	0.0351934	0.030066	0.0286909	0.0410651	0.0306647	0.0236694	0.0731818	0.0442573	0.104229	0.0414357	0.278023	0.0486059	0.0197088	0.042042	0.0914501	0.0418392	0.0538128	0.169533	0.123762	3.03517	0.542004	1.29642	0.302937	0.96665	0.0531477	0.7334	0.880969	0.377857	0.206228	0.0996614	0.871973	0.0311421	0.072417	0.433244	13.8826	0.280874	0.0266229	0.0199052	3.42895	0.64696
MS 36	0.023834	0.0228877	0.0210844	0.0233175	0.0590272	0.0743978	0.0735092	0.0386114	0.0239775	0.0456792	0.0438622	0.0384893	0.0486603	0.0349245	0.0247602	0.0739652	0.045009	0.0981428	0.043118	0.100607	0.0342481	0.0214482	0.0498215	0.109442	0.0498531	0.0929184	0.230347	0.1427	3.18172	0.532809	1.02129	0.240755	1.0481	0.0554463	0.598828	0.866323	0.218641	0.221498	0.0972758	1.06978	0.028207	0.0803208	0.447747	9.39916	0.335075	0.0342873	0.0265204	2.40255	0.636645
MS 37	0.0179394	0.0126636	0.0161592	0.0252024	0.0651068	0.0692138	0.0666024	0.0392045	0.0135151	0.0447199	0.0469608	0.0373095	0.0419496	0.0298317	0.0167801	0.0572333	0.0293332	0.0585521	0.0250428	0.184557	0.0507853	0.00663885	0.0410073	0.0723161	0.0393956	0.0905483	0.198708	0.168833	2.55926	0.517594	1.46016	0.338209	1.23541	0.0401654	0.442821	0.627249	0.119942	0.158787	0.0644185	0.55575	0.0212187	0.0544163	0.314363	13.4288	0.326155	0.0191089	0.016984	4.46724	1.17348
MS 38	0.00988805	0.0106941	0.0095843	0.035905	0.054818	0.0576508	0.0491038	0.0442591	0.00983823	0.0509949	0.0218749	0.0381994	0.0410086	0.0280277	0.0154112	0.0553374	0.029899	0.0588344	0.0217912	0.151933	0.0288936	0.0061388	0.0410259	0.0746433	0.048912	0.0852917	0.221411	0.14293	2.8623	0.483015	0.996866	0.271888	0.87871	0.0360439	0.455369	0.566046	0.149621	0.185955	0.0616459	0.553095	0.0326966	0.0428412	0.446911	11.5295	0.410195	0.0328782	0.0212524	4.05697	1.51614
MS 39	0.0193453	0.0196927	0.0215687	0.0347115	0.0578063	0.0655811	0.055734	0.0459154	0.0207123	0.0512512	0.0427327	0.0460308	0.0540535	0.0191805	0.00774755	0.102356	0.0540096	0.0941657	0.0474631	0.182138	0.0361522	0.0288538	0.0767917	0.141541	0.0601967	0.0760422	0.241227	0.150987	4.06408	0.571952	1.28698	0.313539	1.07723	0.0758733	0.405246	0.55533	0.0792143	0.238118	0.12305	0.5109	0.0272862	0.0914571	0.400325	11.158	0.48731	0.0394836	0.0507425	3.37868	0.69648
MS 40	0.0307936	0.0311589	0.028993	0.0326923	0.0441823	0.0523068	0.0345406	0.0396218	0.0261142	0.0499229	0.0500344	0.0560612	0.0426496	0.0272497	0.0195717	0.055899	0.0312123	0.0634828	0.0352356	0.16988	0.0452	0.0187893	0.036972	0.070814	0.0485401	0.0294256	0.13378	0.109513	2.9829	0.351244	0.877897	0.244526	0.95475	0.0864999	0.506054	0.611702	0.0953833	0.259541	0.122305	0.752796	0.0865658	0.109656	0.13337	16.8014	0.497025	0.0498196	0.0441846	3.1956	0.712162
MS 41	0.01242	0.0122023	0.0118094	0.0350369	0.0586215	0.0620129	0.0488964	0.0486103	0.0201113	0.0499257	0.0356623	0.038929	0.0331429	0.00879165	0.001	0.0541189	0.0271003	0.0629075	0.0314171	0.12567	0.0410766	0.0134727	0.033293	0.0698601	0.0324216	0.0775614	0.167205	0.094424	3.16172	0.344307	0.827712	0.223362	0.956757	0.0531911	0.302438	0.437828	0.0640729	0.0942025	0.0967242	0.423503	0.0236031	0.0738638	0.405232	16.1292	0.251267	0.0199658	0.0157094	5.27863	1.06914
MS 42	0.0250616	0.02925	0.0230824	0.0140642	0.0486063	0.052698	0.0463912	0.0323085	0.0259817	0.0437692	0.0389962	0.0513204	0.0670852	0.039126	0.0164718	0.0811845	0.032251	0.0358499	0.001	0.244677	0.0478551	0.0101152	0.041353	0.0838243	0.0379793	0.0360159	0.178207	0.151564	3.23284	0.487557	1.03099	0.362828	0.917185	0.0374461	0.513051	0.680911	0.127535	0.124406	0.0629562	0.779759	0.0195814	0.0527509	0.459087	11.7665	0.174695	0.0303762	0.0246357	5.71819	1.08951
MS 43	0.0163101	0.0147763	0.0084162	0.0378383	0.0615274	0.0663141	0.0483485	0.0497531	0.0213135	0.0485895	0.0436107	0.0356824	0.0516352	0.0219311	0.0084364	0.0563591	0.02229	0.027715	0.001	0.142641	0.0281496	0.0162718	0.0337288	0.0692885	0.0598428	0.0753583	0.167682	0.105813	2.36726	0.393136	0.793689	0.211867	0.60128	0.0473104	0.248514	0.374724	0.0907246	0.165629	0.0770948	0.513518	0.027127	0.0618569	0.434269	14.9503	0.233629	0.0118904	0.00938865	4.63593	1.12965
MS 44	0.024072	0.020934	0.0185072	0.0169988	0.0457688	0.0461158	0.0473815	0.0401551	0.00448318	0.0424629	0.0363664	0.0417064	0.0544288	0.0282813	0.0177945	0.069645	0.0327146	0.0567197	0.0226317	0.216878	0.0507516	0.0138252	0.043656	0.0833251	0.0397305	0.057182	0.198406	0.147815	3.09671	0.574403	1.22033	0.304014	0.919156	0.0469419	0.756951	1.55114	0.199301	0.142622	0.0758281	0.636446	0.0265808	0.0596205	0.302574	12.6298	0.260067	0.0255375	0.0147519	3.05046	0.596408
MS 45	0.0375841	0.0349598	0.0355693	0.0126577	0.0479928	0.0534055	0.0452642	0.0357087	0.0255048	0.0699007	0.0530052	0.0583868	0.0602909	0.0350128	0.0212646	0.0789699	0.0343613	0.0627015	0.0275591	0.176066	0.0445998	0.0240476	0.0344095	0.0692885	0.0413874	0.0177459	0.121997	0.102682	2.60283	0.363745	0.859599	0.242949	0.614414	0.056041	0.480411	0.729788	0.12162	0.116168	0.0950213	0.581994	0.0209197	0.0704801	0.389402	17.7807	0.209587	0.0214021	0.0304704	5.49263	1.07383
MS 46	0.0348151	0.0319617	0.0261614	0.022739	0.0462104	0.0535321	0.0561082	0.0306328	0.0414315	0.0555718	0.0591214	0.0475778	0.0550038	0.0421087	0.0257332	0.0758019	0.0517446	0.0550204	0.0273905	0.152002	0.037089	0.0276622	0.0428923	0.0789697	0.0744465	0.0289594	0.131995	0.0938275	2.40535	0.329153	0.821894	0.191929	0.755792	0.0447067	0.448142	0.65097	0.115166	0.220932	0.0774986	0.669953	0.0261144	0.0622176	0.244323	7.93257	0.309441	0.0275842	0.0242958	3.97728	1.11988
MS 47	0.0066688	0.00697505	0.001	0.0312351	0.067142	0.071487	0.0745221	0.0469882	0.0197431	0.0382447	0.0380136	0.0315014	0.0477081	0.028421	0.0097988	0.0681264	0.0313577	0.0764367	0.034713	0.117484	0.031284	0.00819595	0.0391541	0.0669019	0.0436708	0.0699579	0.171407	0.100292	2.22403	0.370007	0.806284	0.187192	0.767375	0.0582505	0.175693	0.180369	0.0965276	0.245779	0.0995197	0.318667	0.0259202	0.0728057	0.509209	12.3204	0.25698	0.0245227	0.0173989	3.58678	0.989957
MS 48	0.0209384	0.0192904	0.0166388	0.0126955	0.0597807	0.0790891	0.0768938	0.0754216	0.0565007	0.0444247	0.0426375	0.0145208	0.0457152	0.0344879	0.0305315	0.0782144	0.0477836	0.103188	0.0492197	0.103267	0.0331256	0.0122282	0.0535359	0.128188	0.0569535	0.0665508	0.197951	0.158048	3.86193	0.623068	1.9014	0.37809	1.43465	0.0842784	0.668788	0.986602	0.183255	0.267317	0.13804	0.581393	0.0314047	0.099634	0.611682	8.66699	0.442796	0.0316039	0.0272978	4.03134	1.11302
Hierarchical Clustering Results for:
Quantitative Data Set = cluster per articolo !$A$244:$IE$267
Distance/Similarity Measure = Euclidean Distance
Cluster Method = Group Average
Distance Matrix (Euclidean Distance)
	MS 25	MS 26	MS 27	MS 28	MS 29	MS 30	MS 31	MS 32	MS 33	MS 34	MS 35	MS 36	MS 37	MS 38	MS 39	MS 40	MS 41	MS 42	MS 43	MS 44	MS 45	MS 46	MS 47	MS 48
MS 25		8.97597	12.3695	11.1819	9.72298	8.75887	11.5537	8.00805	7.58476	9.3607	9.64308	6.87735	9.79715	9.48078	9.47607	12.3452	13.8047	8.96322	12.2093	8.38761	14.9716	8.714	9.81613	7.33073
MS 26	8.97597		8.5057	5.87743	4.32575	5.9519	11.59	4.04894	5.80754	5.09412	4.35349	5.02197	3.1738	3.45615	5.09919	6.59387	6.1757	3.84861	4.74148	4.96177	8.29257	5.83329	3.88123	5.23842
MS 27	12.3695	8.5057		7.61089	7.98284	7.55825	7.69016	9.59482	7.48827	6.59801	10.1727	7.92846	10.6605	8.9447	9.85116	12.1186	12.5736	10.9479	9.74055	10.311	14.1722	6.72464	8.31766	10.7684
MS 28	11.1819	5.87743	7.61089		3.73221	6.87625	10.4621	5.33636	6.44763	3.94929	5.51018	5.82964	7.0997	6.32755	6.45455	6.46107	8.85683	8.1324	5.55664	6.58923	9.85205	7.33239	4.69602	9.01922
MS 29	9.72298	4.32575	7.98284	3.73221		6.17906	10.1131	4.02515	5.66799	3.5248	4.47128	4.67897	5.12591	5.26392	6.00641	5.54992	7.7237	6.4933	4.23115	4.68649	9.24632	6.7765	4.07965	8.01929
MS 30	8.75887	5.9519	7.55825	6.87625	6.17906		9.3775	6.54145	5.44222	6.35916	7.01451	4.737	7.57468	5.69012	5.73228	9.75371	9.46748	6.75252	8.13127	6.28547	11.0241	5.47742	5.39227	5.51651
MS 31	11.5537	11.59	7.69016	10.4621	10.1131	9.3775		11.156	8.24302	8.70622	12.4568	8.27942	13.1526	11.7127	11.2062	14.0774	16.0435	13.5031	12.8251	11.2659	17.3184	7.88216	11.6478	12.4028
MS 32	8.00805	4.04894	9.59482	5.33636	4.02515	6.54145	11.156		5.16071	4.52535	3.09169	4.29006	4.37133	4.66079	5.12777	5.17886	7.46411	5.40226	5.72494	3.23877	8.27589	6.25794	4.53817	6.3143
MS 33	7.58476	5.80754	7.48827	6.44763	5.66799	5.44222	8.24302	5.16071		4.31139	6.251	2.93765	7.19891	5.79088	5.63503	8.56306	10.2571	7.63814	8.03618	5.52271	11.437	4.15402	5.97964	6.54942
MS 34	9.3607	5.09412	6.59801	3.94929	3.5248	6.35916	8.70622	4.52535	4.31139		5.20744	3.83533	6.57435	5.99406	5.54057	6.70279	9.24906	7.79187	6.12104	5.63176	10.4666	5.32268	4.85543	8.09794
MS 35	9.64308	4.35349	10.1727	5.51018	4.47128	7.01451	12.4568	3.09169	6.251	5.20744		5.50225	4.34185	5.06479	4.94734	4.06165	6.14046	5.40793	5.19123	3.57428	6.55002	7.31996	4.18548	6.80286
MS 36	6.87735	5.02197	7.92846	5.82964	4.67897	4.737	8.27942	4.29006	2.93765	3.83533	5.50225		6.48579	5.46329	4.67036	7.97459	9.62846	6.79975	7.30282	4.64424	11.0873	4.26584	5.42097	5.79866
MS 37	9.79715	3.1738	10.6605	7.0997	5.12591	7.57468	13.1526	4.37133	7.19891	6.57435	4.34185	6.48579		3.79715	6.32717	5.59069	5.03351	3.5673	4.12807	4.67629	7.25033	7.61492	4.84027	6.26706
MS 38	9.48078	3.45615	8.9447	6.32755	5.26392	5.69012	11.7127	4.66079	5.79088	5.99406	5.06479	5.46329	3.79715		5.89097	7.12176	6.1088	4.04678	5.10713	5.06064	8.28924	5.51711	4.06112	5.28355
MS 39	9.47607	5.09919	9.85116	6.45455	6.00641	5.73228	11.2062	5.12777	5.63503	5.54057	4.94734	4.67036	6.32717	5.89097		6.72991	7.75405	6.80882	7.14854	5.39367	8.86031	5.89342	5.21281	5.70726
MS 40	12.3452	6.59387	12.1186	6.46107	5.54992	9.75371	14.0774	5.17886	8.56306	6.70279	4.06165	7.97459	5.59069	7.12176	6.72991		6.29336	7.88245	5.05647	5.94769	6.37291	9.68655	6.02395	9.84779
MS 41	13.8047	6.1757	12.5736	8.85683	7.7237	9.46748	16.0435	7.46411	10.2571	9.24906	6.14046	9.62846	5.03351	6.1088	7.75405	6.29336		6.01647	5.26371	7.33835	4.14464	10.0287	6.72974	8.61477
MS 42	8.96322	3.84861	10.9479	8.1324	6.4933	6.75252	13.5031	5.40226	7.63814	7.79187	5.40793	6.79975	3.5673	4.04678	6.80882	7.88245	6.01647		5.98657	5.43268	7.90248	7.49535	5.70228	4.63759
MS 43	12.2093	4.74148	9.74055	5.55664	4.23115	8.13127	12.8251	5.72494	8.03618	6.12104	5.19123	7.30282	4.12807	5.10713	7.14854	5.05647	5.26371	5.98657		6.36859	7.46773	8.26595	4.8774	8.85179
MS 44	8.38761	4.96177	10.311	6.58923	4.68649	6.28547	11.2659	3.23877	5.52271	5.63176	3.57428	4.64424	4.67629	5.06064	5.39367	5.94769	7.33835	5.43268	6.36859		8.07345	6.8432	5.49677	6.19212
MS 45	14.9716	8.29257	14.1722	9.85205	9.24632	11.0241	17.3184	8.27589	11.437	10.4666	6.55002	11.0873	7.25033	8.28924	8.86031	6.37291	4.14464	7.90248	7.46773	8.07345		11.509	8.26623	10.2547
MS 46	8.714	5.83329	6.72464	7.33239	6.7765	5.47742	7.88216	6.25794	4.15402	5.32268	7.31996	4.26584	7.61492	5.51711	5.89342	9.68655	10.0287	7.49535	8.26595	6.8432	11.509		6.55352	6.33033
MS 47	9.81613	3.88123	8.31766	4.69602	4.07965	5.39227	11.6478	4.53817	5.97964	4.85543	4.18548	5.42097	4.84027	4.06112	5.21281	6.02395	6.72974	5.70228	4.8774	5.49677	8.26623	6.55352		6.75685
MS 48	7.33073	5.23842	10.7684	9.01922	8.01929	5.51651	12.4028	6.3143	6.54942	8.09794	6.80286	5.79866	6.26706	5.28355	5.70726	9.84779	8.61477	4.63759	8.85179	6.19212	10.2547	6.33033	6.75685
Clustering Strategy
Cluster	1st Item	2nd Item	Distance
1	MS 36	MS 33	2.93765
2	MS 35	MS 32	3.09169
3	MS 37	MS 26	3.1738
4	Cluster 2	MS 44	3.40653
5	MS 34	MS 29	3.5248
6	Cluster 3	MS 38	3.62665
7	Cluster 6	MS 42	3.8209
8	Cluster 5	MS 28	3.84075
9	MS 45	MS 41	4.14464
10	Cluster 1	MS 46	4.20993
11	Cluster 8	MS 47	4.5437
12	Cluster 7	Cluster 4	4.81523
13	MS 43	MS 40	5.05647
14	Cluster 10	MS 30	5.21888
15	Cluster 12	Cluster 11	5.45675
16	Cluster 14	MS 39	5.48277
17	Cluster 15	Cluster 13	5.68859
18	Cluster 16	MS 48	5.98044
19	Cluster 18	Cluster 17	6.44825
20	MS 31	MS 27	7.69016
21	Cluster 19	Cluster 9	8.27954
22	Cluster 21	MS 25	9.78144
23	Cluster 22	Cluster 20	10.589
Cophenetic Correlation
R	DF	P
0.807058	274	1.21192e-64
[truncated: 189 more columns]

## Sheet: 2DE %Vol replicates + mean
Group ID	SM 25ter	SM25BIS		sm 26	SM26BIS		sm 27bis	sm 27		sm 28	SM 28bis		SM 29	SM 29ter		SM30BIS	SM 30 ter		SM 31	sm 31 ter		sm 32	SM32BIS		SM 33	SM33BIS		SM 34	SM34BIS		SM 35BIS	sm 35		sm 36	SM 36ter		Sm 37bis	SM37ter		sm 38	SM38BIS		sm 39	SM 39bis		sm 40	SM40BIS		SM 41ter
14	0.0352804	0.0660725	0.0506765	0.0155985	0.0364081	0.0260033	0.025216	0.0182852	0.0217506	0.030637	0.0499422	0.0402896	0.0276515	0.0288345	0.028243	0.0175905	0.001	0.00929525	0.0145931	0.001	0.00779655	0.0591322	0.0619773	0.0605548	0.0228348	0.0259787	0.0244067	0.0292207	0.0366556	0.0329381	0.0276574	0.02973	0.0286937	0.0244709	0.0231971	0.023834	0.0348788	0.001	0.0179394	0.001	0.0187761	0.00988805	0.0138694	0.0248211	0.0193453	0.0266989	0.0348884	0.0307936	0.0122661
15	0.0355829	0.0694192	0.0525011	0.0140364	0.0380965	0.0260664	0.0239774	0.0181171	0.0210472	0.0321536	0.0292272	0.0306904	0.0254132	0.0179691	0.0216911	0.0193636	0.001	0.0101818	0.0170009	0.001	0.00900045	0.0585343	0.0546068	0.0565705	0.0201101	0.021451	0.0207806	0.0305086	0.0303942	0.0304514	0.0231377	0.0257219	0.0244298	0.0237811	0.0219944	0.0228877	0.0243271	0.001	0.0126636	0.001	0.0203882	0.0106941	0.0139398	0.0254456	0.0196927	0.0278728	0.034445	0.0311589	0.0116124
16	0.0306607	0.0739705	0.0523156	0.0142915	0.0370314	0.0256614	0.0204851	0.0167162	0.0186006	0.0306469	0.0264746	0.0285608	0.018539	0.0144216	0.0164803	0.0162707	0.001	0.00863535	0.0161068	0.001	0.0085534	0.0573407	0.0495563	0.0534485	0.0165609	0.0182085	0.0173847	0.0219292	0.0285295	0.0252293	0.0213394	0.0245841	0.0229618	0.0235033	0.0186655	0.0210844	0.0313184	0.001	0.0161592	0.001	0.0181686	0.0095843	0.0187757	0.0243616	0.0215687	0.0266219	0.031364	0.028993	0.0121804
31	0.001	0.0608074	0.0309037	0.0276283	0.0319088	0.0297686	0.0175513	0.0121409	0.0148461	0.0156986	0.0168609	0.0162798	0.0466251	0.0135423	0.0300837	0.0245778	0.0117396	0.0181587	0.0158826	0.0203122	0.0180974	0.00546919	0.001	0.00323459	0.0246347	0.0214635	0.0230491	0.0136344	0.0214076	0.017521	0.001	0.0245771	0.0127886	0.0231016	0.0235335	0.0233175	0.0356696	0.0147352	0.0252024	0.0283516	0.0434584	0.035905	0.0372256	0.0321974	0.0347115	0.0381243	0.0272603	0.0326923	0.042084
32	0.0581162	0.0753183	0.0667173	0.0683632	0.0595079	0.0639356	0.0338737	0.0269867	0.0304302	0.0499626	0.06142	0.0556913	0.0564219	0.0454782	0.05095	0.0396338	0.0454948	0.0425643	0.0231913	0.0307154	0.0269534	0.0294656	0.0243354	0.0269005	0.0612195	0.0408763	0.0510479	0.0445866	0.042238	0.0434123	0.0337652	0.0626158	0.0481905	0.0725134	0.0455409	0.0590272	0.0780449	0.0521687	0.0651068	0.0451387	0.0644973	0.054818	0.0552693	0.0603432	0.0578063	0.0560008	0.0323638	0.0441823	0.0625605
33	0.0805217	0.0693936	0.0749577	0.0716908	0.0623917	0.0670412	0.0408708	0.0310534	0.0359621	0.0545736	0.0418196	0.0481966	0.0609988	0.0645906	0.0627947	0.0516181	0.0497705	0.0506943	0.0388357	0.0308563	0.034846	0.037353	0.028423	0.032888	0.070175	0.0430081	0.0565916	0.0510676	0.0429185	0.046993	0.0515433	0.0714738	0.0615086	0.0976372	0.0511584	0.0743978	0.0769904	0.0614373	0.0692138	0.0453429	0.0699587	0.0576508	0.0742136	0.0569486	0.0655811	0.0742933	0.0303203	0.0523068	0.0582713
35	0.101094	0.0470809	0.0740874	0.0632283	0.0535222	0.0583753	0.0326524	0.0262025	0.0294275	0.0599885	0.0549672	0.0574778	0.0534271	0.0621844	0.0578058	0.0466891	0.0458549	0.046272	0.0365937	0.0309374	0.0337655	0.040497	0.0242462	0.0323716	0.0671749	0.042054	0.0546144	0.0435985	0.0471789	0.0453887	0.0624043	0.058148	0.0602762	0.0968874	0.0501311	0.0735092	0.0788019	0.0544028	0.0666024	0.042099	0.0561085	0.0491038	0.0614498	0.0500182	0.055734	0.055871	0.0132102	0.0345406	0.038575
36	0.001	0.0645742	0.0327871	0.0740629	0.04824	0.0611514	0.023825	0.0207548	0.0222899	0.0345341	0.0383257	0.0364299	0.0562713	0.020709	0.0384902	0.0281493	0.0265611	0.0273552	0.0212296	0.0217128	0.0214712	0.0173002	0.0166991	0.0169997	0.0410487	0.0314667	0.0362577	0.0424169	0.0296461	0.0360315	0.0142679	0.0377075	0.0259877	0.0489577	0.028265	0.0386114	0.0459841	0.0324248	0.0392045	0.0438034	0.0447149	0.0442591	0.0419626	0.0498681	0.0459154	0.0440599	0.0351837	0.0396218	0.0542556
38	0.0504099	0.0432531	0.0468315	0.0399735	0.0424305	0.041202	0.0215023	0.0230892	0.0222957	0.0338748	0.0392747	0.0365748	0.0257156	0.001	0.0133578	0.0145173	0.00886453	0.0116909	0.0252774	0.0305172	0.0278973	0.0262046	0.0410357	0.0336202	0.001	0.001	0.001	0.0411699	0.0258934	0.0335317	0.0105328	0.0240452	0.017289	0.046955	0.001	0.0239775	0.0260301	0.001	0.0135151	0.00560916	0.0140673	0.00983823	0.0221237	0.0193008	0.0207123	0.0327049	0.0195235	0.0261142	0.0195247
60	0.0398306	0.0491956	0.0445131	0.03468	0.0361206	0.0354003	0.0449036	0.0371276	0.0410156	0.0566156	0.104213	0.0804143	0.0333553	0.0305703	0.0319628	0.0411779	0.0252155	0.0331967	0.0184542	0.0255188	0.0219865	0.0537139	0.0745693	0.0641416	0.0364547	0.0371391	0.0367969	0.0394813	0.0311909	0.0353361	0.0346054	0.0357814	0.0351934	0.0551407	0.0362177	0.0456792	0.049245	0.0401948	0.0447199	0.0636068	0.038383	0.0509949	0.0466385	0.055864	0.0512512	0.0505385	0.0493072	0.0499229	0.046228
62	0.0436489	0.0895108	0.0665798	0.0362786	0.0375706	0.0369246	0.0417067	0.0348189	0.0382628	0.0613382	0.0858393	0.0735887	0.0323716	0.0227524	0.027562	0.026105	0.001	0.0135525	0.0154002	0.026163	0.0207816	0.086921	0.0444138	0.0656674	0.0184607	0.0295027	0.0239817	0.001	0.0211007	0.0110504	0.0342263	0.0259057	0.030066	0.0514938	0.0362307	0.0438622	0.0506629	0.0432587	0.0469608	0.001	0.0427498	0.0218749	0.0343075	0.0511579	0.0427327	0.0538273	0.0462414	0.0500344	0.0429713
63	0.0294296	0.001	0.0152148	0.0237884	0.0271106	0.0254495	0.0255172	0.0236966	0.0246069	0.0382758	0.0798717	0.0590738	0.0261882	0.0233774	0.0247828	0.0303269	0.0247071	0.027517	0.0154479	0.001	0.00822395	0.0458567	0.0512057	0.0485312	0.0284676	0.0323886	0.0304281	0.0161031	0.0301473	0.0231252	0.0241761	0.0332058	0.0286909	0.0444483	0.0325302	0.0384893	0.0417329	0.0328862	0.0373095	0.0435687	0.0328301	0.0381994	0.045459	0.0466027	0.0460308	0.0596226	0.0524998	0.0560612	0.0350534
65	0.0391546	0.038189	0.0386718	0.0640262	0.0848585	0.0744424	0.0168679	0.0171052	0.0169866	0.0372843	0.0274712	0.0323777	0.0814771	0.0399911	0.0607341	0.0414275	0.0429785	0.042203	0.0272434	0.0311154	0.0291794	0.0662082	0.0732923	0.0697502	0.036236	0.0466535	0.0414448	0.0324948	0.0476034	0.0400491	0.0461931	0.0359371	0.0410651	0.0549026	0.0424179	0.0486603	0.0427689	0.0411304	0.0419496	0.0343709	0.0476462	0.0410086	0.0662367	0.0418704	0.0540535	0.0431978	0.0421014	0.0426496	0.0360398
66	0.0436246	0.0529107	0.0482676	0.026608	0.0336874	0.0301477	0.0132561	0.0125817	0.0129189	0.0235442	0.0236789	0.0236116	0.047107	0.0199469	0.0335269	0.0313697	0.0304153	0.0308925	0.0283182	0.0277694	0.0280438	0.0568925	0.0481503	0.0525214	0.0253426	0.0264663	0.0259045	0.0273169	0.0314914	0.0294042	0.032367	0.0289624	0.0306647	0.0374929	0.0323561	0.0349245	0.0310279	0.0286354	0.0298317	0.0250547	0.0310008	0.0280277	0.011084	0.0272771	0.0191805	0.0285976	0.0259018	0.0272497	0.001
68	0.024954	0.0322013	0.0285777	0.0142475	0.0239579	0.0191027	0.015815	0.0167979	0.0163065	0.0135077	0.0200453	0.0167765	0.0238041	0.001	0.0124021	0.0229296	0.001	0.0119648	0.0270988	0.0196821	0.0233905	0.0301463	0.0193494	0.0247479	0.0261898	0.0189429	0.0225663	0.0279924	0.0227919	0.0253922	0.0274065	0.0199323	0.0236694	0.0234663	0.0260541	0.0247602	0.0185349	0.0150252	0.0167801	0.0127228	0.0180995	0.0154112	0.0144951	0.001	0.00774755	0.022221	0.0169223	0.0195717	0.001
69	0.045613	0.0573641	0.0514886	0.0826944	0.0926132	0.0876538	0.0341393	0.0372897	0.0357145	0.0566079	0.0517702	0.0541891	0.0868756	0.0347855	0.0608305	0.0623883	0.0609118	0.06165	0.0412989	0.0424341	0.0418665	0.0736292	0.0680378	0.0708335	0.0765032	0.0727141	0.0746086	0.0586099	0.0639177	0.0612638	0.0817859	0.0645778	0.0731818	0.0866314	0.0612991	0.0739652	0.0627454	0.0517212	0.0572333	0.0466578	0.0640171	0.0553374	0.125536	0.079175	0.102356	0.0563251	0.0554728	0.055899	0.0584292
70	0.0504721	0.0589131	0.0546926	0.0324763	0.0373582	0.0349172	0.0204836	0.0201851	0.0203344	0.0229936	0.0348194	0.0289065	0.0570378	0.0163051	0.0366715	0.0361309	0.0391487	0.0376398	0.03955	0.0344504	0.0370002	0.0592701	0.0490083	0.0541392	0.0363501	0.0311222	0.0337361	0.0391803	0.0378574	0.0385189	0.0500186	0.038496	0.0442573	0.0465308	0.0434873	0.045009	0.0329472	0.0257191	0.0293332	0.0238759	0.0359221	0.029899	0.0768558	0.0311634	0.0540096	0.0330979	0.0293266	0.0312123	0.0342429
71	0.0430602	0.0540934	0.0485768	0.063437	0.0707642	0.0671006	0.0546371	0.060993	0.057815	0.0792404	0.0718599	0.0755502	0.037571	0.0117564	0.0246637	0.0712847	0.0675699	0.0694273	0.0491991	0.0469706	0.0480848	0.0588865	0.0523122	0.0555994	0.112868	0.0886019	0.100735	0.0792642	0.0789403	0.0791023	0.107906	0.100551	0.104229	0.118668	0.0776176	0.0981428	0.0660792	0.051025	0.0585521	0.0499322	0.0677367	0.0588344	0.0958503	0.0924812	0.0941657	0.0606271	0.0663385	0.0634828	0.0615826
72	0.0186101	0.0235884	0.0210992	0.0186547	0.034844	0.0267493	0.0227963	0.024299	0.0235476	0.038962	0.0315098	0.0352359	0.001	0.001	0.001	0.0362019	0.0301446	0.0331733	0.0271831	0.0246803	0.0259317	0.033207	0.0190971	0.026152	0.0430579	0.0407339	0.0418959	0.0349526	0.035359	0.0351558	0.0431759	0.0396954	0.0414357	0.0501245	0.0361114	0.043118	0.0282431	0.0218424	0.0250428	0.0164546	0.0271278	0.0217912	0.0531485	0.0417777	0.0474631	0.0363934	0.0340777	0.0352356	0.0320824
97	0.373789	0.34788	0.360835	0.197758	0.232654	0.215206	0.197665	0.210746	0.204205	0.293638	0.266916	0.280277	0.390123	0.190992	0.290558	0.0967728	0.0847054	0.0907391	0.0951077	0.0745034	0.0848056	0.25404	0.268784	0.261412	0.117983	0.12442	0.121202	0.168998	0.186018	0.177508	0.24009	0.315957	0.278023	0.0845313	0.116683	0.100607	0.140729	0.228386	0.184557	0.167392	0.136473	0.151933	0.222109	0.142168	0.182138	0.161119	0.17864	0.16988	0.13061
98	0.054823	0.072275	0.063549	0.0328638	0.0690735	0.0509686	0.0279773	0.0381283	0.0330528	0.0517546	0.0607776	0.0562661	0.0783143	0.0254862	0.0519003	0.0278191	0.0387006	0.0332599	0.0231654	0.0154535	0.0193094	0.0600874	0.0683397	0.0642136	0.0247499	0.0290868	0.0269184	0.041538	0.0525457	0.0470418	0.0513927	0.0458191	0.0486059	0.0399084	0.0285877	0.0342481	0.0547034	0.0468673	0.0507853	0.0289414	0.0288459	0.0288936	0.0415292	0.0307751	0.0361522	0.0518268	0.0385732	0.0452	0.0516997
99	0.001	0.02526	0.01313	0.0177524	0.0214879	0.0196202	0.0117817	0.001	0.00639085	0.0149275	0.0292687	0.0220981	0.0160797	0.00769206	0.0118859	0.0164641	0.0121036	0.0142839	0.0107174	0.001	0.0058587	0.0157501	0.0219628	0.0188565	0.0319463	0.023454	0.0277001	0.0211032	0.0164197	0.0187614	0.0149607	0.0244569	0.0197088	0.0255245	0.017372	0.0214482	0.0122777	0.001	0.00663885	0.001	0.0112776	0.0061388	0.0225237	0.0351838	0.0288538	0.019738	0.0178406	0.0187893	0.0113212
101	0.0439585	0.0564162	0.0501873	0.0516334	0.0573367	0.0544851	0.0315478	0.0375137	0.0345307	0.0515712	0.0421743	0.0468727	0.0399388	0.0251616	0.0325502	0.0486145	0.04766	0.0481372	0.0215403	0.032264	0.0269021	0.0540926	0.0436482	0.0488704	0.0483832	0.0474669	0.047925	0.0415626	0.0461934	0.043878	0.0504298	0.0336543	0.042042	0.0522376	0.0474053	0.0498215	0.0436125	0.0384022	0.0410073	0.0363054	0.0457464	0.0410259	0.0930888	0.0604946	0.0767917	0.0383233	0.0356206	0.036972	0.0378557
102	0.0788182	0.110512	0.0946651	0.0923939	0.112794	0.102594	0.0764556	0.0886698	0.0825627	0.103878	0.0938459	0.098862	0.0798528	0.0483091	0.0640809	0.0886042	0.0970725	0.0928384	0.0539864	0.0618423	0.0579144	0.0913325	0.0977981	0.0945653	0.11022	0.0844544	0.0973372	0.0942481	0.0880881	0.0911681	0.0935409	0.0893593	0.0914501	0.109499	0.109385	0.109442	0.0736082	0.071024	0.0723161	0.0622259	0.0870607	0.0746433	0.164129	0.118952	0.141541	0.0583608	0.0832672	0.070814	0.0836875
103	0.0424025	0.001	0.0217013	0.0345894	0.0411395	0.0378645	0.0295857	0.04315	0.0363679	0.0381957	0.0451272	0.0416615	0.0425508	0.0256427	0.0340968	0.001	0.0314868	0.0162434	0.0284817	0.0321674	0.0303245	0.0742097	0.0505486	0.0623792	0.0474376	0.0338813	0.0406594	0.0385482	0.0598511	0.0491996	0.0390462	0.0446322	0.0418392	0.0608031	0.0389031	0.0498531	0.0373984	0.0413928	0.0393956	0.0304085	0.0674155	0.048912	0.059525	0.0608683	0.0601967	0.0573454	0.0397349	0.0485401	0.0295647
105	0.0855592	0.0720768	0.078818	0.150475	0.158684	0.154579	0.0350422	0.07132	0.0531811	0.0791282	0.0449276	0.0620279	0.110728	0.001	0.055864	0.091122	0.0957069	0.0934144	0.0297267	0.0555079	0.0426173	0.0544806	0.0845785	0.0695295	0.0397094	0.0645078	0.0521086	0.0652459	0.0688823	0.0670641	0.0780249	0.0296007	0.0538128	0.0981421	0.0876947	0.0929184	0.0748407	0.106256	0.0905483	0.0956482	0.0749353	0.0852917	0.0627642	0.0893201	0.0760422	0.001	0.0578511	0.0294256	0.0854246
106	0.224624	0.219917	0.22227	0.348907	0.357989	0.353448	0.117218	0.172327	0.144772	0.239652	0.145582	0.192617	0.145034	0.135828	0.140431	0.211841	0.254037	0.232939	0.0803992	0.176964	0.128682	0.173527	0.213456	0.193491	0.117761	0.149453	0.133607	0.170936	0.161836	0.166386	0.234956	0.104109	0.169533	0.234965	0.225729	0.230347	0.192077	0.205339	0.198708	0.248958	0.193864	0.221411	0.301141	0.181314	0.241227	0.112046	0.155514	0.13378	0.151424
108	0.161675	0.15291	0.157293	0.139631	0.159506	0.149568	0.0635534	0.0677521	0.0656527	0.102805	0.0655782	0.0841916	0.115753	0.117347	0.11655	0.143844	0.0452103	0.0945272	0.0417002	0.108041	0.0748706	0.132611	0.15025	0.141431	0.0804314	0.0996465	0.090039	0.118028	0.127067	0.122548	0.15947	0.0880533	0.123762	0.138894	0.146506	0.1427	0.167981	0.169686	0.168833	0.145419	0.140441	0.14293	0.135887	0.166086	0.150987	0.0908632	0.128163	0.109513	0.086343
109	3.2153	3.19694	3.20612	2.4968	3.73346	3.11513	2.68974	2.42857	2.55916	3.22654	2.22479	2.72567	2.981	3.14474	3.06287	3.09623	3.95169	3.52396	2.15596	2.0857	2.12083	3.09237	2.69786	2.89511	3.08164	2.88945	2.98555	3.18787	3.04661	3.11724	2.81664	3.25371	3.03517	3.59429	2.76915	3.18172	2.04212	3.0764	2.55926	2.54677	3.17783	2.8623	4.57802	3.55014	4.06408	2.63727	3.32853	2.9829	3.3968
110	0.492646	0.503803	0.498224	0.731486	0.984459	0.857973	0.393214	0.542134	0.467674	0.687494	0.450971	0.569233	0.51382	0.306494	0.410157	0.462673	0.756821	0.609747	0.251436	0.368171	0.309804	0.429665	0.469125	0.449395	0.509132	0.413437	0.461284	0.468417	0.469119	0.468768	0.690782	0.393226	0.542004	0.517648	0.547969	0.532809	0.520652	0.514536	0.517594	0.506572	0.459457	0.483015	0.649042	0.494863	0.571952	0.260084	0.442404	0.351244	0.355995
111	0.910183	1.06416	0.987171	1.49319	1.20811	1.35065	0.93317	1.19539	1.06428	1.5874	1.08272	1.33506	0.831849	0.707558	0.769703	0.906723	1.57039	1.23856	0.567975	0.743548	0.655761	1.11898	0.944625	1.0318	1.27319	0.94642	1.10981	0.968692	1.05854	1.01362	1.57623	1.01661	1.29642	1.03671	1.00587	1.02129	1.96345	0.956876	1.46016	0.961742	1.03199	0.996866	1.45455	1.11941	1.28698	0.654814	1.10098	0.877897	0.837491
112	0.310172	0.256776	0.283474	0.388142	0.219441	0.303791	0.175138	0.140802	0.15797	0.272882	0.134035	0.203458	0.156794	0.134925	0.145859	0.258821	0.209304	0.234063	0.116213	0.1945	0.155357	0.242529	0.312333	0.277431	0.195555	0.23629	0.215923	0.250749	0.260588	0.255668	0.353493	0.252381	0.302937	0.263398	0.218111	0.240755	0.343826	0.332591	0.338209	0.263288	0.280487	0.271888	0.340601	0.286477	0.313539	0.171553	0.317499	0.244526	0.218595
113	1.15821	1.00328	1.08074	1.03712	0.828638	0.932879	0.500194	0.621274	0.560734	1.05122	0.916431	0.983826	1.22755	0.526095	0.876822	0.708884	0.763436	0.73616	0.709847	0.621706	0.665776	1.14296	0.910363	1.02666	1.06638	0.822196	0.944288	0.8532	0.709362	0.781281	0.96663	0.966671	0.96665	1.27576	0.820435	1.0481	1.22548	1.24535	1.23541	0.805562	0.951858	0.87871	1.23579	0.918663	1.07723	0.890449	1.01905	0.95475	1.16342
117	0.0516925	0.0598207	0.0557566	0.0532079	0.0521612	0.0526845	0.0292728	0.0443027	0.0367878	0.048443	0.0543298	0.0513864	0.0422845	0.0182372	0.0302608	0.0596859	0.0554825	0.0575842	0.028633	0.025398	0.0270155	0.0271271	0.0519638	0.0395454	0.0564334	0.0519818	0.0542076	0.0593664	0.0432399	0.0513031	0.0468167	0.0594786	0.0531477	0.0653637	0.0455288	0.0554463	0.0492725	0.0310583	0.0401654	0.0321861	0.0399017	0.0360439	0.0743386	0.077408	0.0758733	0.0796139	0.0933859	0.0864999	0.0581456
118	0.991356	0.87976	0.935558	0.608972	0.674779	0.641876	0.293637	0.367926	0.330781	0.591365	0.42774	0.509553	0.617486	0.805011	0.711248	0.340635	0.387165	0.3639	0.642583	0.46601	0.554296	0.9446	0.732957	0.838778	0.424236	0.320547	0.372391	0.505081	0.468106	0.486594	0.57692	0.88988	0.7334	0.595228	0.602427	0.598828	0.404818	0.480823	0.442821	0.425246	0.485491	0.455369	0.440762	0.369731	0.405246	0.389418	0.622691	0.506054	0.331685
119	1.17547	0.936644	1.05606	0.644869	0.821139	0.733004	0.356214	0.47278	0.414497	1.17244	0.484261	0.82835	0.966643	0.593841	0.780242	0.441922	0.508651	0.475286	0.743115	0.784223	0.763669	1.24702	1.38735	1.31719	0.693187	0.405446	0.549316	0.82361	0.709393	0.766501	0.436708	1.32523	0.880969	0.865426	0.86722	0.866323	0.564399	0.690099	0.627249	0.611338	0.520754	0.566046	0.559441	0.55122	0.55533	0.550856	0.672548	0.611702	0.517587
120	0.438582	0.276979	0.357781	0.402977	0.127033	0.265005	0.0662773	0.0678943	0.0670858	0.140551	0.163825	0.152188	0.225165	0.0847016	0.154933	0.0763487	0.001	0.0386744	0.111338	0.291135	0.201236	0.196208	0.224087	0.210147	0.168823	0.107932	0.138377	0.215606	0.130712	0.173159	0.549902	0.205812	0.377857	0.209351	0.22793	0.218641	0.0783194	0.161565	0.119942	0.109286	0.189957	0.149621	0.0888984	0.0695302	0.0792143	0.0866825	0.104084	0.0953833	0.0764141
122	0.153305	0.001	0.0771525	0.307553	0.32489	0.316222	0.0827777	0.0566337	0.0697057	0.130531	0.128994	0.129763	0.113442	0.137511	0.125476	0.221241	0.183205	0.202223	0.0946668	0.181467	0.138067	0.0832559	0.101988	0.0926219	0.165305	0.225292	0.195298	0.202418	0.173375	0.187896	0.203731	0.208724	0.206228	0.277003	0.165994	0.221498	0.198831	0.118744	0.158787	0.101784	0.270126	0.185955	0.166717	0.309518	0.238118	0.0603313	0.458751	0.259541	0.187405
123	0.0597283	0.0911279	0.0754281	0.134926	0.106399	0.120662	0.0640242	0.0780738	0.071049	0.0983777	0.122306	0.110342	0.0921752	0.047825	0.0700001	0.0891824	0.0876637	0.0884231	0.0574815	0.0562467	0.0568641	0.0506586	0.0811651	0.0659118	0.13209	0.0863988	0.109244	0.101555	0.0725551	0.087055	0.0814199	0.117903	0.0996614	0.119437	0.0751146	0.0972758	0.084009	0.0448279	0.0644185	0.0566801	0.0666117	0.0616459	0.124981	0.121119	0.12305	0.111248	0.133361	0.122305	0.108462
124	0.943112	1.22065	1.08188	1.0234	0.552099	0.78775	0.408054	0.335712	0.371883	0.686883	0.796496	0.74169	0.517379	0.942251	0.729815	0.632019	0.341832	0.486926	0.534495	0.390858	0.462677	1.07581	0.673074	0.874442	0.689795	0.566756	0.628275	0.976499	0.35498	0.66574	0.748903	0.995044	0.871973	1.20847	0.931099	1.06978	0.425074	0.686426	0.55575	0.624711	0.481478	0.553095	0.63095	0.390849	0.5109	0.6262	0.879392	0.752796	0.346718
125	0.001	0.0367667	0.0188834	0.0473694	0.0345353	0.0409523	0.0161258	0.0246574	0.0203916	0.0281682	0.0396607	0.0339144	0.0264691	0.020257	0.023363	0.0270753	0.0381108	0.032593	0.0171943	0.0244478	0.0208211	0.0256867	0.0321123	0.0288995	0.0254383	0.0277906	0.0266144	0.0208122	0.0252825	0.0230474	0.0363469	0.0259373	0.0311421	0.0364602	0.0199539	0.028207	0.0265445	0.0158929	0.0212187	0.0365243	0.0288688	0.0326966	0.0266617	0.0279106	0.0272862	0.0660967	0.107035	0.0865658	0.0299926
126	0.0487175	0.0669669	0.0578422	0.107661	0.0807336	0.0941973	0.0462727	0.0587346	0.0525036	0.080773	0.0998192	0.0902961	0.0861217	0.0513255	0.0687236	0.0618673	0.081196	0.0715317	0.0480639	0.0441147	0.0460893	0.0404371	0.0649151	0.0526761	0.0950301	0.0816754	0.0883528	0.0591725	0.0616738	0.0604232	0.0580464	0.0867876	0.072417	0.0975758	0.0630658	0.0803208	0.0719341	0.0368985	0.0544163	0.0395022	0.0461803	0.0428412	0.0878321	0.0950821	0.0914571	0.097051	0.122261	0.109656	0.082548
130	0.424619	0.452284	0.438451	0.674264	0.462212	0.568238	0.275964	0.329082	0.302523	0.31162	0.37492	0.34327	0.341093	0.365082	0.353087	0.403378	0.329455	0.366417	0.196129	0.285644	0.240887	0.466696	0.131299	0.298998	0.388159	0.34617	0.367165	0.458523	0.280796	0.36966	0.4054	0.461088	0.433244	0.583216	0.312279	0.447747	0.251649	0.377077	0.314363	0.426835	0.466987	0.446911	0.294739	0.505911	0.400325	0.265739	0.001	0.13337	0.537351
133	3.73361	8.57242	6.15301	8.06519	14.958	11.5116	9.0373	6.98224	8.00977	12.5265	12.9706	12.7485	9.22624	16.5676	12.8969	8.22044	9.66025	8.94035	5.90008	5.68827	5.79418	10.0671	14.7092	12.3881	7.43773	10.7697	9.10372	12.1615	10.0138	11.0877	17.2169	10.5484	13.8826	10.471	8.32732	9.39916	17.8116	9.04594	13.4288	14.5813	8.47767	11.5295	11.3189	10.9972	11.158	14.176	19.4269	16.8014	11.8132
134	0.297481	0.387787	0.342634	0.412657	0.329235	0.370946	0.204442	0.244277	0.224359	0.233221	0.311492	0.272357	0.241462	0.209051	0.225256	0.243261	0.221715	0.232488	0.134182	0.247448	0.190815	0.365288	0.141367	0.253327	0.241703	0.30879	0.275247	0.362018	0.123451	0.242735	0.312943	0.248805	0.280874	0.439679	0.230471	0.335075	0.352827	0.299482	0.326155	0.324477	0.495913	0.410195	0.342009	0.632612	0.48731	0.228442	0.765608	0.497025	0.254947
135	0.0151086	0.001	0.0080543	0.0238839	0.0311169	0.0275004	0.0190122	0.020297	0.0196546	0.0329004	0.0268913	0.0298959	0.0267667	0.0103835	0.0185751	0.0245788	0.0221784	0.0233786	0.0143443	0.0200177	0.017181	0.0754325	0.0611258	0.0682791	0.0241508	0.0339858	0.0290683	0.0169658	0.0246436	0.0208047	0.0320455	0.0212003	0.0266229	0.0320848	0.0364899	0.0342873	0.0210542	0.0171637	0.0191089	0.0301656	0.0355907	0.0328782	0.0436661	0.0353012	0.0394836	0.0294603	0.0701789	0.0498196	0.0244937
138	0.0178205	0.001	0.00941025	0.013493	0.0215239	0.0175084	0.0175456	0.0205569	0.0190512	0.0249357	0.0233478	0.0241418	0.030248	0.013178	0.021713	0.0224275	0.0189633	0.0206954	0.0131332	0.0143464	0.0137398	0.0392011	0.0482583	0.0437297	0.001	0.0241191	0.0125596	0.0167849	0.0198098	0.0182973	0.0192555	0.020555	0.0199052	0.0270938	0.025947	0.0265204	0.0199469	0.014021	0.016984	0.0188019	0.0237029	0.0212524	0.0288826	0.0726024	0.0507425	0.0348529	0.0535163	0.0441846	0.0160269
143	3.77154	1.92233	2.84694	5.61136	3.40729	4.50933	4.29129	3.27091	3.7811	2.69687	2.44629	2.57158	3.10802	3.68527	3.39664	3.66251	3.46508	3.56379	1.66357	1.5057	1.58464	3.57557	2.60288	3.08922	2.3765	3.19416	2.78533	3.50008	2.73262	3.11635	3.04783	3.81007	3.42895	2.48296	2.32214	2.40255	5.6268	3.30768	4.46724	4.23813	3.87581	4.05697	3.06599	3.69136	3.37868	2.88449	3.50671	3.1956	3.90975
167	0.755284	0.819233	0.787258	1.07414	1.04808	1.06111	1.19314	0.831552	1.01235	0.830873	0.597605	0.714239	0.398598	0.84818	0.623389	0.192711	0.521231	0.356971	0.353051	0.545134	0.449093	0.789915	1.1236	0.956757	0.430923	0.605659	0.518291	0.778092	0.564908	0.6715	0.495154	0.798766	0.64696	0.813005	0.460284	0.636645	1.21607	1.1309	1.17348	1.29959	1.73269	1.51614	0.482921	0.91004	0.69648	0.492184	0.932139	0.712162	1.03223
170	1.89198	1.75992	1.82595	3.71584	2.49542	3.10563	2.72178	2.32918	2.52548	1.37876	1.99207	1.68541	1.91672	2.18598	2.05135	1.88593	2.09557	1.99075	0.888703	1.38147	1.13509	2.31269	1.5619	1.93729	1.29249	2.15556	1.72402	1.98219	1.37628	1.67923	2.46032	2.05157	2.25594	1.68257	1.46546	1.57401	3.19031	2.84645	3.01838	2.1742	2.66662	2.42041	1.34734	2.6649	2.00612	1.50592	1.89782	1.70187	2.75917
190	2.23113	2.5416	2.38636	3.57861	3.3694	3.47401	3.69517	3.49634	3.59576	3.51682	2.20208	2.85945	2.73345	2.16748	2.45046	4.36687	7.80189	6.08438	2.02576	1.63184	1.8288	3.02608	3.88712	3.4566	4.31657	2.52744	3.422	2.14003	2.51459	2.32731	3.90681	5.17072	4.53876	5.24502	1.20316	3.22409	3.41454	2.43225	2.9234	5.01945	3.18904	4.10424	6.04727	3.9368	4.99203	2.79794	3.21235	3.00514	6.99071
196	0.0454345	0.0269616	0.0361981	0.0258657	0.0223532	0.0241094	0.016068	0.001	0.008534	0.0273691	0.0457955	0.0365823	0.0361872	0.0183655	0.0272764	0.0299567	0.0301093	0.030033	0.0145796	0.001	0.0077898	0.0333792	0.0395078	0.0364435	0.0179683	0.0162832	0.0171258	0.0135783	0.0147597	0.014169	0.0459605	0.0165745	0.0312675	0.0319113	0.0278151	0.0298632	0.0189976	0.0298837	0.0244407	0.0359082	0.0345308	0.0352195	0.0394145	0.0245101	0.0319623	0.0252496	0.0554073	0.0403285	0.0255147
198	0.0206492	0.0228674	0.0217583	0.00522197	0.00923965	0.00723081	0.00561134	0.001	0.00330567	0.0159292	0.0136897	0.0148095	0.0224709	0.012761	0.0176159	0.022745	0.0160399	0.0193924	0.001	0.001	0.001	0.0297728	0.0193643	0.0245686	0.0108353	0.0200503	0.0154428	0.001	0.0137151	0.00735755	0.0213987	0.0145081	0.0179534	0.0203743	0.013324	0.0168492	0.0188163	0.0146415	0.0167289	0.016023	0.0209899	0.0185065	0.0164089	0.0171137	0.0167613	0.0252238	0.0155188	0.0203713	0.0144619
202	0.0551277	0.0703402	0.062734	0.0186138	0.0464759	0.0325449	0.0276299	0.0315485	0.0295892	0.0931727	0.0753999	0.0842863	0.0868898	0.0461457	0.0665178	0.0606167	0.0883723	0.0744945	0.0563315	0.0505398	0.0534357	0.112025	0.0963978	0.104211	0.0950122	0.106401	0.100707	0.069431	0.0625183	0.0659746	0.0857172	0.0947944	0.0902558	0.0845397	0.0668044	0.075672	0.0716621	0.0833562	0.0775091	0.101286	0.0722908	0.0867884	0.114151	0.0903429	0.102247	0.0726872	0.0916126	0.0821499	0.0703937
206	0.0322073	0.0444661	0.0383367	0.0118065	0.0136414	0.0127239	0.001	0.0139632	0.0074816	0.0209803	0.0178703	0.0194253	0.0270167	0.001	0.0140084	0.0411741	0.0460507	0.0436124	0.0153093	0.0320523	0.0236808	0.0318355	0.0425814	0.0372085	0.0240421	0.0273018	0.0256719	0.0201585	0.0257021	0.0229303	0.0329942	0.0224639	0.027729	0.0306259	0.0337689	0.0321974	0.0364519	0.0403919	0.0384219	0.0231667	0.0232208	0.0231937	0.0338128	0.0421721	0.0379924	0.021023	0.0273672	0.0241951	0.0443972
208	0.165751	0.0489762	0.107364	0.0413245	0.046348	0.0438363	0.0142158	0.0580255	0.0361207	0.0250871	0.0353854	0.0302362	0.0269772	0.001	0.0139886	0.0156293	0.0291896	0.0224094	0.0240833	0.001	0.0125416	0.020549	0.133759	0.077154	0.0430536	0.0397381	0.0413958	0.103774	0.0773363	0.0905552	0.0427296	0.0565685	0.0496491	0.077561	0.102093	0.089827	0.0171335	0.001	0.00906675	0.001	0.0448552	0.0229276	0.0165379	0.0431651	0.0298515	0.041562	0.0418792	0.0417206	0.0330174
210	0.0311192	0.0342608	0.03269	0.001	0.0194621	0.0102311	0.001	0.001	0.001	0.027106	0.0227716	0.0249388	0.0132537	0.001	0.00712685	0.0617876	0.0682069	0.0649973	0.0430281	0.0416093	0.0423187	0.0551189	0.0721406	0.0636297	0.0523488	0.0647905	0.0585697	0.0352097	0.0376859	0.0364478	0.0759665	0.0529916	0.0644791	0.0591465	0.0509836	0.055065	0.0595151	0.0602682	0.0598917	0.0400141	0.0446579	0.042336	0.0389767	0.0637973	0.051387	0.0493927	0.0450969	0.0472448	0.0517628
211	0.0407454	0.0419657	0.0413556	0.0457116	0.0390848	0.0423982	0.100499	0.0335174	0.0670082	0.056596	0.178838	0.117717	0.042113	0.0374503	0.0397817	0.0322698	0.0390677	0.0356687	0.0158024	0.036232	0.0260172	0.0354262	0.050622	0.0430241	0.0213929	0.001	0.0111965	0.0215977	0.0222475	0.0219226	0.0240047	0.0184126	0.0212087	0.0843808	0.0252014	0.0547911	0.043755	0.082243	0.062999	0.0604835	0.0630511	0.0617673	0.0880584	0.279574	0.183816	0.03578	0.0384074	0.0370937	0.0383039
212	0.079081	0.0653169	0.0721989	0.0573578	0.0564765	0.0569171	0.11922	0.0526344	0.0859272	0.0913539	0.141515	0.116434	0.0754922	0.0720647	0.0737784	0.0620706	0.0725731	0.0673219	0.0431475	0.0807953	0.0619714	0.0561562	0.0685252	0.0623407	0.0232945	0.0445253	0.0339099	0.0417058	0.0400713	0.0408885	0.0591981	0.0325749	0.0458865	0.0794263	0.0414033	0.0604148	0.041231	0.135716	0.0884735	0.0772208	0.0961052	0.086663	0.0550659	0.117881	0.0864735	0.0520753	0.001	0.0265376	0.0722304
213	0.0730193	0.0376764	0.0553478	0.0548174	0.0501243	0.0524708	0.0221926	0.0367096	0.0294511	0.0971355	0.0680285	0.082582	0.05953	0.0763367	0.0679334	0.0410235	0.0667778	0.0539006	0.0543081	0.0618207	0.0580644	0.04722	0.0585039	0.0528619	0.0395113	0.0429893	0.0412503	0.0345897	0.0360022	0.0352959	0.0406363	0.0387318	0.039684	0.0589925	0.038286	0.0486393	0.036202	0.041989	0.0390955	0.132101	0.0664272	0.0992641	0.083267	0.0350104	0.0591387	0.0515342	0.041307	0.0464206	0.055861
216	0.049056	0.062554	0.055805	0.0225267	0.0418123	0.0321695	0.001	0.001	0.001	0.031058	0.001	0.016029	0.001	0.0241871	0.0125936	0.107028	0.0715265	0.0892773	0.0204116	0.0579031	0.0391574	0.0553214	0.0759259	0.0656237	0.0339965	0.0599913	0.0469939	0.0375883	0.0502174	0.0439029	0.0746215	0.0453211	0.0599713	0.0631757	0.05625	0.0597128	0.0507744	0.0636901	0.0572322	0.0536346	0.0782206	0.0659276	0.0540135	0.0704407	0.0622271	0.0613038	0.0431491	0.0522265	0.0589103
217	0.0167146	0.0188863	0.0178005	0.001	0.001	0.001	0.001	0.001	0.001	0.0318559	0.0296724	0.0307642	0.0284474	0.001	0.0147237	0.0528231	0.0505776	0.0517003	0.0264727	0.044352	0.0354124	0.0484818	0.0413332	0.0449075	0.0316669	0.0425699	0.0371184	0.0183001	0.0281537	0.0232269	0.0293206	0.0305574	0.029939	0.036183	0.0330087	0.0345958	0.0563501	0.0689441	0.0626471	0.001	0.0307365	0.0158683	0.0459854	0.0306544	0.0383199	0.0405922	0.019334	0.0299631	0.0453787
219	0.199399	0.187885	0.193642	0.0208106	0.0660494	0.04343	0.0232166	0.0322827	0.0277497	0.0248856	0.0518406	0.0383631	0.0351614	0.0158986	0.02553	0.0707355	0.0505993	0.0606674	0.0191832	0.0237307	0.021457	0.10252	0.104496	0.103508	0.0411139	0.0421435	0.0416287	0.103371	0.0874257	0.0953983	0.0976025	0.105432	0.101517	0.0349027	0.0643141	0.0496084	0.0319842	0.0265461	0.0292651	0.0791077	0.0382796	0.0586936	0.0365168	0.0844996	0.0605082	0.147206	0.0863838	0.116795	0.0164115
220	0.0466841	0.0708772	0.0587807	0.042476	0.0707478	0.0566119	0.0411576	0.041735	0.0414463	0.104634	0.0821395	0.0933868	0.110828	0.0550975	0.0829628	0.0783601	0.0852434	0.0818018	0.0670902	0.0671816	0.0671359	0.0990896	0.108904	0.103997	0.0959505	0.128647	0.112299	0.0684819	0.0820853	0.0752836	0.110137	0.0676467	0.0888918	0.112163	0.0801773	0.0961702	0.0899684	0.0799356	0.084952	0.0906571	0.0811636	0.0859103	0.125604	0.0832094	0.104407	0.0852834	0.0906051	0.0879443	0.0851962
221	0.0720525	0.0387603	0.0554064	0.0386489	0.0353079	0.0369784	0.0215381	0.0200301	0.0207841	0.0293641	0.0237933	0.0265787	0.0321705	0.001	0.0165852	0.0357432	0.0260238	0.0308835	0.00983097	0.001	0.00541548	0.0199927	0.001	0.0104963	0.0378548	0.0337406	0.0357977	0.0437064	0.0389675	0.0413369	0.0343117	0.0354696	0.0348906	0.0359732	0.0335559	0.0347645	0.030034	0.0110942	0.0205641	0.001	0.0362462	0.0186231	0.0388739	0.0436512	0.0412626	0.057138	0.0418635	0.0495007	0.0179439
222	0.0308371	0.0475435	0.0391903	0.0372845	0.0551579	0.0462212	0.0436376	0.0422352	0.0429364	0.102057	0.0739531	0.0880051	0.121118	0.043211	0.0821645	0.0746662	0.069209	0.0719376	0.0421513	0.0501305	0.0461409	0.0789972	0.0866577	0.0828274	0.0966754	0.108285	0.10248	0.0710454	0.0672706	0.069158	0.085625	0.0842971	0.0849611	0.112834	0.0741751	0.0935045	0.0665786	0.0562847	0.0614317	0.0809978	0.0706409	0.0758194	0.135679	0.0962695	0.115974	0.076716	0.086057	0.0813865	0.0852477
223	0.0791871	0.0634805	0.0713338	0.0180697	0.0382506	0.0281602	0.026168	0.0141336	0.0201508	0.0439435	0.0346819	0.0393127	0.0457699	0.0169925	0.0313812	0.0516553	0.0608395	0.0562474	0.0294474	0.0397819	0.0346146	0.0605283	0.0810571	0.0707927	0.0384214	0.0529335	0.0456775	0.0251928	0.0304802	0.0278365	0.0520907	0.0312544	0.0416726	0.047894	0.0526694	0.0502817	0.0477762	0.0485568	0.0481665	0.0452819	0.0486098	0.0469458	0.0461471	0.0646261	0.0553866	0.0386457	0.0458887	0.0422672	0.0293999
224	0.0379426	0.0482572	0.0430999	0.001	0.0519642	0.0264821	0.0306306	0.0251102	0.0278704	0.0786678	0.0550331	0.0668505	0.0473043	0.0396873	0.0434958	0.0573715	0.066063	0.0617173	0.0474302	0.0517223	0.0495763	0.0813143	0.0874268	0.0843706	0.0560011	0.0852658	0.0706335	0.0375361	0.0557991	0.0466676	0.0561462	0.0469181	0.0515321	0.0648015	0.0544026	0.0596021	0.0699136	0.0593538	0.0646337	0.0601227	0.0605453	0.060334	0.100693	0.0668049	0.083749	0.0540924	0.0806028	0.0673476	0.0649551
227	0.001	0.0123223	0.00666115	0.0122371	0.0276366	0.0199368	0.0172249	0.0148015	0.0160132	0.0365181	0.0294492	0.0329836	0.0395919	0.0112871	0.0254395	0.0278158	0.0401776	0.0339967	0.0284925	0.0252119	0.0268522	0.0329066	0.0314819	0.0321943	0.0629296	0.0397642	0.0513469	0.0182551	0.0177131	0.0179841	0.0303532	0.017388	0.0238706	0.0312229	0.0305824	0.0309027	0.018052	0.0303239	0.0241879	0.0233837	0.0222575	0.0228206	0.0362663	0.0383675	0.0373169	0.0252456	0.0303621	0.0278038	0.0186514
228	0.001	0.0139578	0.0074789	0.0124704	0.0284313	0.0204508	0.0130664	0.0109319	0.0119992	0.0278761	0.0333594	0.0306177	0.0310599	0.001	0.01603	0.0268906	0.001	0.0139453	0.0121123	0.001	0.00655615	0.0205346	0.0209976	0.0207661	0.0143368	0.0278855	0.0211112	0.0150154	0.0224022	0.0187088	0.0191202	0.0117603	0.0154402	0.0166442	0.017884	0.0172641	0.0217063	0.001	0.0113532	0.0124534	0.0147701	0.0136117	0.0335015	0.027407	0.0304542	0.0166972	0.0183878	0.0175425	0.001
229	0.0518912	0.103339	0.0776151	0.0259251	0.0280387	0.0269819	0.0139753	0.001	0.00748765	0.018474	0.0332794	0.0258767	0.0177108	0.0196419	0.0186764	0.111038	0.0725482	0.0917931	0.0150033	0.0350272	0.0250153	0.103711	0.0943181	0.0990146	0.101181	0.092727	0.096954	0.0535232	0.0750945	0.0643089	0.0693226	0.057867	0.0635948	0.072685	0.0566267	0.0646559	0.0926747	0.0920065	0.0923406	0.0462494	0.0818952	0.0640723	0.0748689	0.11149	0.0931794	0.0654852	0.074387	0.0699361	0.0774884
231	0.0809492	0.0721623	0.0765558	0.0507573	0.0414377	0.0460975	0.0236466	0.0220834	0.022865	0.0497374	0.0761485	0.0629429	0.0465581	0.039845	0.0432015	0.0292021	0.0355744	0.0323883	0.0245761	0.0254501	0.0250131	0.056472	0.0567746	0.0566233	0.0487506	0.0428683	0.0458095	0.0399005	0.0505742	0.0452373	0.0436316	0.0371291	0.0403803	0.068332	0.0412822	0.0548071	0.0352495	0.024401	0.0298253	0.0442902	0.0581381	0.0512141	0.0380799	0.0348124	0.0364461	0.132194	0.0630728	0.0976334	0.0363501
232	0.105508	0.102042	0.103775	0.0531784	0.0484781	0.0508283	0.0347622	0.0503917	0.042577	0.0488467	0.0546414	0.051744	0.108781	0.001	0.0548905	0.0656398	0.0505218	0.0580808	0.0307682	0.0306454	0.0307068	0.0546919	0.0395061	0.047099	0.100738	0.0733999	0.087069	0.0679687	0.0847468	0.0763578	0.0365956	0.0687684	0.052682	0.0926539	0.109106	0.10088	0.0525112	0.001	0.0267556	0.0870869	0.0717152	0.0794011	0.0921604	0.127584	0.109872	0.101278	0.112357	0.106818	0.0568907
234	0.138918	0.143537	0.141228	0.159317	0.113506	0.136411	0.12593	0.133928	0.129929	0.154421	0.184613	0.169517	0.197412	0.0983464	0.147879	0.129849	0.0953365	0.112593	0.0707013	0.0603151	0.0655082	0.0797332	0.117221	0.0984771	0.160447	0.158769	0.159608	0.156666	0.125109	0.140887	0.129254	0.161951	0.145603	0.187467	0.142944	0.165206	0.113103	0.0803017	0.0967023	0.143548	0.151548	0.147548	0.155119	0.194991	0.175055	0.2072	0.146341	0.17677	0.141548
236	0.0901908	0.14657	0.11838	0.0436059	0.0725579	0.0580819	0.049849	0.0536352	0.0517421	0.0412303	0.001	0.0211151	0.0305398	0.0895454	0.0600426	0.001	0.001	0.001	0.0471916	0.001	0.0240958	1.59918e-05	0.0890793	0.0445476	0.14089	0.0974325	0.119161	0.0973073	0.111753	0.10453	0.12221	0.117032	0.119621	0.0669772	0.0694253	0.0682012	0.0946011	0.306122	0.200362	0.001	0.08282	0.04191	0.001	0.112318	0.056659	0.0860784	0.11233	0.0992042	0.0551674
240	0.0548601	0.0667037	0.0607819	0.0376587	0.0683163	0.0529875	0.0620258	0.0596846	0.0608552	0.0857505	0.0614906	0.0736205	0.0548793	0.0382131	0.0465462	0.0652391	0.0958619	0.0805505	0.0409576	0.0537121	0.0473348	0.081853	0.0907821	0.0863175	0.0590358	0.0820596	0.0705477	0.0663135	0.0723002	0.0693069	0.0501834	0.0479699	0.0490766	0.0728238	0.0626108	0.0677173	0.0582178	0.0683543	0.0632861	0.0948555	0.0702612	0.0825584	0.0807618	0.0674946	0.0741282	0.0546326	0.070732	0.0626823	0.0645049
243	0.0589513	0.0552646	0.0571079	0.0842866	0.0870938	0.0856902	0.0446633	0.0510052	0.0478343	0.115656	0.102192	0.108924	0.134581	0.0683327	0.101457	0.092116	0.11821	0.105163	0.0476	0.0738159	0.060708	0.0697474	0.0898781	0.0798128	0.0807031	0.0807331	0.0807181	0.0922694	0.107382	0.0998257	0.0805322	0.060987	0.0707596	0.122148	0.128555	0.125352	0.0993659	0.0838229	0.0915944	0.128506	0.127351	0.127929	0.127025	0.0827962	0.104911	0.0731369	0.0789301	0.0760335	0.142341
244	0.167144	0.210699	0.188921	0.294886	0.29868	0.296783	0.365936	0.334694	0.350315	0.271218	0.25409	0.262654	0.305266	0.123386	0.214326	0.337063	0.43015	0.383606	0.213579	0.244371	0.228975	0.23913	0.205165	0.222147	0.416597	0.340693	0.378645	0.576996	0.224914	0.400955	0.224724	0.305189	0.264956	0.398025	0.295811	0.346918	0.263017	0.160115	0.211566	0.482746	0.36436	0.423553	0.378522	0.493323	0.435922	0.534616	0.358636	0.446626	0.392534
245	0.0893284	0.171058	0.130193	0.145035	0.192267	0.168651	0.151923	0.129933	0.140928	0.0880096	0.121263	0.104636	0.0722973	0.001	0.0366486	0.165539	0.138673	0.152106	0.104461	0.0730186	0.0887398	0.129825	0.119615	0.12472	0.124498	0.101445	0.112972	0.198151	0.0858035	0.141977	0.040212	0.0394945	0.0398532	0.152239	0.0673229	0.109781	0.109923	0.0525141	0.0812186	0.082693	0.156266	0.119479	0.0537543	0.279672	0.166713	0.114978	0.0832452	0.0991116	0.0831634
246	0.0643342	0.001	0.0326671	0.0088321	0.0326867	0.0207594	0.0505543	0.0715067	0.0610305	0.0415336	0.050922	0.0462278	0.0400743	0.0666475	0.0533609	0.146063	0.0594243	0.102744	0.001	0.001	0.001	0.0151006	0.0631469	0.0391238	0.0356232	0.107529	0.0715761	0.0870685	0.0261304	0.0565994	0.0349385	0.0597382	0.0473384	0.0465732	0.0337629	0.040168	0.0459855	0.131809	0.0888973	0.001	0.0742213	0.0376107	0.0621245	0.150869	0.106497	0.0795105	0.0596386	0.0695745	0.0516987
248	0.367954	0.537209	0.452582	0.848398	0.551734	0.700066	0.598865	0.819547	0.709206	0.702662	0.56999	0.636326	0.714878	0.179076	0.446977	0.702511	0.759126	0.730819	0.561857	0.466013	0.513935	0.328583	0.639905	0.484244	0.749471	0.770375	0.759923	0.813709	0.433018	0.623363	0.536889	0.669336	0.603112	0.73999	0.492271	0.616131	0.682074	0.439332	0.560703	0.68289	0.781925	0.732407	0.824815	0.760207	0.792511	0.864335	0.809111	0.836723	0.664312
249	0.001	0.0507657	0.0258828	0.0594453	0.0804655	0.0699554	0.0458035	0.0325999	0.0392017	0.0740033	0.0456519	0.0598276	0.070855	0.0742319	0.0725435	0.0638391	0.0467636	0.0553013	0.0288456	0.0378688	0.0333572	0.0531841	0.134412	0.093798	0.0431032	0.144477	0.0937901	0.0259636	0.0830131	0.0544884	0.123038	0.0303797	0.0767088	0.121638	0.0430997	0.0823688	0.0392319	0.0297459	0.0344889	0.0778207	0.0971257	0.0874732	0.101719	0.0977335	0.0997263	0.0864112	0.0988318	0.0926215	0.0802563
250	0.0378177	0.121767	0.0797923	0.122289	0.175527	0.148908	0.147015	0.120726	0.133871	0.262006	0.186386	0.224196	0.228795	0.0775583	0.153177	0.112699	0.0926839	0.102691	0.114853	0.126122	0.120487	0.107296	0.177249	0.142272	0.207208	0.23499	0.221099	0.133022	0.12528	0.129151	0.205574	0.165406	0.18549	0.19842	0.145095	0.171758	0.109886	0.0595241	0.0847051	0.192772	0.15668	0.174726	0.302339	0.205642	0.253991	0.116689	0.183016	0.149852	0.13144
253	0.062776	0.0754976	0.0691368	0.0282987	0.0704711	0.0493849	0.0394547	0.0243921	0.0319234	0.066728	0.0930671	0.0798975	0.073359	0.052938	0.0631485	0.109674	0.0740016	0.0918378	0.0267722	0.0507196	0.0387459	0.0710796	0.230187	0.150633	0.0425154	0.0919211	0.0672183	0.0762186	0.143231	0.109725	0.0741165	0.0541846	0.0641506	0.0691881	0.0902177	0.0797029	0.001	0.0959627	0.0484813	0.102675	0.0618673	0.0822712	0.0685016	0.100023	0.0842623	0.0557016	0.0940928	0.0748972	0.0701365
255	0.0205568	0.0309363	0.0257465	0.001	0.0430678	0.0220339	0.001	0.001	0.001	0.0510328	0.026336	0.0386844	0.017387	0.001	0.0091935	0.0317013	0.0292688	0.030485	0.0161704	0.020703	0.0184367	0.0320401	0.0554165	0.0437283	0.0290417	0.0451292	0.0370854	0.0231501	0.0343072	0.0287287	0.0405637	0.0256631	0.0331134	0.0322357	0.0291172	0.0306765	0.030047	0.0263933	0.0282201	0.039807	0.0387238	0.0392654	0.0237471	0.0378153	0.0307812	0.0337531	0.0418712	0.0378122	0.0283207
257	0.0759589	0.195343	0.135651	0.0645451	0.149969	0.107257	0.109877	0.185708	0.147792	0.354129	0.269415	0.311772	0.162033	0.0848585	0.123446	0.224221	0.23797	0.231096	0.249378	0.282618	0.265998	0.227195	0.241832	0.234513	0.271642	0.318686	0.295164	0.214096	0.153304	0.1837	0.279859	0.275935	0.277897	0.283687	0.232166	0.257927	0.184469	0.138549	0.161509	0.219278	0.21501	0.217144	0.39654	0.310554	0.353547	0.169433	0.21255	0.190991	0.248165
261	0.182158	0.144425	0.163291	0.110045	0.10921	0.109628	0.0873079	0.081395	0.0843514	0.110205	0.103584	0.106895	0.223606	0.116281	0.169943	0.0981566	0.139809	0.118983	0.0943631	0.001	0.0476816	0.12258	0.0970918	0.109836	0.135953	0.159925	0.147939	0.156144	0.137632	0.146888	0.121082	0.129354	0.125218	0.170254	0.139139	0.154697	0.153079	0.116237	0.134658	0.10247	0.122126	0.112298	0.0847346	0.207611	0.146173	0.129958	0.164752	0.147355	0.125491
262	0.0634306	0.001	0.0322153	0.0361684	0.0291057	0.0326371	0.0406312	0.0394464	0.0400388	0.0393306	0.0263191	0.0328249	0.040344	0.0648157	0.0525798	0.0591839	0.001	0.0300919	0.0408112	0.001	0.0209056	0.0352081	0.0415937	0.0384009	0.0429626	0.0441052	0.0435339	0.109536	0.058383	0.0839595	0.001	0.104172	0.052586	0.0437374	0.0580781	0.0509078	0.0282738	0.170219	0.0992464	0.001	0.0789529	0.0399765	0.0526483	0.0571126	0.0548804	0.0741283	0.0695641	0.0718462	0.0820648
263	0.188433	0.300292	0.244362	0.250262	0.280662	0.265462	0.188281	0.275513	0.231897	0.321653	0.33419	0.327921	0.33486	0.234777	0.284818	0.324482	0.205448	0.264965	0.198535	0.189139	0.193837	0.21516	0.24845	0.231805	0.211379	0.315827	0.263603	0.285681	0.216572	0.251127	0.295502	0.488767	0.392134	0.351611	0.262434	0.307022	0.280989	0.26863	0.274809	0.174124	0.260816	0.21747	0.320975	0.2797	0.300338	0.374448	0.254079	0.314264	0.225861
264	0.0391126	0.080295	0.0597038	0.078099	0.0448048	0.0614519	0.0450307	0.0448611	0.0449459	0.0536008	0.0558786	0.0547397	0.136933	0.125967	0.13145	0.0693724	0.0278739	0.0486232	0.0433424	0.115807	0.0795747	0.122786	0.0436371	0.0832115	0.076853	0.0651363	0.0709946	0.0728448	0.0802554	0.0765501	0.0610478	0.0797297	0.0703887	0.109458	0.0378833	0.0736707	0.0923022	0.0498552	0.0710787	0.0631042	0.0425721	0.0528382	0.0438537	0.0608646	0.0523592	0.0816451	0.0646328	0.073139	0.0608843
266	0.0424103	0.0580662	0.0502382	0.0560565	0.0351092	0.0455829	0.001	0.001	0.001	0.0619406	0.0889932	0.0754669	0.0766001	0.0585737	0.0675869	0.0481331	0.210561	0.129347	0.0261118	0.0539521	0.040032	0.0401858	0.001	0.0205929	0.0555786	0.0590606	0.0573196	0.0329869	0.0486151	0.040801	0.001	0.0861685	0.0435842	0.0745735	0.036367	0.0554702	0.0617117	0.0565027	0.0591072	0.0430617	0.0567897	0.0499257	0.0766851	0.0627474	0.0697163	0.105397	0.0647151	0.085056	0.0499463
268	0.395829	0.410574	0.403201	0.656283	0.605442	0.630862	0.531814	0.573023	0.552418	0.679438	0.787429	0.733434	0.76373	0.607828	0.685779	0.636056	0.549783	0.59292	0.467027	0.426096	0.446562	0.340552	0.529562	0.435057	0.645281	0.627603	0.636442	0.613318	0.455255	0.534286	0.728251	0.677647	0.702949	0.724491	0.487884	0.606187	0.660218	0.394586	0.527402	0.446432	0.555458	0.500945	0.783181	0.675046	0.729113	0.828356	0.673501	0.750928	0.527995
269	0.0969954	0.0786039	0.0877997	0.020129	0.0400881	0.0301086	0.0327587	0.0528265	0.0427926	0.0500926	0.0895694	0.069831	0.114398	0.037108	0.075753	0.0795882	0.119147	0.0993676	0.0334288	0.113591	0.0735099	0.0513767	0.0395342	0.0454554	0.0978286	0.103582	0.100705	0.247477	0.183669	0.215573	0.0579179	0.12108	0.0894989	0.165724	0.144671	0.155197	0.0859099	0.12713	0.10652	0.204383	0.224184	0.214284	0.0636156	0.0976804	0.080648	0.1703	0.168597	0.169449	0.0638652
272	0.234439	0.19157	0.213004	0.0864906	0.102311	0.0944008	0.0841914	0.0946745	0.0894329	0.170673	0.136687	0.15368	0.166762	0.0717534	0.119258	0.330746	0.244868	0.287807	0.183213	0.253913	0.218563	0.314517	0.290115	0.302316	0.397119	0.347497	0.372308	0.220149	0.253256	0.236702	0.404584	0.403717	0.40415	0.304552	0.304444	0.304498	0.25896	0.271503	0.265232	0.317814	0.32085	0.319332	0.311805	0.320821	0.316313	0.260606	0.281583	0.271095	0.001
273	0.0911946	0.129877	0.110536	0.0733324	0.0828116	0.078072	0.0604509	0.052592	0.0565215	0.0336209	0.0239436	0.0287823	0.0905716	0.0581645	0.0743681	0.0907046	0.0494892	0.0700969	0.0263215	0.0277563	0.0270389	0.157599	0.159599	0.158599	0.190719	0.120679	0.155699	0.106156	0.0971724	0.101664	0.120342	0.122615	0.121479	0.164129	0.100298	0.132213	0.0822486	0.0766309	0.0794398	0.0528134	0.0564203	0.0546169	0.134818	0.11295	0.123884	0.139917	0.095289	0.117603	0.0589652
274	0.0620214	0.0824263	0.0722238	0.001	0.0318861	0.0164431	0.0741741	0.001	0.0375871	0.0704215	0.101335	0.0858782	0.0444577	0.0481449	0.0463013	0.159888	0.109609	0.134748	0.0514653	0.114255	0.0828601	0.0920332	0.064187	0.0781101	0.0862143	0.109994	0.0981042	0.214417	0.0987384	0.156578	0.0461391	0.0831221	0.0646306	0.123259	0.109095	0.116177	0.0568495	0.0943635	0.0756065	0.0504287	0.0760826	0.0632556	0.0946447	0.103151	0.0988979	0.208051	0.14509	0.176571	0.108612
277	0.001	0.0691101	0.035055	0.0348048	0.0572333	0.046019	0.0240876	0.0198708	0.0219792	0.0782907	0.001	0.0396454	0.048879	0.001	0.0249395	0.0612106	0.0681602	0.0646854	0.0353944	0.0554035	0.045399	0.0376825	0.134485	0.0860838	0.0452203	0.0872982	0.0662593	0.212638	0.150805	0.181721	0.0618428	0.0280476	0.0449452	0.0604211	0.0372389	0.04883	0.045156	0.0597762	0.0524661	0.0900436	0.0417687	0.0659061	0.0798381	0.0512182	0.0655281	0.0511454	0.0772625	0.0642039	0.0799412
278	0.108582	0.0862049	0.0973934	0.104051	0.109137	0.106594	0.0625888	0.0733976	0.0679932	0.150035	0.129921	0.139978	0.145479	0.0823479	0.113913	0.084864	0.110185	0.0975245	0.0921966	0.112505	0.102351	0.088427	0.165866	0.127146	0.0948954	0.107585	0.10124	0.207799	0.198325	0.203062	0.130058	0.0839407	0.106999	0.127296	0.13462	0.130958	0.0742693	0.066104	0.0701866	0.15801	0.155238	0.156624	0.130117	0.0986945	0.114406	0.0908371	0.105292	0.0980646	0.0930083
280	0.0291326	0.0521322	0.0406324	0.020446	0.0532913	0.0368687	0.0272191	0.0254903	0.0263547	0.0892295	0.07531	0.0822698	0.0707023	0.0471154	0.0589088	0.0385684	0.0475807	0.0430746	0.039019	0.0306589	0.034839	0.0479844	0.0763856	0.062185	0.0573801	0.0816857	0.0695329	0.140034	0.144453	0.142243	0.0672932	0.055112	0.0612026	0.0693081	0.0437552	0.0565317	0.053604	0.0506514	0.0521277	0.0691133	0.0536354	0.0613744	0.099689	0.0929547	0.0963219	0.0662885	0.0755561	0.0709223	0.0560301
283	0.0586985	0.0465052	0.0526018	0.00891138	0.0215203	0.0152158	0.0122314	0.0166472	0.0144393	0.0289088	0.0265331	0.027721	0.0434802	0.0125046	0.0279924	0.0848833	0.0536752	0.0692793	0.0211719	0.0298783	0.0255251	0.0763832	0.112878	0.0946306	0.0296529	0.067895	0.0487739	0.0816995	0.0785909	0.0801452	0.001	0.0334612	0.0172306	0.047187	0.0532841	0.0502356	0.0797773	0.0654889	0.0726331	0.0440895	0.0525481	0.0483188	0.0422078	0.0481334	0.0451706	0.0538836	0.0660019	0.0599428	0.0673686
285	0.170583	0.254544	0.212564	0.359377	0.319347	0.339362	0.248114	0.353851	0.300983	0.31277	0.269153	0.290961	0.335391	0.217625	0.276508	0.327537	0.11936	0.223448	0.125584	0.108759	0.117171	0.0589911	0.206967	0.132979	0.383688	0.21944	0.301564	0.340896	0.235126	0.288011	0.43116	0.321852	0.376506	0.196895	0.303132	0.250013	0.328855	0.321784	0.325319	0.108049	0.228304	0.168177	0.169215	0.20566	0.187438	0.167122	0.169284	0.168203	0.134654
288	0.0677488	0.0517775	0.0597632	0.001	0.124246	0.062623	0.0845365	0.0289318	0.0567341	0.182914	0.286675	0.234795	0.0323456	0.0452591	0.0388023	0.001	0.001	0.001	0.201598	0.200402	0.201	0.084943	0.11372	0.0993315	0.172923	0.16193	0.167426	0.202346	0.166577	0.184462	0.0373572	0.0258058	0.0315815	0.42036	0.0387978	0.229579	0.210868	0.248016	0.229442	0.158595	0.202557	0.180576	0.355738	0.297662	0.3267	0.328231	0.368714	0.348472	0.292864
289	0.194295	0.195948	0.195122	0.291174	0.325317	0.308246	0.293221	0.223416	0.258319	0.172625	0.252033	0.212329	0.307064	0.233431	0.270247	0.208698	0.001	0.104849	0.0458185	0.0719711	0.0588948	0.0874649	0.132929	0.110197	0.144572	0.150364	0.147468	0.183174	0.155489	0.169331	0.233633	0.24925	0.241442	0.0978129	0.214304	0.156058	0.320225	0.324648	0.322437	0.13336	0.155409	0.144384	0.0683188	0.106893	0.0876059	0.102052	0.0885523	0.0953022	0.0947566
290	0.065539	0.0781457	0.0718423	0.0102765	0.001	0.00563825	0.001	0.001	0.001	0.0140149	0.001	0.00750745	0.0316473	0.001	0.0163237	0.0846639	0.112927	0.0987955	0.0310391	0.0623086	0.0466739	0.103856	0.130203	0.11703	0.0734148	0.0968258	0.0851203	0.0971866	0.0946281	0.0959074	0.108907	0.0672785	0.0880927	0.0712804	0.0817692	0.0765248	0.0976076	0.0954893	0.0965485	0.0513235	0.0913167	0.0713201	0.0470867	0.0659185	0.0565026	0.0790786	0.0915794	0.085329	0.0809471
294	0.109228	0.130438	0.119833	0.00641841	0.0270714	0.0167449	0.0126495	0.001	0.00682475	0.0369345	0.017886	0.0274103	0.0200747	0.001	0.0105374	0.136116	0.166221	0.151168	0.0572236	0.101487	0.0793553	0.112599	0.176048	0.144323	0.146954	0.203375	0.175165	0.253757	0.219548	0.236652	0.195823	0.119172	0.157498	0.110359	0.155939	0.133149	0.0931064	0.0991914	0.0961489	0.0916759	0.111211	0.101443	0.0804919	0.117349	0.0989204	0.0821181	0.112423	0.0972705	0.113431
300	0.001	0.001	0.001	0.0238539	0.0268556	0.0253548	0.0159294	0.0180078	0.0169686	0.0275085	0.0340574	0.030783	0.0286464	0.0256625	0.0271545	0.042044	0.0433872	0.0427156	0.0262454	0.0283216	0.0272835	0.053502	0.108407	0.0809545	0.0410588	0.0521816	0.0466202	0.0376945	0.0525572	0.0451258	0.0409734	0.0303597	0.0356665	0.0383716	0.038045	0.0382083	0.0245372	0.0272217	0.0258794	0.0553347	0.0367677	0.0460512	0.0474824	0.0476068	0.0475446	0.0347209	0.0350145	0.0348677	0.0356968
302	0.140732	0.103812	0.122272	0.154954	0.0933578	0.124156	0.0682459	0.0698654	0.0690556	0.081838	0.147683	0.114761	0.132597	0.118402	0.125499	0.110254	0.0868966	0.0985753	0.0274567	0.0742238	0.0508403	0.038359	0.0825196	0.0604393	0.0263823	0.0546712	0.0405268	0.0599536	0.0521161	0.0560348	0.0695553	0.0381156	0.0538354	0.0841487	0.0574497	0.0707992	0.0684183	0.124423	0.0964206	0.133556	0.12207	0.127813	0.0663958	0.0638147	0.0651053	0.0825771	0.0443534	0.0634653	0.0943548
303	0.001	0.001	0.001	0.0124781	0.0251273	0.0188027	0.0189498	0.020207	0.0195784	0.0283296	0.0163806	0.0223551	0.0292266	0.001	0.0151133	0.0347991	0.041141	0.03797	0.0271151	0.0298317	0.0284734	0.04317	0.0362914	0.0397307	0.0379914	0.0492764	0.0436339	0.0503329	0.0448686	0.0476007	0.0185848	0.0239161	0.0212504	0.020677	0.0246758	0.0226764	0.0339333	0.001	0.0174667	0.0382197	0.0233757	0.0307977	0.039437	0.0404508	0.0399439	0.0230112	0.0376825	0.0303469	0.0366942
305	0.250572	0.100886	0.175729	0.165607	0.114319	0.139963	0.0859558	0.088815	0.0873854	0.1896	0.316645	0.253123	0.195029	0.17074	0.182885	0.217023	0.166917	0.19197	0.0968394	0.134339	0.115589	0.107024	0.107744	0.107384	0.0956567	0.107757	0.101707	0.167913	0.154374	0.161143	0.142936	0.106819	0.124878	0.19092	0.124011	0.157466	0.115639	0.2301	0.17287	0.236081	0.180416	0.208249	0.173829	0.132798	0.153313	0.103008	0.084056	0.093532	0.220218
309	0.277424	0.197095	0.23726	1.93201	0.922282	1.42715	1.5761	1.77596	1.67603	0.926672	1.70351	1.31509	2.09121	1.51297	1.80209	0.865968	1.61407	1.24002	2.84972	2.49557	2.67265	0.995251	0.577386	0.786318	1.57888	0.741695	1.16029	1.10421	1.16855	1.13638	0.893549	0.918655	0.906102	1.08303	2.17242	1.62772	0.831949	1.36019	1.09607	1.29194	1.39785	1.3449	1.44052	1.30394	1.37223	1.26823	0.70017	0.9842	1.66913
310	0.001	0.0184592	0.0097296	0.001	0.0244732	0.0127366	0.0139556	0.0217981	0.0178768	0.0451242	0.0238445	0.0344844	0.0263139	0.001	0.013657	0.001	0.020176	0.010588	0.022858	0.0169485	0.0199032	0.0198103	0.0220474	0.0209288	0.0236607	0.0297582	0.0267094	0.00924872	0.0224473	0.015848	0.0378533	0.0275445	0.0326989	0.0265597	0.020835	0.0236973	0.001	0.001	0.001	0.0222472	0.0164084	0.0193278	0.0533394	0.04797	0.0506547	0.0170445	0.0236342	0.0203393	0.001
313	0.001	0.272763	0.136881	0.931655	0.769724	0.850689	1.02881	1.38029	1.20455	1.53516	0.955853	1.24551	0.67793	1.19006	0.933995	1.04308	0.923629	0.983355	1.16336	1.33404	1.2487	0.663335	0.60226	0.632798	0.769823	0.645697	0.70776	0.790954	0.777544	0.784249	0.723032	0.700292	0.711662	0.751728	1.29788	1.0248	0.883994	1.12121	1.0026	0.79126	0.883968	0.837614	1.6616	1.53887	1.60024	0.69779	0.652186	0.674988	1.5526
315	0.197278	0.001	0.099139	1.5718	0.967801	1.2698	1.88398	5.83195	3.85797	0.823145	2.36139	1.59227	0.948504	1.63106	1.28978	0.914798	1.98928	1.45204	2.73923	1.85784	2.29854	1.65959	0.596134	1.12786	6.07883	1.45675	3.76779	1.65378	1.82618	1.73998	0.808139	1.03133	0.919735	0.952682	2.00439	1.47854	0.755051	1.42131	1.08818	1.22167	3.02001	2.12084	1.14039	0.468739	0.804565	1.00883	0.881077	0.944954	1.12242
316	0.150278	1.68689	0.918584	4.5712	2.4818	3.5265	8.51009	9.5106	9.01035	5.08417	8.52346	6.80382	6.05645	4.74688	5.40166	6.31824	4.05125	5.18474	8.34085	3.87826	6.10956	2.84121	2.57363	2.70742	2.63667	3.72602	3.18135	4.44157	6.48368	5.46262	2.72854	3.20375	2.96615	1.88921	5.13217	3.51069	1.55902	2.5949	2.07696	1.933	3.79449	2.86375	1.42009	4.05804	2.73907	3.13808	2.56775	2.85292	2.89388
317	0.0538056	0.001	0.0274028	0.0267027	0.0885846	0.0576436	0.153807	0.196025	0.174916	0.0695563	0.189317	0.129437	0.052938	0.0129369	0.0329375	0.0477629	0.001	0.0243814	0.0788765	0.001	0.0399383	0.0731145	0.0664609	0.0697877	0.0794497	0.0200163	0.049733	0.110164	0.117955	0.11406	0.12712	0.0353244	0.0812222	0.154112	0.186599	0.170355	0.140707	0.166995	0.153851	0.0823303	0.108881	0.0956057	0.130591	0.222614	0.176602	0.0899625	0.0403325	0.0651475	0.001
318	0.162665	0.217067	0.189866	0.314881	0.200704	0.257792	0.455004	0.700825	0.577914	0.665511	0.728873	0.697192	0.651188	0.597355	0.624271	0.584739	0.528701	0.55672	0.460102	0.486101	0.473102	0.508901	0.301637	0.405269	0.202579	0.317342	0.259961	0.525408	0.498567	0.511988	0.0556075	0.189829	0.122718	0.542503	0.437428	0.489965	0.217728	0.353593	0.28566	0.279802	0.38081	0.330306	0.802448	0.737753	0.770101	0.414834	0.222628	0.318731	0.499289
327	0.209699	0.280289	0.244994	0.791933	1.40294	1.09744	1.10078	1.57582	1.3383	1.42791	0.659048	1.04348	1.11478	1.04751	1.08115	1.19202	1.45199	1.322	2.90644	2.43074	2.66859	0.901114	0.607411	0.754263	1.37068	0.638882	1.00478	1.20072	1.21558	1.20815	0.784312	0.880709	0.83251	0.976172	2.11148	1.54383	0.767043	0.97548	0.871262	1.34777	1.08617	1.21697	1.36528	1.30419	1.33474	0.900792	0.503539	0.702165	1.61812
329	0.001	0.0894166	0.0452083	0.0233811	0.0162078	0.0197944	0.0138675	0.102819	0.0583432	0.0531915	0.106695	0.0799432	0.0468416	0.160061	0.103451	0.14402	0.001	0.07251	0.0490812	0.0945912	0.0718362	0.0991904	0.063977	0.0815837	0.0489115	0.0530399	0.0509757	0.131709	0.10712	0.119415	0.115097	0.0669074	0.0910022	0.11452	0.0707329	0.0926264	0.0907001	0.123557	0.107129	0.001	0.137812	0.069406	0.0934976	0.0879926	0.0907451	0.0905073	0.0345354	0.0625214	0.137614
333	0.422591	0.348658	0.385625	0.65312	1.41407	1.0336	2.47161	2.79978	2.6357	1.25094	2.38666	1.8188	1.89964	2.33679	2.11822	1.49571	2.74974	2.12272	4.47924	3.25368	3.86646	1.59576	1.42302	1.50939	3.44583	1.57302	2.50943	2.5712	2.46527	2.51823	1.27095	1.64397	1.45746	1.6019	3.33139	2.46664	1.18238	1.37281	1.2776	2.47017	2.66955	2.56986	1.85192	1.18068	1.5163	1.7963	1.47298	1.63464	2.33176
336	0.0741372	0.08555	0.0798436	0.0328472	0.0528941	0.0428706	0.0362689	0.0272331	0.031751	0.0779244	0.105708	0.0918162	0.0741854	0.0637188	0.0689521	0.118133	0.0840763	0.101105	0.0365058	0.0531014	0.0448036	0.0837567	0.0927618	0.0882593	0.0836661	0.133093	0.10838	0.146041	0.140307	0.143174	0.12505	0.0891031	0.107077	0.120317	0.083648	0.101983	0.111258	0.13485	0.123054	0.0885615	0.103196	0.0958787	0.134861	0.161305	0.148083	0.107755	0.111745	0.10975	0.117996
339	0.028358	0.0344318	0.0313949	0.0130534	0.0182721	0.0156627	0.00831165	0.0120336	0.0101726	0.0203162	0.001	0.0106581	0.0233404	0.0132883	0.0183144	0.0516615	0.0380895	0.0448755	0.0101666	0.0300482	0.0201074	0.0372571	0.0408782	0.0390677	0.0205921	0.0457953	0.0331937	0.0152692	0.032909	0.0240891	0.0318361	0.0158536	0.0238449	0.0309602	0.0226973	0.0268287	0.0316686	0.0328219	0.0322453	0.0315206	0.0366198	0.0340702	0.02058	0.0340692	0.0273246	0.0590453	0.0430115	0.0510284	0.0426287
340	0.0962038	0.0931561	0.09468	0.0522619	0.0614695	0.0568657	0.045622	0.0342809	0.0399514	0.0612085	0.090252	0.0757302	0.0814673	0.0632787	0.072373	0.0970759	0.065786	0.081431	0.0216724	0.0586805	0.0401765	0.0829842	0.127571	0.105278	0.0566515	0.127713	0.0921822	0.100531	0.0958501	0.0981905	0.134389	0.0677184	0.101054	0.119744	0.0798319	0.099788	0.111525	0.12737	0.119448	0.101661	0.10445	0.103055	0.076691	0.126252	0.101471	0.113615	0.10076	0.107187	0.116654
342	0.0251414	0.001	0.0130707	0.0408689	0.0215	0.0311844	0.0409196	0.068741	0.0548303	0.0527395	0.0602212	0.0564803	0.037373	0.0352307	0.0363018	0.0344536	0.0440791	0.0392664	0.0270755	0.0474156	0.0372456	0.0308294	0.001	0.0159147	0.0354635	0.0448018	0.0401327	0.0363814	0.0379019	0.0371416	0.001	0.02417	0.012585	0.042782	0.0355462	0.0391641	0.0303582	0.0318287	0.0310935	0.0360346	0.0592801	0.0476574	0.0694717	0.056183	0.0628274	0.0483574	0.001	0.0246787	0.037746
343	0.0359475	0.001	0.0184738	0.001	0.0406528	0.0208264	0.0239453	0.001	0.0124727	0.001	0.0461754	0.0235877	0.0396052	0.001	0.0203026	0.0131956	0.0160274	0.0146115	0.001	0.025623	0.0133115	0.0352037	0.0563321	0.0457679	0.015034	0.0218649	0.0184494	0.0192258	0.0180677	0.0186468	0.0448001	0.0124239	0.028612	0.024732	0.0145241	0.0196281	0.0195275	0.0274564	0.0234919	0.0193676	0.0245269	0.0219473	0.001	0.0631517	0.0320759	0.0220428	0.0465258	0.0342843	0.0581472
345	0.0942608	0.0632357	0.0787483	0.00987146	0.001	0.00543573	0.00847494	0.001	0.00473747	0.00968871	0.0312905	0.0204896	0.001	0.001	0.001	0.102092	0.091386	0.096739	0.001	0.0734341	0.0372171	0.077318	0.101357	0.0893375	0.0389435	0.0834082	0.0611759	0.0825408	0.0926964	0.0876186	0.0891388	0.0293453	0.0592421	0.0580823	0.0987185	0.0784004	0.108738	0.107013	0.107875	0.101616	0.056596	0.079106	0.0381153	0.127856	0.0829856	0.0648512	0.0727514	0.0688013	0.0613959
346	0.110633	0.0947013	0.102667	0.001	0.001	0.001	0.001	0.001	0.001	0.001	0.001	0.001	0.0278279	0.0380686	0.0329482	0.13981	0.0917946	0.115802	0.0188379	0.0667113	0.0427746	0.0930758	0.090891	0.0919834	0.0614188	0.0902134	0.0758161	0.152113	0.0809094	0.116511	0.0510232	0.0538385	0.0524309	0.0607804	0.139002	0.0998912	0.0336722	0.057233	0.0454526	0.0406826	0.0567454	0.048714	0.0459499	0.0769928	0.0614714	0.158055	0.161792	0.159923	0.0662552
349	0.128462	0.131165	0.129813	0.0383629	0.0513894	0.0448762	0.0352531	0.0287139	0.0319835	0.0545872	0.001	0.0277936	0.0717463	0.0568365	0.0642914	0.100938	0.0204892	0.0607136	0.00919781	0.020388	0.0147929	0.0147721	0.029827	0.0222996	0.0380427	0.0540089	0.0460258	0.0850941	0.0728072	0.0789507	0.0653363	0.038977	0.0521566	0.0794308	0.0567123	0.0680715	0.0627303	0.0813949	0.0720626	0.0708623	0.0848239	0.0778431	0.0358054	0.001	0.0184027	0.0601663	0.054089	0.0571277	0.0795916
351	0.12934	0.115087	0.122214	0.0994596	0.0424705	0.0709651	0.0612606	0.0563666	0.0588136	0.0311143	0.0529367	0.0420255	0.0830919	0.0610022	0.0720471	0.0862049	0.102685	0.0944449	0.0212967	0.0334985	0.0273976	0.0664795	0.0670866	0.066783	0.0388963	0.0336598	0.036278	0.0609685	0.0507519	0.0558602	0.0553242	0.0351577	0.045241	0.0460251	0.048523	0.047274	0.0321289	0.0442629	0.0381959	0.0779469	0.0875057	0.0827263	0.02409	0.0439751	0.0340326	0.0606414	0.0628842	0.0617628	0.0441733
352	0.0902894	0.103566	0.0969277	0.0451423	0.0403089	0.0427256	0.0210092	0.0159585	0.0184838	0.0241804	0.032249	0.0282147	0.0785205	0.0478753	0.0631979	0.0719189	0.0589608	0.0654398	0.0272492	0.0409335	0.0340913	0.0417517	0.0512609	0.0465063	0.0488211	0.0488828	0.0488519	0.0275799	0.028111	0.0278455	0.03456	0.0306743	0.0326171	0.0511301	0.0336129	0.0423715	0.0352677	0.0266065	0.0309371	0.0687423	0.0775384	0.0731403	0.0307934	0.0329809	0.0318872	0.0819543	0.0518966	0.0669254	0.0448941
356	0.16184	0.152995	0.157417	0.0448698	0.0561379	0.0505039	0.0294154	0.0319839	0.0306997	0.0998684	0.0764442	0.0881563	0.0657729	0.0733317	0.0695523	0.124493	0.152864	0.138679	0.0557514	0.0890851	0.0724183	0.136366	0.153761	0.145064	0.0643999	0.107138	0.0857689	0.064952	0.104091	0.0845215	0.0788138	0.0634645	0.0711391	0.0940761	0.0940923	0.0940842	0.104832	0.118201	0.111516	0.116547	0.108102	0.112324	0.100754	0.0839893	0.0923716	0.150066	0.0915219	0.120794	0.0868258
359	0.0664751	0.0541058	0.0602904	0.0414412	0.0545676	0.0480044	0.0310883	0.0354399	0.0332641	0.0927999	0.0654647	0.0791323	0.070786	0.0896654	0.0802257	0.0840331	0.0887304	0.0863818	0.0472502	0.0460161	0.0466331	0.0637837	0.0724393	0.0681115	0.0372014	0.0537057	0.0454536	0.036459	0.0518911	0.0441751	0.0426497	0.029374	0.0360118	0.0673628	0.0513187	0.0593407	0.0479457	0.0759895	0.0619676	0.0984153	0.0777143	0.0880648	0.0787591	0.0606559	0.0697075	0.0809663	0.0605266	0.0707465	0.0752137
360	0.19097	0.138736	0.164853	0.200232	0.162614	0.181423	0.143774	0.17566	0.159717	0.30426	0.295589	0.299924	0.388051	0.181296	0.284674	0.199521	0.217784	0.208653	0.130431	0.128504	0.129468	0.177703	0.178293	0.177998	0.195684	0.188423	0.192053	0.171226	0.151778	0.161502	0.188833	0.186802	0.187817	0.269255	0.208035	0.238645	0.153552	0.194223	0.173888	0.270615	0.221768	0.246192	0.346306	0.185544	0.265925	0.205696	0.165659	0.185677	0.28849
361	0.0610237	0.0881721	0.0745979	0.0162409	0.0362625	0.0262517	0.0189924	0.0246461	0.0218192	0.0278558	0.0225405	0.0251982	0.0415355	0.0208414	0.0311884	0.0603885	0.0531057	0.0567471	0.0150775	0.001	0.00803875	0.0578892	0.0439054	0.0508973	0.034064	0.0348952	0.0344796	0.0319243	0.0344331	0.0331787	0.0341992	0.0371466	0.0356729	0.0314577	0.0477285	0.0395931	0.0333006	0.0343346	0.0338176	0.0239857	0.0356757	0.0298307	0.0272981	0.0261762	0.0267372	0.0607373	0.0368261	0.0487817	0.0335894
362	0.186777	0.192849	0.189813	0.17233	0.183813	0.178071	0.10701	0.129022	0.118016	0.287265	0.228559	0.257912	0.222449	0.180039	0.201244	0.222528	0.306143	0.264336	0.205212	0.250792	0.228002	0.177979	0.248725	0.213352	0.187668	0.311486	0.249577	0.136329	0.161048	0.148689	0.242536	0.139336	0.190936	0.235678	0.175769	0.205724	0.243378	0.227164	0.235271	0.278553	0.254408	0.266481	0.289195	0.178376	0.233785	0.180869	0.213599	0.197234	0.261554
364	0.0582951	0.0800129	0.069154	0.0213249	0.0334367	0.0273808	0.025591	0.0358945	0.0307427	0.0408983	0.0725904	0.0567443	0.0471492	0.0199084	0.0335288	0.102538	0.118805	0.110672	0.0545288	0.0663557	0.0604423	0.0592471	0.0701757	0.0647114	0.0503815	0.0651916	0.0577866	0.05295	0.0552986	0.0541243	0.0859241	0.0452178	0.065571	0.0774065	0.0878961	0.0826513	0.0630001	0.068575	0.0657876	0.109914	0.0663228	0.0881184	0.0580054	0.0560641	0.0570347	0.0663924	0.0602199	0.0633062	0.0914071
365	0.00826424	0.0169514	0.0126078	0.00811375	0.0201576	0.0141357	0.012996	0.0147302	0.0138631	0.0248145	0.0171072	0.0209608	0.0219129	0.001	0.0114564	0.0259958	0.0180185	0.0220071	0.0274032	0.0205906	0.0239969	0.0176837	0.0455194	0.0316015	0.0193178	0.026283	0.0228004	0.0123938	0.0169767	0.0146853	0.0366089	0.0146282	0.0256186	0.0219837	0.0210317	0.0215077	0.0161245	0.001	0.00856225	0.0174487	0.0225654	0.020007	0.0320061	0.0256973	0.0288517	0.0216423	0.0259022	0.0237723	0.031513
366	0.0710925	0.0877225	0.0794075	0.001	0.001	0.001	0.0263139	0.0293713	0.0278426	0.001	0.001	0.001	0.001	0.001	0.001	0.100909	0.0912057	0.0960573	0.0141295	0.0369533	0.0255414	0.0545238	0.050888	0.0527059	0.0330524	0.0560679	0.0445601	0.0551289	0.0613005	0.0582147	0.0504242	0.045143	0.0477836	0.0548707	0.0507934	0.0528321	0.0477226	0.0460023	0.0468624	0.0456442	0.062897	0.0542706	0.0289504	0.0586583	0.0438043	0.0836981	0.0621508	0.0729245	0.0525689
367	0.174832	0.184468	0.17965	0.07191	0.0796317	0.0757709	0.0474235	0.0433524	0.0453879	0.0508468	0.0761678	0.0635073	0.100223	0.090847	0.095535	0.0995249	0.0798951	0.08971	0.0250593	0.046636	0.0358476	0.12333	0.108521	0.115926	0.0668647	0.0721757	0.0695202	0.0521761	0.0694313	0.0608037	0.0997598	0.0669606	0.0833602	0.0989197	0.0599544	0.079437	0.0930033	0.10418	0.0985917	0.129268	0.18197	0.155619	0.0434392	0.0968222	0.0701307	0.115766	0.110791	0.113279	0.0659703
370	0.050088	0.0623212	0.0562046	0.0159994	0.001	0.0084997	0.001	0.001	0.001	0.0141016	0.001	0.0075508	0.0169998	0.001	0.0089999	0.0986328	0.0333636	0.0659982	0.0109483	0.0274977	0.019223	0.0426766	0.0615363	0.0521064	0.019404	0.0771804	0.0482922	0.0286199	0.037025	0.0328225	0.0412042	0.061391	0.0512976	0.0363016	0.06515	0.0507258	0.0659946	0.001	0.0334973	0.0400413	0.0887073	0.0643743	0.0254238	0.0421971	0.0338104	0.0593288	0.0505171	0.0549229	0.037575
371	0.0148597	0.0376462	0.0262529	0.0107663	0.0128544	0.0118104	0.0115642	0.0168481	0.0142062	0.0114364	0.0239547	0.0176955	0.012277	0.0101563	0.0112166	0.0365956	0.0164537	0.0265247	0.0225195	0.0132868	0.0179031	0.0154459	0.001	0.00822295	0.0172971	0.0282297	0.0227634	0.0121589	0.014349	0.013254	0.013986	0.0165521	0.015269	0.0153759	0.0234051	0.0193905	0.0115264	0.0105026	0.0110145	0.0113699	0.020025	0.0156975	0.0226801	0.0222162	0.0224482	0.023174	0.0217504	0.0224622	0.0139969
372	0.0648026	0.10861	0.0867063	0.001	0.001	0.001	0.001	0.001	0.001	0.001	0.001	0.001	0.001	0.001	0.001	0.0712064	0.084555	0.0778807	0.0201235	0.0495555	0.0348395	0.0713254	0.0767681	0.0740467	0.0377022	0.0704708	0.0540865	0.0585326	0.0618769	0.0602048	0.0874227	0.0641835	0.0758031	0.0652432	0.0542516	0.0597474	0.0629767	0.0590486	0.0610127	0.0562468	0.0706778	0.0634623	0.0389718	0.0643879	0.0516798	0.123614	0.0924964	0.108055	0.0608924
377	0.0673744	0.0739554	0.0706649	0.0106007	0.052374	0.0314873	0.0198345	0.0120985	0.0159665	0.0512734	0.0368024	0.0440379	0.0261796	0.001	0.0135898	0.0693364	0.0698422	0.0695893	0.052057	0.0822583	0.0671576	0.119462	0.115856	0.117659	0.113469	0.126504	0.119986	0.0542419	0.0788741	0.066558	0.100615	0.0683866	0.0845008	0.0827312	0.0424113	0.0625712	0.0736085	0.0417614	0.0576849	0.001	0.0971498	0.0490749	0.128544	0.0993124	0.113928	0.117787	0.0946332	0.10621	0.0584521
378	0.0486452	0.0843012	0.0664732	0.0146036	0.0454767	0.0300402	0.0276058	0.0204609	0.0240334	0.0542569	0.0504053	0.0523311	0.048643	0.0165617	0.0326024	0.087559	0.0741587	0.0808588	0.0512938	0.0721242	0.061709	0.100824	0.113942	0.107383	0.0958101	0.112899	0.104355	0.0599021	0.0696095	0.0647558	0.100006	0.0721906	0.0860983	0.0712478	0.0630291	0.0671385	0.0567219	0.0468974	0.0518096	0.0559449	0.0760803	0.0660126	0.0785938	0.0892079	0.0839008	0.0931298	0.0868744	0.0900021	0.0702304
379	0.0620932	0.0279838	0.0450385	0.0375084	0.0337569	0.0356327	0.0147899	0.001	0.00789495	0.0217904	0.0346234	0.0282069	0.0381499	0.0353857	0.0367678	0.0427215	0.001	0.0218608	0.001	0.001	0.001	0.0425696	0.053616	0.0480928	0.0254481	0.0268622	0.0261552	0.0174488	0.0155076	0.0164782	0.0345038	0.0240972	0.0293005	0.0313228	0.0299964	0.0306596	0.0227239	0.0228648	0.0227943	0.0250621	0.0246602	0.0248611	0.0197002	0.0338933	0.0267968	0.0307894	0.0205646	0.025677	0.0157201
380	0.0217628	0.0244546	0.0231087	0.001	0.0123172	0.0066586	0.001	0.001	0.001	0.0130324	0.001	0.0070162	0.0111045	0.001	0.00605225	0.0314034	0.0242645	0.0278339	0.0149724	0.0255652	0.0202688	0.0477329	0.0466392	0.0471861	0.0280806	0.0404536	0.0342671	0.0264478	0.0299019	0.0281749	0.0343694	0.0215696	0.0279695	0.0258052	0.0203192	0.0230622	0.0229873	0.0218696	0.0224284	0.0259682	0.0314427	0.0287055	0.0260597	0.0290877	0.0275737	0.0423435	0.0292084	0.035776	0.0234334
383	0.0345954	0.0376174	0.0361064	0.0347807	0.0207623	0.0277715	0.0166841	0.001	0.00884205	0.0249535	0.0324736	0.0287135	0.0549897	0.001	0.0279949	0.0394707	0.0453943	0.0424325	0.0167265	0.0275068	0.0221167	0.0225514	0.0353308	0.0289411	0.0255329	0.0385855	0.0320592	0.0252507	0.0370389	0.0311448	0.0476458	0.02523	0.0364379	0.0448592	0.0422542	0.0435567	0.0332077	0.0395504	0.036379	0.056258	0.0531369	0.0546975	0.0347996	0.0369741	0.0358868	0.0526351	0.0470777	0.0498564	0.0506574
384	0.0649402	0.100251	0.0825956	0.0396156	0.0447855	0.0422006	0.0282062	0.0216045	0.0249053	0.0477944	0.001	0.0243972	0.0667705	0.0364435	0.051607	0.0635749	0.0715106	0.0675427	0.025825	0.0540428	0.0399339	0.0629241	0.0753504	0.0691372	0.0459536	0.0962545	0.0711041	0.0587059	0.0603955	0.0595507	0.082487	0.0544954	0.0684912	0.057006	0.0569953	0.0570006	0.0685209	0.0578694	0.0631952	0.0657178	0.084466	0.0750919	0.056564	0.0887935	0.0726788	0.0813803	0.0802175	0.0807989	0.0732615
386	0.0536466	0.0765096	0.0650781	0.0394744	0.0562408	0.0478576	0.0338653	0.0280138	0.0309395	0.0832408	0.0996187	0.0914298	0.0855445	0.0522649	0.0689047	0.0611423	0.0428104	0.0519763	0.0349313	0.0522612	0.0435963	0.0443546	0.0637583	0.0540565	0.0503602	0.0916463	0.0710033	0.0878732	0.0881634	0.0880183	0.079977	0.0504793	0.0652281	0.0708209	0.0545117	0.0626663	0.054283	0.0503028	0.0522929	0.0624365	0.0768708	0.0696536	0.081634	0.101688	0.091661	0.0797917	0.0904458	0.0851187	0.0693865
390	0.0578758	0.0574815	0.0576786	0.00633887	0.0126002	0.00946954	0.00972834	0.001	0.00536417	0.015075	0.001	0.0080375	0.0245083	0.0173206	0.0209145	0.0668957	0.062179	0.0645373	0.001	0.0227588	0.0118794	0.0494308	0.0622069	0.0558189	0.023703	0.0353369	0.0295199	0.0252243	0.0428424	0.0340334	0.0586374	0.0278672	0.0432523	0.0353812	0.0724778	0.0539295	0.059875	0.0671943	0.0635346	0.0511756	0.0422061	0.0466909	0.0257279	0.0769966	0.0513622	0.0616947	0.0466054	0.05415	0.0839608
396	0.0373786	0.0350525	0.0362155	0.0248689	0.026247	0.0255579	0.0128713	0.0137751	0.0133232	0.0219331	0.0286578	0.0252955	0.0292006	0.0204803	0.0248405	0.0270734	0.0227391	0.0249063	0.0167587	0.0235084	0.0201336	0.0269983	0.0228743	0.0249363	0.0177001	0.0207378	0.0192189	0.017978	0.0214252	0.0197016	0.0191666	0.00970909	0.0144378	0.0218437	0.0215769	0.0217103	0.0162035	0.020252	0.0182278	0.001	0.0341546	0.0175773	0.0182278	0.0183437	0.0182857	0.0356935	0.0305903	0.0331419	0.019836
397	0.001	0.0564057	0.0287029	0.15422	0.134348	0.144284	0.07614	0.0663241	0.071232	0.0129773	0.001	0.00698865	0.20884	0.138045	0.173442	0.0979632	0.0733479	0.0856555	0.0164488	0.001	0.0087244	0.0136451	0.001	0.00732255	0.349081	0.300788	0.324935	0.0898076	0.0920917	0.0909496	0.0221385	0.0311586	0.0266486	0.0885018	0.023107	0.0558044	0.104746	0.0571468	0.0809464	0.0626814	0.0559429	0.0593121	0.0586445	0.0608897	0.0597671	0.128218	0.0485043	0.0883611	0.001
398	0.0631335	0.0878421	0.0754878	0.125753	0.102609	0.114181	0.044259	0.0418984	0.0430787	0.0930896	0.119974	0.106532	0.108338	0.0567761	0.0825571	0.0568438	0.0432689	0.0500563	0.0389299	0.0403538	0.0396419	0.0494955	0.0854612	0.0674783	0.116137	0.0828853	0.0995111	0.0877254	0.0605388	0.0741321	0.109977	0.118141	0.114059	0.106807	0.0664318	0.0866194	0.0479946	0.0562013	0.052098	0.0733366	0.0781153	0.075726	0.126231	0.143644	0.134937	0.107913	0.109192	0.108552	0.0712873
401	0.190241	0.202076	0.196159	0.117349	0.177869	0.147609	0.0901657	0.0613528	0.0757593	0.359448	0.468495	0.413971	0.272877	0.147543	0.21021	0.250599	0.132769	0.191684	0.0931227	0.142794	0.117958	0.155209	0.22309	0.18915	0.127832	0.154459	0.141146	0.226931	0.241253	0.234092	0.22609	0.202703	0.214396	0.241853	0.14963	0.195742	0.112904	0.16237	0.137637	0.246904	0.280849	0.263877	0.359737	0.209936	0.284836	0.243041	0.275295	0.259168	0.18843
402	0.091563	0.0385318	0.0650474	0.0697988	0.0481566	0.0589777	0.0433178	0.0471597	0.0452387	0.0553879	0.0638799	0.0596339	0.0582485	0.0624533	0.0603509	0.0671329	0.0684446	0.0677887	0.0331704	0.0494846	0.0413275	0.0457628	0.0761069	0.0609348	0.001	0.0502078	0.0256039	0.001	0.0392143	0.0201072	0.0420809	0.0146623	0.0283716	0.0787459	0.0634452	0.0710955	0.0446548	0.0820078	0.0633313	0.10292	0.110233	0.106576	0.0386666	0.0700176	0.0543421	0.106394	0.0697418	0.0880679	0.104039
403	0.202892	0.179982	0.191437	0.259386	0.214552	0.236969	0.10339	0.116869	0.110129	0.162372	0.218663	0.190518	0.242604	0.18704	0.214822	0.163099	0.147312	0.155205	0.0893236	0.125989	0.107656	0.119336	0.186283	0.152809	0.077137	0.188323	0.13273	0.149133	0.11302	0.131076	0.181455	0.0975914	0.139523	0.172078	0.122251	0.147165	0.128339	0.18841	0.158375	0.294131	0.20789	0.25101	0.125591	0.102856	0.114224	0.217499	0.208601	0.21305	0.204141
404	0.317028	0.388065	0.352546	0.417319	0.27355	0.345434	0.110133	0.118791	0.114462	0.282814	0.346145	0.31448	0.441591	0.2732	0.357395	0.237239	0.141431	0.189335	0.111815	0.127026	0.11942	0.163561	0.302368	0.232965	0.289723	0.336992	0.313358	0.308509	0.232195	0.270352	0.308463	0.350111	0.329287	0.366024	0.179025	0.272525	0.243979	0.586474	0.415227	0.189626	0.237986	0.213806	0.274755	0.358599	0.316677	0.321491	0.272907	0.297199	0.211708
405	0.424792	0.192957	0.308874	0.711624	0.295278	0.503451	0.342906	0.202429	0.272668	0.815148	0.518522	0.666835	0.954206	0.774523	0.864364	0.664638	0.412188	0.538413	0.242122	0.443384	0.342753	0.178267	0.269691	0.223979	0.197996	0.499295	0.348645	0.377689	0.281686	0.329688	0.32299	0.56026	0.441625	0.309781	0.325999	0.31789	0.425407	0.414794	0.4201	0.692373	0.677614	0.684994	0.940104	0.457324	0.698714	0.277544	0.492894	0.385219	0.598229
406	0.191075	0.14965	0.170363	0.15774	0.209307	0.183524	0.153625	0.101884	0.127754	0.301931	0.319913	0.310922	0.313624	0.29124	0.302432	0.23137	0.180456	0.205913	0.158585	0.166592	0.162588	0.0670759	0.192187	0.129631	0.16697	0.223405	0.195188	0.208728	0.166039	0.187383	0.243757	0.154141	0.198949	0.2323	0.170897	0.201599	0.172492	0.280028	0.22626	0.176016	0.305675	0.240845	0.182542	0.229289	0.205916	0.266615	0.200513	0.233564	0.325635
408	0.0579146	0.0695679	0.0637412	0.149595	0.135502	0.142549	0.0554861	0.0658373	0.0606617	0.0245658	0.001	0.0127829	0.203718	0.001	0.102359	0.155587	0.11427	0.134929	0.0338112	0.037751	0.0357811	0.020013	0.001	0.0105065	0.292231	0.221428	0.25683	0.120262	0.0850181	0.10264	0.0546	0.0306161	0.0426081	0.133586	0.0396588	0.0866224	0.0569201	0.0822844	0.0696023	0.0885682	0.100123	0.0943456	0.057335	0.0796032	0.0684691	0.0884288	0.0749929	0.0817109	0.0371369
410	0.0781074	0.0592067	0.068657	0.170097	0.141715	0.155906	0.0802545	0.0820358	0.0811451	0.0505674	0.0667292	0.0586483	0.175169	0.149494	0.162331	0.103677	0.077668	0.0906725	0.0401226	0.0552414	0.047682	0.0452881	0.0650375	0.0551628	0.227238	0.220305	0.223772	0.0616738	0.087331	0.0745024	0.0558965	0.0377252	0.0468109	0.145571	0.0489152	0.0972431	0.0886918	0.121797	0.105244	0.0968304	0.097771	0.0973007	0.0612997	0.0640786	0.0626891	0.138765	0.100493	0.119629	0.0804278
413	0.0394751	0.067343	0.053409	0.0706665	0.0952197	0.0829431	0.0473175	0.0633023	0.0553099	0.101725	0.0844221	0.0930736	0.100272	0.001	0.050636	0.0833114	0.0844147	0.083863	0.0524304	0.0345665	0.0434985	0.071037	0.0678992	0.0694681	0.119999	0.111882	0.115941	0.0830995	0.0828817	0.0829906	0.05661	0.0696048	0.0631074	0.13403	0.0848091	0.10942	0.0470053	0.155139	0.101072	0.0392266	0.0922411	0.0657339	0.0975358	0.113046	0.105291	0.158673	0.0529959	0.105834	0.0738223
415	0.0210871	0.0385717	0.0298294	0.0102519	0.0303131	0.0202825	0.0142036	0.0110681	0.0126359	0.025341	0.0243603	0.0248507	0.0332083	0.0159878	0.0245981	0.0268472	0.0158479	0.0213475	0.0131038	0.0160059	0.0145549	0.0324762	0.0451845	0.0388303	0.0175043	0.0254481	0.0214762	0.0143448	0.0194987	0.0169217	0.0280863	0.01734	0.0227132	0.0220139	0.0182405	0.0201272	0.018358	0.0172511	0.0178045	0.0179427	0.0240897	0.0210162	0.030015	0.0232154	0.0266152	0.0251773	0.0240154	0.0245963	0.0153943
417	0.189668	0.121249	0.155458	0.14767	0.195128	0.171399	0.151266	0.127045	0.139155	0.244087	0.154271	0.199179	0.280676	0.195983	0.238329	0.207084	0.136399	0.171741	0.0854658	0.111752	0.0986089	0.127939	0.143265	0.135602	0.136654	0.13741	0.137032	0.145086	0.135936	0.140511	0.167219	0.119032	0.143126	0.201043	0.151943	0.176493	0.13071	0.163184	0.146947	0.23374	0.211216	0.222478	0.203398	0.219337	0.211367	0.159128	0.20631	0.182719	0.221351
418	0.0345622	0.0615256	0.0480439	0.0743647	0.0568184	0.0655915	0.0395224	0.0401109	0.0398166	0.0266779	0.0205411	0.0236095	0.112963	0.0700824	0.0915227	0.0534248	0.0398393	0.0466321	0.0191613	0.0221094	0.0206354	0.0226497	0.001	0.0118248	0.173507	0.161865	0.167686	0.0441653	0.0513913	0.0477783	0.001	0.029327	0.0151635	0.0752544	0.0264782	0.0508663	0.0425784	0.0411797	0.0418791	0.045688	0.0579239	0.051806	0.0289218	0.0374487	0.0331852	0.056488	0.001	0.028744	0.0284475
419	0.113313	0.0984983	0.105906	0.087341	0.0519944	0.0696677	0.0703146	0.106311	0.0883128	0.133535	0.0940634	0.113799	0.20575	0.116361	0.161055	0.109347	0.001	0.0551735	0.0598521	0.0787423	0.0692972	0.0673085	0.129172	0.0982403	0.248496	0.108816	0.178656	0.121352	0.106182	0.113767	0.114749	0.089502	0.102126	0.152173	0.0689456	0.110559	0.121596	0.0588331	0.0902146	0.1199	0.106757	0.113328	0.112832	0.119367	0.116099	0.118839	0.149339	0.134089	0.148337
422	0.135182	0.0771245	0.106153	0.123156	0.124832	0.123994	0.0699566	0.0918719	0.0809142	0.169312	0.190459	0.179885	0.216188	0.15283	0.184509	0.100346	0.0973523	0.0988491	0.0744949	0.111817	0.093156	0.10436	0.096544	0.100452	0.0619027	0.0970516	0.0794771	0.093335	0.0825193	0.0879272	0.104025	0.0676317	0.0858283	0.140114	0.0710571	0.105586	0.0683742	0.112545	0.0904596	0.144169	0.158292	0.15123	0.103233	0.101672	0.102453	0.114651	0.0953842	0.105018	0.165519
423	0.114966	0.101433	0.1082	0.0808093	0.0893367	0.085073	0.0607633	0.065304	0.0630336	0.118317	0.13848	0.128398	0.0999598	0.117555	0.108757	0.0899266	0.0760434	0.082985	0.0637502	0.10872	0.0862351	0.0965452	0.110514	0.10353	0.0868635	0.100299	0.0935813	0.0782516	0.0836258	0.0809387	0.0937715	0.0549203	0.0743459	0.114276	0.0695665	0.0919213	0.0691257	0.0918508	0.0804882	0.116576	0.147672	0.132124	0.103749	0.105206	0.104478	0.112381	0.125659	0.11902	0.115883
424	0.0251641	0.031108	0.028136	0.0289209	0.0572814	0.0431012	0.0316509	0.0180611	0.024856	0.0588689	0.0782316	0.0685503	0.0538526	0.0418429	0.0478478	0.0412475	0.001	0.0211238	0.0209934	0.0312604	0.0261269	0.0488963	0.0672589	0.0580776	0.0441215	0.0767398	0.0604307	0.0312328	0.0305022	0.0308675	0.0543022	0.0309423	0.0426223	0.0496991	0.0350651	0.0423821	0.0345778	0.0328642	0.033721	0.0393555	0.0443365	0.041846	0.0404679	0.0701727	0.0553203	0.0527901	0.0454067	0.0490984	0.0516187
425	0.0464421	0.0313168	0.0388794	0.001	0.0218886	0.0114443	0.0100493	0.0121679	0.0111086	0.0187611	0.0158705	0.0173158	0.0269925	0.0208418	0.0239171	0.0260747	0.0231074	0.024591	0.0155004	0.0186219	0.0170612	0.0306599	0.0343222	0.0324911	0.0174132	0.0192608	0.018337	0.0139615	0.0185367	0.0162491	0.0138395	0.0137872	0.0138133	0.0212066	0.0230925	0.0221495	0.0169436	0.0251303	0.0210369	0.024542	0.0269712	0.0257566	0.0279232	0.0157886	0.0218559	0.0272142	0.0194396	0.0233269	0.0222808
426	0.001	0.0184425	0.00972125	0.0119195	0.0298031	0.0208613	0.0116606	0.001	0.0063303	0.0259533	0.001	0.0134766	0.0241594	0.0156072	0.0198833	0.0137749	0.001	0.00738745	0.00938362	0.0149066	0.0121451	0.0267926	0.0331346	0.0299636	0.0151581	0.0366995	0.0259288	0.0115941	0.0165391	0.0140666	0.001	0.012488	0.006744	0.0182254	0.0156853	0.0169554	0.0166067	0.001	0.00880335	0.024375	0.02137	0.0228725	0.0252284	0.0305835	0.0279059	0.0368303	0.0287402	0.0327853	0.0164139
428	0.0539382	0.0357818	0.04486	0.0312787	0.0259107	0.0285947	0.0148655	0.0147317	0.0147986	0.0447893	0.0566776	0.0507334	0.0527804	0.0276437	0.040212	0.0494898	0.0441974	0.0468436	0.033144	0.0516886	0.0424163	0.0209897	0.0296468	0.0253183	0.0241246	0.0317156	0.0279201	0.0155194	0.0225165	0.0190179	0.0300395	0.0187677	0.0244036	0.0390632	0.0329939	0.0360285	0.0273107	0.0234651	0.0253879	0.0830317	0.0537864	0.068409	0.0442709	0.0256033	0.0349371	0.0556471	0.0305135	0.0430803	0.0535307
432	0.0232002	0.055034	0.0391171	0.0109907	0.0316426	0.0213166	0.0125304	0.001	0.0067652	0.0371354	0.0213969	0.0292661	0.0212057	0.0194825	0.0203441	0.0302222	0.029023	0.0296226	0.0136902	0.0188106	0.0162504	0.0303985	0.0413777	0.0358881	0.0170695	0.0370416	0.0270556	0.0160608	0.0272517	0.0216563	0.0199084	0.0148224	0.0173654	0.0240604	0.0226093	0.0233348	0.01995	0.0203013	0.0201257	0.0379161	0.0273998	0.0326579	0.0413191	0.029653	0.035486	0.0343957	0.0306821	0.0325389	0.0189858
435	0.0862148	0.001	0.0436074	0.0421525	0.0780344	0.0600935	0.0446168	0.0357798	0.0401983	0.130318	0.135896	0.133107	0.0943028	0.0731037	0.0837033	0.109573	0.0993999	0.104486	0.0328902	0.0469764	0.0399333	0.0762001	0.0702308	0.0732155	0.0557905	0.078252	0.0670213	0.0385104	0.0700685	0.0542895	0.0736027	0.0594163	0.0665095	0.0628027	0.0677542	0.0652785	0.0745853	0.0781403	0.0763628	0.108997	0.0857138	0.0973554	0.102835	0.153859	0.128347	0.0800208	0.119728	0.0998744	0.0984639
438	0.0694741	0.001	0.035237	0.0562578	0.05033	0.0532939	0.0349643	0.001	0.0179821	0.0713895	0.0868839	0.0791367	0.0640344	0.0695379	0.0667862	0.0854661	0.0557324	0.0705993	0.0293979	0.0455755	0.0374867	0.0562704	0.0788232	0.0675468	0.0471765	0.100347	0.0737618	0.0521771	0.047485	0.0498311	0.0815403	0.0440095	0.0627749	0.074752	0.0576179	0.0661849	0.0663472	0.0716017	0.0689744	0.0758619	0.088409	0.0821354	0.0569735	0.0791431	0.0680583	0.0868909	0.0676741	0.0772825	0.0726891
441	0.032698	0.001	0.016849	0.032178	0.030394	0.031286	0.0252612	0.0246856	0.0249734	0.0386081	0.0437749	0.0411915	0.0468993	0.0413153	0.0441073	0.0443703	0.048682	0.0465262	0.017299	0.0238384	0.0205687	0.0441646	0.0530799	0.0486222	0.0588098	0.0480762	0.053443	0.0496774	0.0312933	0.0404854	0.0229768	0.0249447	0.0239607	0.054603	0.0460385	0.0503207	0.0451044	0.0339202	0.0395123	0.0368646	0.0394333	0.038149	0.0515573	0.0434628	0.04751	0.113306	0.0329879	0.073147	0.0322197
446	0.001	0.677582	0.339291	0.453868	0.302335	0.378101	0.224035	0.185002	0.204518	0.159963	0.206911	0.183437	0.193933	0.123511	0.158722	0.142736	0.001	0.071868	0.0478778	0.0986251	0.0732514	0.346813	0.228151	0.287482	0.128118	0.123793	0.125955	0.165189	0.142239	0.153714	0.299557	0.226446	0.263001	0.16127	0.237122	0.199196	0.075506	0.134315	0.10491	0.001	0.001	0.001	0.107001	0.171479	0.13924	0.204071	0.320731	0.262401	0.001
447	0.11132	0.136966	0.124143	0.0353257	0.0623406	0.0488332	0.0198177	0.001	0.0104089	0.0825426	0.0955328	0.0890377	0.058656	0.0605117	0.0595839	0.0867632	0.0882577	0.0875104	0.0304958	0.0987881	0.064642	0.0439146	0.110531	0.0772228	0.001	0.103759	0.0523795	0.0533592	0.0920168	0.072688	0.0967586	0.0788332	0.0877959	0.0731825	0.134612	0.103897	0.128719	0.148382	0.138551	0.138578	0.13711	0.137844	0.0755772	0.0498515	0.0627144	0.0870768	0.0527279	0.0699024	0.14171
448	0.486544	0.189652	0.338098	0.340588	0.31328	0.326934	0.197104	0.222371	0.209738	0.543804	0.488693	0.516248	0.531911	0.467702	0.499807	0.479249	0.541737	0.510493	0.24839	0.372186	0.310288	0.256799	0.323689	0.290244	0.172982	0.225878	0.19943	0.239772	0.257051	0.248412	0.242972	0.216882	0.229927	0.377261	0.295798	0.33653	0.222927	0.463007	0.342967	0.809498	0.425243	0.617371	0.486686	0.282903	0.384795	0.311842	0.286255	0.299048	0.462914
449	0.330704	0.246244	0.288474	0.342886	0.156857	0.249872	0.233062	0.279742	0.256402	0.384309	0.197564	0.290936	0.284087	0.13098	0.207533	0.14505	0.001	0.073025	0.140205	0.101826	0.121015	0.217587	0.389333	0.30346	0.365808	0.405847	0.385827	0.191005	0.320396	0.2557	0.404577	0.41812	0.411349	0.25567	0.341608	0.298639	0.272901	0.15801	0.215456	0.0783527	0.106393	0.0923729	0.136167	0.220519	0.178343	0.145886	0.289105	0.217496	0.001
451	0.0191821	0.001	0.0100911	0.0501852	0.064422	0.0573036	0.0540919	0.001	0.0275459	0.0940861	0.104133	0.0991096	0.111889	0.077849	0.094869	0.0540838	0.042135	0.0481094	0.0240061	0.0243786	0.0241924	0.0454629	0.0556673	0.0505651	0.0708728	0.10664	0.0887564	0.0619348	0.0455406	0.0537377	0.0841497	0.0548423	0.069496	0.0919785	0.0430986	0.0675386	0.0541348	0.0353987	0.0447667	0.0704032	0.0655088	0.067956	0.072507	0.131328	0.101917	0.0968786	0.0821669	0.0895227	0.0789823
456	0.17363	0.174633	0.174131	0.233074	0.163522	0.198298	0.0814086	0.0793021	0.0803553	0.119204	0.173475	0.14634	0.17241	0.143717	0.158064	0.127331	0.103584	0.115457	0.0694087	0.109453	0.0894309	0.0587421	0.295169	0.176956	0.1761	0.154956	0.165528	0.143716	0.0899075	0.116812	0.231902	0.137785	0.184843	0.130884	0.113788	0.122336	0.0267715	0.001	0.0138858	0.0915783	0.0939755	0.0927769	0.104729	0.111377	0.108053	0.128951	0.178492	0.153722	0.0852257
457	0.001	0.001	0.001	0.0111404	0.0395165	0.0253285	0.0159566	0.0104012	0.0131789	0.044768	0.0336872	0.0392276	0.0387691	0.0167897	0.0277794	0.0232012	0.001	0.0121006	0.0177439	0.0254528	0.0215984	0.001	0.0590877	0.0300439	0.0337721	0.0674713	0.0506217	0.01605	0.0334327	0.0247414	0.0335976	0.019301	0.0264493	0.034314	0.0146267	0.0244703	0.020005	0.001	0.0105025	0.0315061	0.0308447	0.0311754	0.0435916	0.040556	0.0420738	0.0561378	0.0414579	0.0487979	0.0471637
459	0.13528	0.143437	0.139358	0.0459975	0.066412	0.0562047	0.0343891	0.001	0.0176945	0.103091	0.0542526	0.0786718	0.0461476	0.0596537	0.0529006	0.0837106	0.0886325	0.0861715	0.001	0.03315	0.017075	0.0716632	0.105722	0.0886926	0.0713206	0.0567099	0.0640152	0.0511616	0.0717994	0.0614805	0.0549114	0.0430503	0.0489808	0.0476077	0.0709731	0.0592904	0.0501041	0.0707907	0.0604474	0.0744291	0.0475152	0.0609722	0.0506183	0.0658706	0.0582445	0.100135	0.0751854	0.0876602	0.0460291
462	0.001	0.001	0.001	0.00993328	0.0364245	0.0231789	0.0174929	0.0132386	0.0153657	0.0440436	0.0260899	0.0350668	0.03085	0.0150936	0.0229718	0.033121	0.0182166	0.0256688	0.0281404	0.0274768	0.0278086	0.0288845	0.0483135	0.038599	0.0320797	0.0564642	0.044272	0.017583	0.0270206	0.0223018	0.027446	0.0210787	0.0242624	0.0278622	0.0204375	0.0241499	0.0201607	0.0122085	0.0161846	0.024932	0.0321277	0.0285299	0.0463902	0.0406535	0.0435219	0.0427414	0.0353088	0.0390251	0.0338017
465	0.475161	0.33242	0.40379	0.202608	0.193334	0.197971	0.174809	0.176812	0.17581	0.0920289	0.165939	0.128984	0.159268	0.001	0.080134	0.139169	0.001	0.0700845	0.105437	0.114776	0.110106	0.0783373	0.189161	0.133749	0.10115	0.0976209	0.0993855	0.142828	0.118526	0.130677	0.114763	0.130446	0.122605	0.0945653	0.131178	0.112872	0.15104	0.0835253	0.117283	0.0914744	0.105094	0.0982842	0.128676	0.0824929	0.105584	0.186243	0.0929329	0.139588	0.001
466	0.497321	0.552632	0.524976	0.263107	0.276646	0.269876	0.194884	0.1538	0.174342	0.352341	0.404297	0.378319	0.655539	0.20584	0.43069	0.135993	0.162583	0.149288	0.265804	0.152475	0.209139	0.292744	0.277001	0.284872	0.374518	0.275166	0.324842	0.29545	0.202389	0.24892	0.449338	0.352068	0.400703	0.293499	0.23272	0.263109	0.0535144	0.001	0.0272572	0.188737	0.306883	0.24781	0.186815	0.193744	0.190279	0.301349	0.343861	0.322605	0.124652
468	0.744765	3.15147	1.94812	1.6731	1.34327	1.50819	2.05513	1.87689	1.96601	0.67479	0.527628	0.601209	2.5795	0.588128	1.58381	1.95269	0.157974	1.05533	0.969075	0.77164	0.870358	0.349228	1.56759	0.958409	1.95579	1.21128	1.58353	2.11461	1.53859	1.8266	1.61487	1.96446	1.78967	1.26537	1.30511	1.28524	1.48376	1.77608	1.62992	0.257122	2.50332	1.38022	1.32503	0.467812	0.896421	1.17288	2.07838	1.62563	0.851634
469	0.579344	0.493749	0.536547	0.324719	0.194734	0.259726	0.115455	0.100774	0.108115	0.27004	0.120725	0.195383	0.354534	0.225549	0.290042	0.237078	0.001	0.119039	0.0676183	0.134305	0.100962	0.0215695	0.001	0.0112847	0.147814	0.0823003	0.115057	0.166695	0.178517	0.172606	0.274672	0.263288	0.26898	0.116873	0.258357	0.187615	0.0885629	0.117592	0.103077	0.147165	0.0963604	0.121763	0.113557	0.20251	0.158033	0.0316301	0.0788216	0.0552259	0.0342013
482	0.192926	0.568632	0.380779	0.428842	0.405353	0.417098	0.376379	0.324302	0.35034	0.0432382	0.0356152	0.0394267	0.373158	0.162371	0.267764	0.352711	0.0788145	0.215763	0.121985	0.0685517	0.0952684	0.2536	0.387858	0.320729	0.130343	0.30098	0.215662	0.274195	0.28314	0.278668	0.0665278	0.109016	0.0877719	0.115584	0.241921	0.178753	0.310554	0.495181	0.402867	0.198735	0.858013	0.528374	0.111771	0.001	0.0563855	0.226453	0.32016	0.273307	0.163329
484	0.304209	0.288256	0.296233	0.0491002	0.0264444	0.0377723	0.0570068	0.0424824	0.0497446	0.001	0.001	0.001	0.0393931	0.001	0.0201966	0.166148	0.14639	0.156269	0.0657995	0.103554	0.0846767	0.255574	0.152213	0.203894	0.102327	0.191736	0.147031	0.150142	0.112162	0.131152	0.0759347	0.0596206	0.0677776	0.203122	0.0882826	0.145702	0.36593	0.344856	0.355393	0.350431	0.634644	0.492537	0.0608021	0.108677	0.0847395	0.28685	0.0642002	0.175525	0.217748
488	0.310236	0.339507	0.324871	0.138876	0.195535	0.167206	0.133746	0.172751	0.153249	0.280054	0.248267	0.264161	0.161911	0.0794104	0.120661	0.157516	0.115399	0.136458	0.178408	0.16906	0.173734	0.325776	0.243895	0.284836	0.323162	0.197856	0.260509	0.32243	0.225516	0.273973	0.157018	0.284718	0.220868	0.287062	0.285366	0.286214	0.13676	0.128906	0.132833	0.198741	0.281685	0.240213	0.113799	0.133355	0.123577	0.172869	0.0977594	0.135314	0.129337
490	0.0822891	0.001	0.0416446	0.0727185	0.0568197	0.0647691	0.0279466	0.046902	0.0374243	0.0940132	0.084521	0.0892671	0.0379825	0.0200386	0.0290106	0.04916	0.001	0.02508	0.0387587	0.0479627	0.0433607	0.0731589	0.0815368	0.0773478	0.0352563	0.0453351	0.0402957	0.0413737	0.0508409	0.0461073	0.0659845	0.0451347	0.0555596	0.0620876	0.0623109	0.0621992	0.0392513	0.0325926	0.035922	0.0549696	0.0731726	0.0640711	0.0529259	0.0531171	0.0530215	0.0446476	0.0472157	0.0459317	0.0354753
491	0.19292	0.102601	0.147761	0.235003	0.163103	0.199053	0.100187	0.121793	0.11099	0.107365	0.146401	0.126883	0.204441	0.177092	0.190767	0.164919	0.122328	0.143624	0.0393834	0.106364	0.0728737	0.181391	0.123389	0.15239	0.0395516	0.0981586	0.0688551	0.0207162	0.0517758	0.036246	0.0877222	0.045376	0.0665491	0.124169	0.0941711	0.10917	0.0995679	0.144275	0.121921	0.197306	0.169601	0.183453	0.086855	0.0756845	0.0812698	0.120129	0.0509855	0.0855573	0.129786
492	0.0348519	0.163211	0.0990314	0.259305	0.224119	0.241712	0.123387	0.139214	0.1313	0.443104	0.526236	0.48467	0.294162	0.333212	0.313687	0.366228	0.285776	0.326002	0.179694	0.306276	0.242985	0.180542	0.232008	0.206275	0.178142	0.234115	0.206128	0.127519	0.132796	0.130157	0.274169	0.177789	0.225979	0.338392	0.22221	0.280301	0.204425	0.348517	0.276471	0.519491	0.0596368	0.289564	0.433172	0.0466336	0.239903	0.279879	0.171255	0.225567	0.342609
493	0.001	0.106851	0.0539255	0.0316081	0.0782421	0.0549251	0.0441348	0.038789	0.0414619	0.123841	0.110714	0.117278	0.104054	0.0564653	0.0802597	0.116579	0.0996746	0.108127	0.0536626	0.0798575	0.0667601	0.0544395	0.089054	0.0717467	0.120639	0.158086	0.139363	0.0630275	0.0741692	0.0685984	0.120281	0.0885795	0.10443	0.12392	0.0775576	0.100739	0.0718162	0.0826328	0.0772245	0.106129	0.132154	0.119141	0.140172	0.141015	0.140593	0.140943	0.121964	0.131454	0.121374
494	0.0676017	0.001	0.0343009	0.0434239	0.0541036	0.0487638	0.022371	0.0329183	0.0276446	0.0704518	0.001	0.0357259	0.072527	0.0293452	0.0509361	0.0854517	0.0803728	0.0829122	0.048349	0.0943183	0.0713336	0.0292492	0.0410157	0.0351325	0.0267634	0.0396097	0.0331865	0.0330079	0.0308811	0.0319445	0.001	0.0220068	0.0115034	0.0630201	0.0533457	0.0581829	0.0271334	0.0557651	0.0414492	0.123287	0.0736785	0.0984827	0.0436118	0.0321431	0.0378775	0.0603225	0.0393577	0.0498401	0.0835794
495	0.107412	0.0874978	0.0974549	0.0603429	0.091568	0.0759554	0.0440288	0.0449132	0.044471	0.162837	0.176929	0.169883	0.124305	0.0722298	0.0982674	0.101864	0.155064	0.128464	0.0579624	0.102749	0.0803557	0.0824876	0.0954691	0.0889783	0.001	0.0900425	0.0455212	0.0686844	0.0669655	0.0678249	0.0799464	0.0565781	0.0682622	0.11518	0.096535	0.105857	0.0750337	0.101819	0.0884264	0.223904	0.057126	0.140515	0.109715	0.087313	0.098514	0.10236	0.0626823	0.0825212	0.0925049
496	0.001	0.0681594	0.0345797	0.0200379	0.0431185	0.0315782	0.023675	0.0215367	0.0226059	0.0703098	0.0677253	0.0690176	0.0639525	0.0439055	0.053929	0.0917924	0.0962747	0.0940335	0.0265489	0.0657818	0.0461654	0.0326211	0.0679222	0.0502717	0.0469275	0.10664	0.0767837	0.0248949	0.102902	0.0638984	0.056519	0.03068	0.0435995	0.0677931	0.0446864	0.0562397	0.0481019	0.0547614	0.0514317	0.0898831	0.0612039	0.0755435	0.0785464	0.0814802	0.0800133	0.0533716	0.0706056	0.0619886	0.0855211
499	0.0518562	0.0501644	0.0510103	0.001	0.0382143	0.0196072	0.0268745	0.001	0.0139372	0.001	0.001	0.001	0.026873	0.0414357	0.0341543	0.111805	0.1041	0.107953	0.0206048	0.0430201	0.0318124	0.0711495	0.0669609	0.0690552	0.001	0.106943	0.0539715	0.0346243	0.054921	0.0447726	0.0633275	0.0506602	0.0569938	0.0340156	0.0843552	0.0591854	0.0693646	0.0909646	0.0801646	0.001	0.0325634	0.0167817	0.0659495	0.0371996	0.0515745	0.0776279	0.0324056	0.0550168	0.084324
501	0.0604106	0.0686893	0.0645499	0.001	0.0739151	0.0374575	0.001	0.001	0.001	0.001	0.001	0.001	0.001	0.001	0.001	0.182718	0.200942	0.19183	0.0207125	0.0565028	0.0386077	0.100034	0.113727	0.10688	0.0799092	0.112811	0.0963601	0.0636704	0.100398	0.0820342	0.0915212	0.0966777	0.0940995	0.0865898	0.0956229	0.0911064	0.110119	0.0823239	0.0962215	0.0350522	0.078079	0.0565656	0.0714841	0.0948774	0.0831807	0.108546	0.102015	0.10528	0.0924974
502	0.0390489	0.0506267	0.0448378	0.0295727	0.0415734	0.0355731	0.0308093	0.0247231	0.0277662	0.10366	0.0790618	0.0913609	0.0706344	0.0430535	0.056844	0.001	0.001	0.001	0.0437631	0.0545732	0.0491682	0.0630358	0.0867634	0.0748996	0.0841906	0.127108	0.105649	0.0383411	0.0560497	0.0471954	0.0602897	0.057491	0.0588904	0.0902372	0.0569338	0.0735855	0.0629881	0.0651909	0.0640895	0.0904296	0.0761089	0.0832692	0.107861	0.0907609	0.099311	0.109448	0.0772383	0.0933431	0.109081
506	0.0786384	0.153129	0.115884	0.0247174	0.0605058	0.0426116	0.282644	0.286617	0.284631	0.095857	0.0847879	0.0903224	0.0907159	0.0335818	0.0621489	0.0951154	0.0654314	0.0802734	0.0716459	0.129201	0.100423	0.0717337	0.0382634	0.0549986	0.0768603	0.108013	0.0924367	0.0808451	0.100175	0.0905101	0.0714604	0.001	0.0362302	0.0748677	0.0240957	0.0494817	0.0647044	0.0612697	0.0629871	0.0461004	0.0796711	0.0628857	0.0929307	0.106242	0.0995864	0.073751	0.0914594	0.0826052	0.0653797
514	0.265463	0.27316	0.269312	0.0876138	0.1415	0.114557	0.0746909	0.071959	0.0733249	0.122399	0.0964514	0.109425	0.135526	0.102098	0.118812	0.113842	0.0776822	0.0957621	0.068251	0.0777562	0.0730036	0.299585	0.246249	0.272917	0.093044	0.135645	0.114344	0.142771	0.142648	0.142709	0.105948	0.156124	0.131036	0.112801	0.116855	0.114828	0.0733697	0.0929193	0.0831445	0.0735244	0.0964046	0.0849645	0.084861	0.0865552	0.0857081	0.120598	0.113842	0.11722	0.084014
516	0.167887	0.0985916	0.133239	0.0890529	0.109631	0.099342	0.0488557	0.0698309	0.0593433	0.183658	0.192627	0.188142	0.166405	0.107427	0.136916	0.145556	0.001	0.073278	0.0943945	0.15326	0.123827	0.100043	0.118881	0.109462	0.0989498	0.132314	0.115632	0.0610106	0.0676886	0.0643496	0.001	0.0873261	0.0441631	0.168737	0.108666	0.138702	0.098589	0.11736	0.107975	0.193974	0.174789	0.184382	0.215483	0.116016	0.165749	0.134984	0.0966065	0.115795	0.177129
537	0.0745166	0.0894311	0.0819739	0.0876047	0.178303	0.132954	0.112159	0.118389	0.115274	0.17517	0.132246	0.153708	0.166102	0.127205	0.146653	0.171462	0.138587	0.155025	0.0940245	0.0935456	0.0937851	0.141438	0.293605	0.217522	0.24716	0.556894	0.402027	0.248112	0.264606	0.256359	0.14858	0.272199	0.21039	0.274262	1.20938	0.741821	0.0867871	0.0956922	0.0912397	0.0993274	0.118102	0.108715	0.342736	0.216176	0.279456	0.252464	0.202673	0.227569	0.151988
540	0.0706562	0.0624299	0.0665431	0.0901208	0.0963549	0.0932378	0.0562027	0.0925611	0.0743819	0.100056	0.0571211	0.0785886	0.154137	0.0601452	0.107141	0.0864704	0.0847131	0.0855917	0.0552935	0.0634051	0.0593493	0.0735446	0.0783841	0.0759643	0.167618	0.19431	0.180964	0.0752575	0.0861929	0.0807252	0.0802574	0.0372631	0.0587602	0.0704712	0.0510809	0.060776	0.0791377	0.0878875	0.0835126	0.0658558	0.0881601	0.077008	0.0608383	0.0755917	0.068215	0.0561047	0.0365038	0.0463043	0.0874846
542	0.188727	0.126465	0.157596	0.103018	0.147251	0.125134	0.0961322	0.120288	0.10821	0.220123	0.222656	0.22139	0.236114	0.126667	0.181391	0.192326	0.19296	0.192643	0.309162	0.374005	0.341583	0.0326905	0.069512	0.0511013	0.140406	0.164832	0.152619	0.0804964	0.0849948	0.0827456	0.001	0.145677	0.0733385	0.212901	0.152497	0.182699	0.1133	0.145295	0.129298	0.220122	0.191095	0.205608	0.250428	0.001	0.125714	0.177691	0.143183	0.160437	0.207183
551	1.63968	1.31156	1.47562	1.12226	0.882437	1.00235	1.28209	1.29758	1.28984	0.491366	0.511046	0.501206	1.09746	0.806003	0.951732	0.785861	0.63079	0.708325	0.385541	0.731173	0.558357	1.189	1.17864	1.18382	0.604742	0.691215	0.647979	0.954834	0.838326	0.89658	0.709694	0.647945	0.67882	0.834923	0.795192	0.815057	0.656178	0.979798	0.817988	0.555173	0.928751	0.741962	0.346827	0.487094	0.416961	0.82512	0.621523	0.723321	0.78429
552	0.091056	0.248673	0.169865	0.0603064	0.0780172	0.0691618	0.126918	0.195748	0.161333	0.274112	0.334722	0.304417	0.128565	0.383218	0.255891	0.270285	0.296374	0.28333	0.716306	0.745118	0.730712	0.225307	0.214337	0.219822	0.151315	0.219379	0.185347	0.149589	0.150978	0.150284	0.171048	0.0888937	0.129971	0.0577318	0.440215	0.248973	0.001	0.280425	0.140712	0.238413	0.259863	0.249138	0.300967	0.277658	0.289312	0.27744	0.20399	0.240715	0.0555537
553	1.93068	2.92654	2.42861	1.46876	2.13279	1.80078	2.55168	2.97403	2.76286	2.82564	0.585947	1.70579	1.60392	2.32662	1.96527	0.199061	1.69177	0.945415	2.54609	4.02352	3.28481	2.16358	2.10004	2.13181	2.57497	1.94228	2.25862	2.35943	3.14823	2.75383	1.77726	2.64776	2.21251	1.31385	2.30491	1.80938	1.85818	2.31206	2.08512	1.23968	2.46516	1.85242	1.33321	1.54111	1.43716	2.59256	1.72759	2.16007	1.69811
554	0.643706	0.808306	0.726006	0.352414	0.297183	0.324798	0.16433	0.126851	0.145591	0.001	0.27795	0.139475	0.367094	0.347939	0.357517	0.352787	0.001	0.176894	0.263686	0.127661	0.195674	0.314492	0.503847	0.40917	0.0719613	0.194469	0.133215	0.249475	0.295248	0.272362	0.245753	0.252932	0.249342	0.198265	0.176793	0.187529	0.265711	0.365029	0.31537	0.35643	0.389479	0.372955	0.001	0.210418	0.105709	0.0593652	0.0312567	0.045311	0.290099
557	0.0522367	0.001	0.0266183	0.0509672	0.059717	0.0553421	0.0673432	0.0452133	0.0562783	0.0715152	0.212483	0.141999	0.119308	0.121549	0.120428	0.283006	0.255754	0.26938	0.493753	1.35124	0.922497	0.0384929	0.0738926	0.0561927	0.109635	0.126355	0.117995	0.120593	0.09139	0.105992	0.100325	0.0758512	0.0880881	0.0347791	0.125807	0.0802931	0.0605992	0.119818	0.0902086	0.0963576	0.0727576	0.0845576	0.0909244	0.138712	0.114818	0.0480663	0.0996104	0.0738383	0.151564
559	2.13993	2.31841	2.22917	1.12086	1.24196	1.18141	1.04695	0.715959	0.881455	0.961859	1.09443	1.02814	1.06712	1.32146	1.19429	1.20915	0.989438	1.09929	0.725856	0.596316	0.661086	2.13486	2.01832	2.07659	0.644072	0.745783	0.694927	0.661989	0.857455	0.759722	0.66183	0.944218	0.803024	0.954202	0.956018	0.95511	1.19192	1.32137	1.25665	0.952812	0.956719	0.954765	0.630756	0.660736	0.645746	1.0091	0.811616	0.910358	0.792504
560	5.81519	2.26948	4.04234	1.61751	1.5143	1.5659	2.01603	2.02722	2.02163	1.97498	1.19253	1.58376	1.51868	1.71458	1.61663	1.46469	1.29931	1.382	1.43847	1.5916	1.51503	2.08854	2.59604	2.34229	2.20475	1.89405	2.0494	1.67671	2.25562	1.96616	2.57833	3.71064	3.14448	2.91615	2.00406	2.4601	0.697051	2.05569	1.37637	1.05981	1.56135	1.31058	1.83818	1.47979	1.65898	1.18693	2.53799	1.86246	1.20476
561	4.02118	3.25655	3.63887	2.7386	2.37236	2.55548	3.11055	2.9108	3.01067	1.42985	0.985868	1.20786	3.43708	3.38289	3.40998	2.34986	2.7837	2.56678	5.415	4.78563	5.10032	2.50507	2.73011	2.61759	3.52447	2.40336	2.96392	2.73537	2.81665	2.77601	1.20536	3.09787	2.15162	2.95009	3.39021	3.17015	1.21117	3.94891	2.58004	1.93634	0.192731	1.06454	2.38093	2.03329	2.20711	2.95099	1.87047	2.41073	2.45504
562	0.265028	0.345205	0.305117	1.30405	1.47932	1.39168	4.3066	4.42643	4.36651	2.31043	1.53855	1.92449	1.68164	2.13186	1.90675	3.15564	2.92079	3.03822	6.12085	5.65027	5.88556	1.1964	1.39469	1.29554	2.00743	1.77416	1.89079	1.98173	2.26991	2.12582	1.69625	1.36022	1.52824	1.09784	2.60266	1.85025	1.17311	2.14709	1.6601	2.03899	2.04392	2.04146	1.77661	1.82396	1.80029	1.73058	1.30757	1.51907	1.80504
565	0.0819289	0.001	0.0414644	0.52396	0.0683299	0.296145	0.951898	1.48491	1.2184	0.001	0.001	0.001	0.180765	0.001	0.0908825	0.205883	0.322918	0.2644	1.49054	0.418035	0.954287	0.279054	0.339362	0.309208	0.478349	0.693941	0.586145	0.310085	0.130601	0.220343	0.291354	0.409224	0.350289	0.215886	0.266494	0.24119	0.295906	0.183054	0.23948	0.23306	0.24248	0.23777	0.209697	0.001	0.105348	0.174655	0.001	0.0878275	0.349865
573	0.162961	0.1977	0.180331	1.17995	1.44143	1.31069	2.4112	1.55763	1.98442	0.693058	0.657029	0.675043	1.08826	0.917151	1.00271	1.26421	1.12705	1.19563	2.76201	2.96189	2.86195	0.694653	0.818149	0.756401	0.892558	1.03509	0.963824	0.779205	0.771558	0.775381	0.683709	0.503403	0.593556	0.557268	1.34964	0.953454	0.685085	0.90705	0.796068	0.923433	0.889101	0.906267	1.09581	1.0484	1.07211	0.857093	0.719747	0.78842	1.01495
581	0.180313	0.001	0.0906565	0.0748881	0.133421	0.104155	0.0485073	0.043102	0.0458047	0.0736251	0.0910374	0.0823312	0.001	0.001	0.001	0.001	0.001	0.001	0.0241955	0.0576603	0.0409279	0.001	0.001	0.001	0.0668179	0.103789	0.0853035	0.159225	0.10549	0.132358	0.121423	0.047583	0.084503	0.108926	0.116391	0.112658	0.159491	0.001	0.0802455	0.085535	0.116183	0.100859	0.0792131	0.139804	0.109509	0.0710828	0.115059	0.0930709	0.0824819
583	0.11821	0.135003	0.126607	0.325096	0.31257	0.318833	0.167302	0.14748	0.157391	0.388128	0.380839	0.384483	0.262691	0.148068	0.205379	0.21044	0.245194	0.227817	0.10957	0.144254	0.126912	0.0918588	0.1954	0.143629	0.354039	0.294231	0.324135	0.24208	0.214198	0.228139	0.229711	0.228777	0.229244	0.337012	0.243962	0.290487	0.270746	0.228859	0.249802	0.216414	0.199961	0.208187	0.380207	0.375122	0.377665	0.167533	0.28863	0.228081	0.256132
584	0.200091	0.2996	0.249845	1.00566	0.767033	0.886346	0.600046	0.527888	0.563967	0.922125	1.01645	0.969288	0.774295	0.641145	0.70772	0.56426	0.577425	0.570842	0.313671	0.355301	0.334486	0.108212	0.174724	0.141468	0.808403	0.614532	0.711467	0.683909	0.584467	0.634188	0.843114	0.641274	0.742194	0.863565	0.552415	0.70799	0.468901	0.507209	0.488055	0.386353	0.403695	0.395024	1.16344	0.934921	1.04918	0.41147	0.680541	0.546005	1.37853
586	0.242692	0.289807	0.266249	0.0769942	0.0773678	0.077181	0.0358309	0.0437138	0.0397723	0.001	0.0643582	0.0326791	0.0957288	0.133905	0.114817	0.0692015	0.001	0.0351008	0.0460088	0.0549044	0.0504566	0.17014	0.17358	0.17186	0.001	0.0699215	0.0354607	0.0975489	0.0986753	0.0981121	0.001	0.080146	0.040573	0.0839172	0.0895382	0.0867277	0.0570284	0.073736	0.0653822	0.0535461	0.0874383	0.0704922	0.0676814	0.0662747	0.0669781	0.204472	0.146358	0.175415	0.001
591	0.174581	0.389024	0.281802	0.193917	0.152291	0.173104	0.05623	0.0481168	0.0521734	0.144667	0.143965	0.144316	0.189148	0.0890093	0.139079	0.112151	0.001	0.0565755	0.0443538	0.0643853	0.0543696	0.107635	0.115742	0.111688	0.135578	0.0928344	0.114206	0.0871758	0.103296	0.0952359	0.138499	0.0885668	0.113533	0.126611	0.123602	0.125107	0.162244	0.284934	0.223589	0.0980572	0.146378	0.122218	0.112506	0.136789	0.124647	0.156874	0.138805	0.14784	0.001
596	0.490824	0.236596	0.36371	0.227354	0.179001	0.203178	0.0911732	0.093279	0.0922261	0.283014	0.394277	0.338645	0.419237	0.239491	0.329364	0.316798	0.336749	0.326774	0.144924	0.280968	0.212946	0.294883	0.14198	0.218432	0.139833	0.134609	0.137221	0.124469	0.105082	0.114776	0.271006	0.156229	0.213618	0.246434	0.258265	0.25235	0.216282	0.338812	0.277547	0.416855	0.357643	0.387249	0.261574	0.260325	0.260949	0.32697	0.137532	0.232251	0.400663
603	2.22962	2.10088	2.16525	1.04289	1.03511	1.039	0.537834	0.569108	0.553471	0.531816	0.605531	0.568674	1.52995	0.85144	1.19069	1.65947	1.38357	1.52152	0.57878	1.19296	0.88587	1.54409	1.44036	1.49222	0.728474	1.07305	0.900762	0.626116	0.718313	0.672214	1.03706	0.703252	0.870156	1.03526	0.8384	0.93683	1.31437	1.49307	1.40372	1.97591	2.0077	1.9918	0.495011	0.643923	0.569467	1.19399	1.18381	1.1889	1.22062
606	9.33344	4.53381	6.93362	4.09531	3.40962	3.75246	2.24417	2.7031	2.47363	3.37158	3.50329	3.43743	5.04	4.30355	4.67178	5.2341	7.21797	6.22603	3.0073	5.16655	4.08692	4.45174	3.40894	3.93034	4.46824	4.22202	4.34513	3.55567	2.0335	2.79459	5.89482	1.99651	3.94566	5.56803	3.70802	4.63802	3.57489	5.83431	4.7046	5.20092	4.1116	4.65626	2.61838	3.88085	3.24962	3.1882	2.91583	3.05201	4.15138
612	1.40197	1.24648	1.32422	0.250235	0.975654	0.612945	0.294709	0.621499	0.458104	0.001	0.580882	0.290941	0.001	1.33285	0.666925	0.855716	0.826961	0.841338	0.715496	0.400234	0.557865	1.11597	0.858315	0.987143	1.31836	0.880897	1.09963	1.04948	1.71954	1.38451	0.651829	1.57991	1.11587	1.03418	1.38706	1.21062	0.986972	1.08417	1.03557	0.446857	0.001	0.223929	0.279073	1.06701	0.673042	1.10212	0.323086	0.712603	1.03215
613	0.203385	0.291453	0.247419	0.0918969	0.111706	0.101801	0.0724761	0.103326	0.0879011	0.621011	0.664286	0.642648	0.001	0.352685	0.176843	0.244324	0.201432	0.222878	0.101988	0.162359	0.132173	0.182242	0.217749	0.199995	0.0769348	0.452162	0.264548	0.0893891	0.135391	0.11239	0.151103	0.119719	0.135411	0.196	0.134611	0.165305	0.072058	0.177684	0.124871	0.229603	0.185759	0.207681	0.183514	0.250669	0.217091	0.266798	0.098352	0.182575	0.244146
661	0.0485791	0.0327383	0.0406587	0.0308785	0.0321975	0.031538	0.0169705	0.0175194	0.017245	0.0343243	0.0693441	0.0518342	0.0281117	0.0341978	0.0311548	0.00844165	0.001	0.00472082	0.0255688	0.0254099	0.0254894	0.0246851	0.0280295	0.0263573	0.001	0.001	0.001	0.0372795	0.045039	0.0411593	0.0128948	0.0257203	0.0193075	0.0478327	0.001	0.0244163	0.0216709	0.001	0.0113355	0.00502633	0.0143991	0.00971272	0.0199815	0.0383737	0.0291776	0.0315721	0.0172871	0.0244296	0.0171852
662	0.001	0.0323482	0.0166741	0.0208821	0.0215152	0.0211986	0.01178	0.0123963	0.0120882	0.0174222	0.0236718	0.020547	0.0153318	0.00693422	0.011133	0.0136551	0.001	0.00732755	0.0120555	0.001	0.00652775	0.0147853	0.0217995	0.0182924	0.0341345	0.0182352	0.0261848	0.0205036	0.023893	0.0221983	0.0135725	0.0229081	0.0182403	0.0259931	0.016218	0.0211056	0.0139233	0.001	0.00746165	0.001	0.0101913	0.00559565	0.0217311	0.0298742	0.0258026	0.0235963	0.018512	0.0210542	0.0142937
669	5.92889	4.17539	5.05214	6.8841	9.19549	8.03979	7.17978	5.75348	6.46663	5.05459	5.12005	5.08732	3.74174	8.01677	5.87925	5.33969	7.2349	6.2873	2.29494	3.177	2.73597	6.71695	4.61699	5.66697	4.69011	4.86102	4.77557	4.72845	5.37836	5.0534	6.66078	5.2998	5.98029	6.73575	4.08601	5.41088	11.5802	5.6916	8.6359	11.0744	5.59448	8.33444	5.97556	4.815	5.39528	6.3738	4.66978	5.52179	7.66055
672	0.0707557	0.001	0.0358779	0.0499585	0.0514222	0.0506904	0.0247194	0.0170682	0.0208938	0.0460782	0.0613706	0.0537244	0.0437116	0.0669072	0.0553094	0.0349182	0.0353964	0.0351573	0.0456406	0.001	0.0233203	0.0412599	0.0298778	0.0355688	0.0445053	0.039055	0.0417802	0.0348297	0.0459173	0.0403735	0.0643625	0.0547744	0.0595685	0.0783419	0.0414281	0.059885	0.0678214	0.0377306	0.052776	0.001	0.0527151	0.0268576	0.0392576	0.0335946	0.0364261	0.0371354	0.0253257	0.0312305	0.0310781
673	0.0566867	0.100498	0.0785924	0.0774515	0.0429643	0.0602079	0.0667739	0.06695	0.066862	0.100593	0.001	0.0507965	0.0850267	0.0885707	0.0867987	0.0270595	0.0917606	0.05941	0.0472098	0.110109	0.0786594	0.0553511	0.0291887	0.0422699	0.0698273	0.0856268	0.077727	0.0462654	0.0394121	0.0428387	0.0912824	0.0409345	0.0661084	0.0640147	0.0665202	0.0652675	0.0554849	0.0612177	0.0583513	0.128389	0.101567	0.114978	0.0962739	0.0691306	0.0827023	0.0625053	0.0854793	0.0739923	0.0202635
674	0.718206	1.89904	1.30862	1.51912	1.7927	1.65591	0.743644	0.291877	0.51776	0.785872	1.17564	0.980756	1.59834	0.951805	1.27507	2.94233	1.38636	2.16434	1.73925	0.001	0.870125	0.001	2.4431	1.22205	0.001	3.47495	1.73798	1.167	2.44964	1.80832	1.60891	1.78837	1.69864	1.45176	2.77235	2.11205	1.88022	1.39561	1.63792	0.965304	1.29904	1.13217	4.92647	3.92776	4.42712	2.44422	2.65053	2.54737	1.20379
693	0.317872	0.398018	0.357945	0.169914	0.0307634	0.100339	0.0216166	0.0275135	0.024565	0.0256547	0.0281714	0.0269131	0.194622	0.0243042	0.109463	0.023303	0.0386823	0.0309927	0.0857004	0.0183152	0.0520078	0.189144	0.362228	0.275686	0.001	0.0551303	0.0280652	0.062609	0.131747	0.097178	0.18918	0.216242	0.202711	0.0413292	0.172044	0.106687	0.0966887	0.001	0.0488444	0.001	0.0161814	0.0085907	0.024928	0.0824626	0.0536953	0.0776137	0.101026	0.0893199	0.0161161
699	0.0296406	0.0369177	0.0332792	0.132289	0.140516	0.136402	0.0668193	0.0699604	0.0683899	0.0448186	0.0310862	0.0379524	0.15188	0.207757	0.179818	0.001	0.001	0.001	0.0187637	0.0247164	0.0217401	0.0273102	0.0298163	0.0285632	0.24354	0.185736	0.214638	0.0565137	0.0726661	0.0645899	0.049878	0.0449161	0.047397	0.123754	0.031311	0.0775325	0.0383516	0.0620467	0.0501991	0.0420745	0.0572294	0.049652	0.0773024	0.0735422	0.0754223	0.135595	0.0578681	0.0967315	0.0498043
721	0.0453839	0.028306	0.036845	0.0270978	0.022451	0.0247744	0.0148371	0.0139625	0.0143998	0.0167187	0.001	0.00885935	0.0167746	0.001	0.0088873	0.0621636	0.001	0.0315818	0.001	0.001	0.001	0.0229381	0.0270697	0.0250039	0.0088663	0.0287362	0.0188012	0.019991	0.0183839	0.0191875	0.03485	0.0164873	0.0256687	0.0631435	0.0436385	0.053391	0.059627	0.0821727	0.0708999	0.0275475	0.0289631	0.0282553	0.0169753	0.0547852	0.0358803	0.0240899	0.0175252	0.0208076	0.019808
722	0.0506764	0.0341723	0.0424243	0.0168169	0.0148847	0.0158508	0.00910314	0.0141833	0.0116432	0.0204969	0.0373996	0.0289482	0.0174557	0.001	0.00922785	0.0462163	0.0425263	0.0443713	0.0105383	0.0190164	0.0147773	0.0439042	0.0486489	0.0462765	0.0334437	0.0565376	0.0449907	0.0226479	0.0353528	0.0290003	0.0423149	0.0265562	0.0344356	0.0491146	0.0495301	0.0493224	0.0335907	0.0753759	0.0544833	0.0337089	0.0429354	0.0383221	0.0482921	0.0795	0.063896	0.0424602	0.0394826	0.0409714	0.0733051
[truncated: 24 more columns]
