# Supplementary material for: Vitamin D Binding Protein Isoforms and Apolipoprotein E in Cerebrospinal Fluid as Prognostic Biomarkers of Multiple Sclerosis
Source: PLoS One. 2015 Jun 5;10(6):e0129291. doi: 10.1371/journal.pone.0129291 (PMC4457896; doi:10.1371/journal.pone.0129291)
Supplement: S2 Dataset — The zipped folder includes the 24 files related to the 2_DE dataset from CSF sample maps of each patient included in the study. In particular, in each file, %Vol values of matched spots between replicates are reported. For each spot mean and standard deviation (SD) were calculated and the value of variability (expressed as mean SD percentage, %SD) is reported. (ZIP) [file pone.0129291.s002.zip]

Archive with 24 entries (24 files):
- replicates/SM25.xls
- replicates/SM26.xls
- replicates/SM27.xls
- replicates/SM28.xls
- replicates/SM29.xls
- replicates/SM30.xls
- replicates/SM31.xls
- replicates/SM32.xls
- replicates/SM33.xls
- replicates/SM34.xls
- replicates/SM35.xls
- replicates/SM36.xls
- replicates/SM37.xls
- replicates/SM38.xls
- replicates/SM39.xls
- replicates/SM40.xls
- replicates/SM41.xls
- replicates/SM42.xls
- replicates/SM43.xls
- replicates/SM44.xls
- replicates/SM45.xls
- replicates/SM46.xls
- replicates/SM47.xls
- replicates/SM48.xls
