# Supplementary material for: Vitamin D Binding Protein Isoforms and Apolipoprotein E in Cerebrospinal Fluid as Prognostic Biomarkers of Multiple Sclerosis
Source: PLoS One. 2015 Jun 5;10(6):e0129291. doi: 10.1371/journal.pone.0129291 (PMC4457896; doi:10.1371/journal.pone.0129291)
Supplement: S2 Dataset — The zipped folder includes the 24 files related to the 2_DE dataset from CSF sample maps of each patient included in the study. In particular, in each file, %Vol values of matched spots between replicates are reported. For each spot mean and standard deviation (SD) were calculated and the value of variability (expressed as mean SD percentage, %SD) is reported. (ZIP) [file pone.0129291.s002.zip › replicates/SM25.xls]

## Sheet: Foglio1
Group ID	SM 25ter	SM25BIS
19	0.0504099	0.0432531	0.0468315	0.00506062	10.806	24.5285
21	0.0485791	0.0327383	0.0406587	0.0112011	27.5492
23	0.0581162	0.0987141	0.0784152	0.0287071	36.6091
24	0.0805217	0.107716	0.0941189	0.0192293	20.4308
25	0.101094	0.278217	0.189656	0.125245	66.0381
26	0.0707557	0.121903	0.0963294	0.0361666	37.5447
28	0.00760889	0.0269973	0.0173031	0.0137097	79.2325
33	0.0301811	0.040813	0.0354971	0.00751789	21.1789
35	0.0250317	0.0260536	0.0255427	0.000722592	2.82896
36	0.0342627	0.047882	0.0410724	0.0096303	23.4472
37	0.0436489	0.0895108	0.0665798	0.0324293	48.7073
38	0.0391546	0.038189	0.0386718	0.000682782	1.76558
39	0.0398306	0.0491956	0.0445131	0.00662206	14.8766
40	0.0436246	0.0529107	0.0482676	0.00656626	13.6039
42	0.045613	0.0573641	0.0514886	0.00830928	16.1381
45	0.039626	0.034586	0.037106	0.00356382	9.60443
46	0.0504721	0.0589131	0.0546926	0.00596869	10.9132
47	0.024954	0.0322013	0.0285777	0.00512461	17.9322
48	0.0430602	0.0540934	0.0485768	0.00780165	16.0604
49	0.0186101	0.0235884	0.0210992	0.00352019	16.684
50	0.0385844	0.0462788	0.0424316	0.00544076	12.8224
51	0.0292765	0.0370877	0.0331821	0.00552335	16.6456
53	0.0244426	0.031994	0.0282183	0.00533965	18.9226
54	0.0218341	0.0271384	0.0244863	0.00375071	15.3176
55	0.0308971	0.0405943	0.0357457	0.00685696	19.1826
56	0.0299912	0.0421846	0.0360879	0.00862204	23.8918
57	0.0286174	0.0436698	0.0361436	0.0106437	29.4482
60	0.0514822	0.0384352	0.0449587	0.00922562	20.5202
61	0.0754031	0.0934937	0.0844484	0.012792	15.1477
63	0.11751	0.117186	0.117348	0.000229103	0.195233
66	0.373789	0.34788	0.360835	0.0183204	5.07724
67	0.054823	0.072275	0.063549	0.0123404	19.4188
68	0.0439585	0.0564162	0.0501873	0.00880892	17.5521
69	0.0249134	0.0345886	0.029751	0.0068414	22.9955
70	0.0788182	0.110512	0.0946651	0.0224109	23.6739
74	0.0855592	0.0720768	0.078818	0.0095335	12.0956
75	0.224624	0.219917	0.22227	0.00332835	1.49743
76	0.492646	0.503803	0.498224	0.00788919	1.58346
77	0.910183	1.06416	0.987171	0.108878	11.0293
79	0.161675	0.15291	0.157293	0.00619779	3.9403
81	0.310172	0.256776	0.283474	0.0377567	13.3193
82	3.2153	3.19694	3.20612	0.0129825	0.404928
84	1.15821	1.00328	1.08074	0.109552	10.1367
89	0.0516925	0.0598207	0.0557566	0.00574751	10.3082
92	0.0597283	0.0911279	0.0754281	0.0222029	29.4358
93	0.297481	0.387787	0.342634	0.063856	18.6368
94	0.991356	0.87976	0.935558	0.0789103	8.43457
95	0.0487175	0.0669669	0.0578422	0.0129043	22.3094
97	1.17547	0.936644	1.05606	0.168875	15.9911
99	0.943112	1.22065	1.08188	0.196249	18.1396
100	0.438582	0.276979	0.357781	0.114271	31.9387
101	0.0726373	0.247715	0.160176	0.123799	77.2891
103	0.424619	0.452284	0.438451	0.0195621	4.46164
107	0.0643265	0.0633417	0.0638341	0.000696359	1.09089
109	0.0437843	0.0749605	0.0593724	0.0220449	37.1299
111	3.73361	8.57242	6.15301	3.42156	55.6078
113	0.0207781	0.0323297	0.0265539	0.00816821	30.7609
117	0.092948	0.100287	0.0966175	0.00518946	5.37114
121	5.92889	4.17539	5.05214	1.23991	24.5423
124	0.0336687	0.0944489	0.0640588	0.0429781	67.0916
127	0.755284	0.819233	0.787258	0.0452188	5.74383
130	1.89198	1.75992	1.82595	0.0933805	5.11408
131	3.77154	1.92233	2.84694	1.30759	45.9297
161	2.23113	2.5416	2.38636	0.219535	9.19958
164	0.0454345	0.0269616	0.0361981	0.0130623	36.0857
165	0.0206492	0.0228674	0.0217583	0.0015685	7.20876
167	0.0166615	0.0232065	0.019934	0.00462801	23.2167
172	0.0551277	0.0703402	0.062734	0.0107569	17.1468
174	0.127426	0.179966	0.153696	0.0371514	24.172
176	0.0322073	0.0444661	0.0383367	0.00866828	22.6109
177	0.0323162	0.0328182	0.0325672	0.000354968	1.08995
179	0.0730193	0.0376764	0.0553478	0.0249912	45.153
181	0.0311192	0.0342608	0.03269	0.00222145	6.79549
183	0.0407454	0.0419657	0.0413556	0.000862882	2.0865
184	0.0349664	0.0316483	0.0333073	0.00234625	7.04424
185	0.079081	0.0653169	0.0721989	0.00973269	13.4804
186	0.15788	0.186911	0.172395	0.020528	11.9075
188	0.0466841	0.0708772	0.0587807	0.0171071	29.1033
189	0.0379426	0.0482572	0.0430999	0.00729352	16.9224
190	0.0308371	0.0475435	0.0391903	0.0118132	30.1432
191	0.0791871	0.0634805	0.0713338	0.0111062	15.5694
192	0.199399	0.187885	0.193642	0.00814163	4.20447
193	0.105508	0.102042	0.103775	0.00245083	2.36168
194	0.026117	0.0491651	0.0376411	0.0162975	43.2971
195	0.138918	0.143537	0.141228	0.00326613	2.31267
196	0.0518912	0.103339	0.0776151	0.0363791	46.8711
198	0.157571	0.135768	0.14667	0.015417	10.5114
200	0.0809492	0.0721623	0.0765558	0.00621328	8.11602
201	0.049056	0.062554	0.055805	0.00954453	17.1034
204	0.0322906	0.0294056	0.0308481	0.00204	6.61306
205	0.0548601	0.0667037	0.0607819	0.00837469	13.7783
206	0.0589513	0.0552646	0.0571079	0.00260689	4.56485
207	0.167144	0.210699	0.188921	0.030798	16.302
208	0.0901908	0.14657	0.11838	0.0398661	33.6763
209	0.367954	0.537209	0.452582	0.119681	26.4442
210	0.0378177	0.121767	0.0797923	0.0593611	74.3945
211	0.0759589	0.195343	0.135651	0.0844173	62.2313
212	0.0198792	0.0190712	0.0194752	0.000571342	2.93369
213	0.0205568	0.0309363	0.0257465	0.00733941	28.5064
214	0.395829	0.410574	0.403201	0.0104263	2.58588
218	0.062776	0.0754976	0.0691368	0.00899553	13.0112
220	0.188433	0.300292	0.244362	0.0790963	32.3684
221	0.108582	0.0862049	0.0973934	0.015823	16.2465
222	0.182158	0.080295	0.131226	0.072028	54.8883
223	0.0291326	0.0521322	0.0406324	0.0162632	40.0251
224	0.0911946	0.129877	0.110536	0.0273526	24.7455
226	0.0586985	0.0465052	0.0526018	0.00862197	16.391
228	0.0969954	0.0786039	0.0877997	0.0130048	14.8119
230	0.065539	0.0781457	0.0718423	0.00891428	12.4081
231	0.0620214	0.0824263	0.0722238	0.0144284	19.9774
232	0.170583	0.254544	0.212564	0.0593694	27.9302
233	0.109228	0.130438	0.119833	0.0149977	12.5155
236	0.234439	0.19157	0.213004	0.030313	14.2311
237	0.194295	0.195948	0.195122	0.00116885	0.599036
238	0.181569	0.17597	0.178769	0.00395909	2.21463
241	0.250572	0.100886	0.175729	0.105844	60.2314
242	0.140732	0.103812	0.122272	0.0261064	21.3511
243	0.209699	0.280289	0.244994	0.0499147	20.3738
245	0.0538056	0.0551942	0.0544999	0.000981888	1.80163
247	0.162665	0.217067	0.189866	0.038468	20.2606
249	0.277424	0.348658	0.313041	0.05037	16.0906
250	0.150278	1.68689	0.918584	1.08655	118.285
251	0.0942608	0.0632357	0.0787483	0.0219381	27.8585
253	0.422591	0.197095	0.309843	0.15945	51.4615
254	0.0741372	0.08555	0.0798436	0.00807007	10.1073
255	0.0369939	0.0387539	0.0378739	0.00124451	3.28592
256	0.128462	0.131165	0.129813	0.00191131	1.47235
257	0.0962038	0.0993646	0.0977842	0.00223502	2.28567
258	0.075619	0.0931561	0.0843876	0.0124006	14.6948
259	0.028358	0.0344318	0.0313949	0.00429483	13.68
261	0.0902894	0.103566	0.0969277	0.00938797	9.68554
262	0.12934	0.115087	0.122214	0.0100784	8.24655
263	0.0877305	0.105113	0.0964218	0.0122913	12.7474
265	0.16184	0.152995	0.157417	0.00625436	3.9731
266	0.0520774	0.0574543	0.0547659	0.00380204	6.94236
267	0.0664751	0.0541058	0.0602904	0.00874642	14.5071
268	0.186777	0.192849	0.189813	0.00429355	2.26199
269	0.19097	0.138736	0.164853	0.036935	22.4048
270	0.174832	0.184468	0.17965	0.00681368	3.79275
273	0.0319265	0.0569332	0.0444298	0.0176824	39.7985
274	0.0582951	0.0800129	0.069154	0.0153568	22.2067
275	0.0710925	0.0877225	0.0794075	0.0117592	14.8087
276	0.0610237	0.0881721	0.0745979	0.0191968	25.7337
278	0.0648026	0.10861	0.0867063	0.0309765	35.7258
279	0.050088	0.0623212	0.0562046	0.00865018	15.3905
280	0.0295443	0.0337245	0.0316344	0.00295585	9.34378
281	0.0486452	0.0843012	0.0664732	0.0252126	37.929
282	0.0673744	0.0739554	0.0706649	0.00465347	6.58526
283	0.0185381	0.0257907	0.0221644	0.00512836	23.1378
284	0.0217628	0.0244546	0.0231087	0.00190339	8.23668
285	0.0242491	0.0266478	0.0254484	0.00169614	6.66499
286	0.0625867	0.0568022	0.0596944	0.00409026	6.85199
287	0.718206	1.89904	1.30862	0.834976	63.8057
288	0.0345954	0.0376174	0.0361064	0.00213688	5.91828
290	0.0274483	0.0378058	0.032627	0.00732386	22.4472
291	0.0649402	0.100251	0.0825956	0.0249685	30.2298
293	0.0578758	0.0574815	0.0576786	0.000278812	0.483389
294	0.0536466	0.0765096	0.0650781	0.0161666	24.8418
295	0.0211169	0.0288633	0.0249901	0.00547753	21.9188
296	0.00930201	0.015912	0.012607	0.00467397	37.0744
297	0.0373786	0.0350525	0.0362155	0.0016448	4.5417
298	0.0631335	0.0878421	0.0754878	0.0174716	23.145
299	0.0296406	0.0369177	0.0332792	0.00514569	15.4622
300	0.190241	0.202076	0.196159	0.00836861	4.26625
301	0.191075	0.14965	0.170363	0.0292919	17.1939
302	0.317028	0.388065	0.352546	0.0502307	14.248
303	0.091563	0.0385318	0.0650474	0.0374987	57.6483
304	0.0579146	0.0695679	0.0637412	0.00824013	12.9275
305	0.0781074	0.0592067	0.068657	0.0133648	19.466
306	0.202892	0.179982	0.191437	0.0161998	8.46222
307	0.424792	0.192957	0.308874	0.163932	53.074
309	0.0394751	0.067343	0.053409	0.0197056	36.8956
310	0.0210871	0.0385717	0.0298294	0.0123635	41.4473
311	0.189668	0.121249	0.155458	0.0483795	31.1205
312	0.0345622	0.0615256	0.0480439	0.019066	39.6845
313	0.0204274	0.0301846	0.025306	0.00689938	27.2638
314	0.135182	0.0771245	0.106153	0.0410529	38.6732
315	0.114966	0.101433	0.1082	0.00956928	8.8441
316	0.0251641	0.031108	0.028136	0.00420297	14.938
318	0.0464421	0.0313168	0.0388794	0.0106952	27.5086
319	0.0539382	0.0357818	0.04486	0.0128385	28.6191
320	0.0266563	0.0184425	0.0225494	0.00580803	25.7569
323	0.0521753	0.0433079	0.0477416	0.0062702	13.1336
324	0.0232002	0.055034	0.0391171	0.0225099	57.5449
326	0.0185441	0.0205908	0.0195675	0.00144724	7.39614
327	0.0233764	0.0265362	0.0249563	0.00223432	8.95291
328	0.032698	0.136966	0.084832	0.0737286	86.9113
329	0.481019	0.10578	0.293399	0.265334	90.4344
334	0.0425818	0.0569972	0.0497895	0.0101932	20.4726
335	0.486544	0.189652	0.338098	0.209934	62.0928
337	0.17363	0.174633	0.174131	0.000709228	0.407295
339	0.482137	0.151926	0.317032	0.233494	73.6502
340	0.13528	0.143437	0.139358	0.00576787	4.13887
342	0.475161	0.33242	0.40379	0.100933	24.9964
343	0.497321	0.552632	0.524976	0.0391108	7.45001
345	0.0972071	0.341824	0.219516	0.17297	78.7964
346	0.744765	3.15147	1.94812	1.7018	87.356
350	0.0672726	0.164935	0.116104	0.0690577	59.4793
351	0.0711661	0.18265	0.126908	0.078831	62.1166
352	0.192926	0.568632	0.380779	0.265664	69.7686
353	0.304209	0.288256	0.296233	0.0112805	3.80798
356	0.0384785	0.0747153	0.0565969	0.0256233	45.2733
357	0.0624668	0.106851	0.0846589	0.0313844	37.0716
359	0.415873	0.163211	0.289542	0.178659	61.704
360	0.19292	0.102601	0.147761	0.0638652	43.2221
362	0.107412	0.0874978	0.0974549	0.0140815	14.4492
364	0.310236	0.339507	0.324871	0.0206977	6.37105
365	0.0518562	0.0501644	0.0510103	0.00119628	2.34518
367	0.0604106	0.0686893	0.0645499	0.00585392	9.06883
368	0.0581554	0.0753926	0.066774	0.0121885	18.2534
369	0.0923208	0.1733	0.13281	0.0572609	43.1148
371	0.0877879	0.127883	0.107835	0.0283515	26.2915
372	0.0736835	0.0946426	0.084163	0.0148203	17.6091
374	0.0786384	0.153129	0.115884	0.0526728	45.4532
375	0.167887	0.0985916	0.133239	0.0489992	36.7754
377	0.0409463	0.0199348	0.0304405	0.0148574	48.8078
378	0.116938	0.11242	0.114679	0.00319471	2.78578
379	0.265463	0.27316	0.269312	0.0054426	2.02093
381	0.0706562	0.0624299	0.0665431	0.00581687	8.74152
383	0.0745166	0.0894311	0.0819739	0.0105461	12.8653
384	0.188727	0.126465	0.157596	0.0440259	27.9359
386	0.162961	0.1977	0.180331	0.0245642	13.6218
387	1.63968	1.31156	1.47562	0.232016	15.7233
389	0.341649	0.165154	0.253402	0.124801	49.2502
391	0.091056	0.248673	0.169865	0.111452	65.6123
392	2.13993	2.31841	2.22917	0.126204	5.6615
393	0.643706	0.808306	0.726006	0.11639	16.0315
394	5.81519	2.26948	4.04234	2.5072	62.0234
395	0.171685	0.0526183	0.112152	0.0841929	75.0706
396	0.265028	0.345205	0.305117	0.0566937	18.581
397	4.02118	3.25655	3.63887	0.540675	14.8583
399	1.93068	2.92654	2.42861	0.704179	28.9952
400	0.200091	0.2996	0.249845	0.0703635	28.1628
401	0.103492	0.106889	0.10519	0.00240204	2.28352
402	0.242692	0.289807	0.266249	0.0333153	12.5128
406	0.0597017	0.117218	0.0884599	0.0406702	45.9758
407	0.0422905	0.0610643	0.0516774	0.0132751	25.6884
408	0.0552074	0.0836857	0.0694465	0.0201372	28.9967
409	0.0632219	0.073512	0.0683669	0.0072762	10.6429
425	0.174581	0.389024	0.281802	0.151634	53.8086
429	0.063429	0.161692	0.112561	0.0694824	61.729
431	0.0644521	0.0982231	0.0813376	0.0238797	29.3588
432	0.0757522	0.0931493	0.0844508	0.0123016	14.5666
433	0.083717	0.230657	0.157187	0.103902	66.1011
438	0.0888621	0.0681174	0.0784897	0.0146687	18.6887
442	2.22962	2.10088	2.16525	0.0910329	4.20427
444	0.722933	1.33741	1.03017	0.434501	42.1775
470	9.33344	4.53381	6.93362	3.39385	48.9477
471	1.68212	1.35123	1.51667	0.233975	15.4268
473	0.203385	0.291453	0.247419	0.0622735	25.1692
474	2.40243	1.96135	2.18189	0.311891	14.2945
475	0.0453839	0.028306	0.036845	0.0120759	32.7749
477	0.0506764	0.0341723	0.0424243	0.0116702	27.5082
478	0.113313	0.0984983	0.105906	0.0104756	9.89142
482	0.0566867	0.100498	0.0785924	0.0309793	39.4177
485	0.298985	0.115253	0.207119	0.129918	62.7263
487	0.023992	0.02714	0.025566	0.00222597	8.70677
488	0.211297	0.477536	0.344417	0.188259	54.6604
491	0.11821	0.135003	0.126607	0.0118744	9.37902
492	0.342296	0.463783	0.403039	0.0859043	21.3141
493	0.0390489	0.0506267	0.0448378	0.00818674	18.2586
496	0.0720525	0.0387603	0.0554064	0.0235411	42.4881
497	0.0677488	0.0517775	0.0597632	0.0112934	18.897
498	0.0590785	0.0566255	0.057852	0.00173453	2.99822
500	0.0893284	0.171058	0.130193	0.0577916	44.3891
504	0.317872	0.398018	0.357945	0.0566718	15.8325
505	0.165751	0.0489762	0.107364	0.0825723	76.909
507	0.0243966	0.0372477	0.0308221	0.0090871	29.4824
513	0.110633	0.0947013	0.102667	0.0112654	10.9728
	0.0144809	0.0383397
	0.0167146	0.0188863
	0.0178112	0.0411509
	0.00826424	0.0169514
	1.40197	1.24648
	0.0294497	0.0416957
	0.0634306	0.144425
