# Supplementary material for: Vitamin D Binding Protein Isoforms and Apolipoprotein E in Cerebrospinal Fluid as Prognostic Biomarkers of Multiple Sclerosis
Source: PLoS One. 2015 Jun 5;10(6):e0129291. doi: 10.1371/journal.pone.0129291 (PMC4457896; doi:10.1371/journal.pone.0129291)
Supplement: S2 Dataset — The zipped folder includes the 24 files related to the 2_DE dataset from CSF sample maps of each patient included in the study. In particular, in each file, %Vol values of matched spots between replicates are reported. For each spot mean and standard deviation (SD) were calculated and the value of variability (expressed as mean SD percentage, %SD) is reported. (ZIP) [file pone.0129291.s002.zip › replicates/SM26.xls]

## Sheet: Foglio1
Group ID	sm 26	SM26BIS
28	0.00982119	0.0430665	0.0264438	0.023508	88.8978	28.0395
38	0.00734306	0.0224098	0.0148764	0.0106538	71.6153
39	0.00849941	0.0406929	0.0245962	0.0227642	92.552
40	0.00801928	0.0324523	0.0202358	0.0172768	85.3772
43	0.0155985	0.0364081	0.0260033	0.0147146	56.5875
44	0.0140364	0.0380965	0.0260664	0.0170131	65.268
45	0.0142915	0.0370314	0.0256614	0.0160795	62.6603
46	0.012625	0.031802	0.0222135	0.0135602	61.0448
47	0.00959157	0.032844	0.0212178	0.016442	77.4914
54	0.00646255	0.0130754	0.00976897	0.00467599	47.8657
66	0.0265875	0.0119977	0.0192926	0.0103165	53.4741
67	0.0189478	0.0265235	0.0227356	0.00535683	23.5614
75	0.0260121	0.0245171	0.0252646	0.00105712	4.18421
76	0.0218076	0.0549226	0.0383651	0.0234158	61.0342
77	0.0399735	0.0424305	0.041202	0.00173736	4.21669
78	0.0308785	0.0321975	0.031538	0.000932674	2.9573
85	0.0217173	0.0240971	0.0229072	0.00168277	7.34604
86	0.0440895	0.0251464	0.0346179	0.0133948	38.6932
87	0.041306	0.0249125	0.0331092	0.011592	35.0112
88	0.0125215	0.0180186	0.0152701	0.00388704	25.4553
89	0.0234061	0.026635	0.0250205	0.00228318	9.12521
90	0.0244591	0.0236552	0.0240571	0.000568443	2.36289
91	0.0256225	0.0302491	0.0279358	0.0032715	11.7108
93	0.006954	0.0106156	0.0087848	0.00258914	29.473
94	0.0209587	0.00816568	0.0145622	0.00904603	62.12
99	0.026608	0.0336874	0.0301477	0.00500589	16.6046
100	0.0321612	0.0527308	0.042446	0.0145449	34.2668
102	0.0324763	0.0373582	0.0349172	0.00345202	9.8863
103	0.0640262	0.0848585	0.0744424	0.0147307	19.788
104	0.0142475	0.0239579	0.0191027	0.00686629	35.9441
105	0.0186547	0.034844	0.0267493	0.0114476	42.7957
106	0.0826944	0.0926132	0.0876538	0.00701365	8.00154
107	0.063437	0.0707642	0.0671006	0.00518111	7.72141
109	0.0362786	0.0375706	0.0369246	0.000913582	2.47418
110	0.03468	0.0361206	0.0354003	0.00101866	2.87754
111	0.0237884	0.0271106	0.0254495	0.00234915	9.23063
113	0.0172092	0.0330942	0.0251517	0.0112324	44.6586
116	0.0208355	0.0496155	0.0352255	0.0203505	57.7722
125	0.0326712	0.0224989	0.027585	0.0071929	26.0754
126	0.0101599	0.0286425	0.0194012	0.0130692	67.3627
127	0.0313005	0.0346739	0.0329872	0.00238535	7.23115
128	0.0190718	0.0217763	0.020424	0.00191237	9.36333
133	0.0328638	0.0690735	0.0509686	0.0256041	50.235
135	0.0134149	0.0217288	0.0175718	0.00587882	33.4559
139	0.197758	0.232654	0.215206	0.0246752	11.4659
141	0.0177524	0.0214879	0.0196202	0.0026414	13.4627
142	0.0208821	0.0215152	0.0211986	0.000447669	2.11178
143	0.0516334	0.0573367	0.0544851	0.00403284	7.40174
146	0.0923939	0.112794	0.102594	0.014425	14.0603
147	0.0345894	0.0411395	0.0378645	0.00463162	12.2321
149	0.0441498	0.0339811	0.0390655	0.00719036	18.4059
150	0.0473895	0.0398829	0.0436362	0.00530797	12.1641
157	1.49319	1.20811	1.35065	0.201582	14.9248
158	0.348907	0.357989	0.353448	0.00642194	1.81694
159	0.731486	0.984459	0.857973	0.178879	20.849
163	0.150475	0.158684	0.154579	0.00580464	3.75512
165	1.03712	0.828638	0.932879	0.147419	15.8026
172	2.4968	3.73346	3.11513	0.874451	28.0711
173	0.608972	0.674779	0.641876	0.0465326	7.24947
174	0.644869	0.821139	0.733004	0.124642	17.0042
178	0.0192141	0.0286896	0.0239519	0.00670019	27.9736
179	1.0234	0.552099	0.78775	0.33326	42.3053
180	0.0532079	0.0521612	0.0526845	0.000740129	1.40483
181	0.307553	0.32489	0.316222	0.0122591	3.87675
184	0.0226867	0.107394	0.0650403	0.0598971	92.0922
187	0.134926	0.106399	0.120662	0.0201716	16.7174
189	0.0473694	0.0345353	0.0409523	0.00907508	22.1601
191	0.107661	0.0807336	0.0941973	0.0190405	20.2135
195	0.0238839	0.0311169	0.0275004	0.0051145	18.5979
196	0.013493	0.0215239	0.0175084	0.0056787	32.4341
210	0.0316123	0.0338802	0.0327463	0.00160365	4.89719
211	0.412657	0.329235	0.370946	0.0589883	15.9021
213	0.0498763	0.0378513	0.0438638	0.00850296	19.3849
217	0.03856	0.0104034	0.0244817	0.0199097	81.3249
221	0.0272388	0.0165661	0.0219025	0.00754674	34.4561
222	0.0180477	0.0181569	0.0181023	7.72161e-05	0.426554
231	6.8841	9.19549	8.03979	1.6344	20.3289
250	8.06519	14.958	11.5116	4.87395	42.3395
260	3.57861	3.3694	3.47401	0.147934	4.25831
266	5.61136	3.40729	4.50933	1.55851	34.562
268	1.07414	1.04808	1.06111	0.0184272	1.7366
282	3.71584	2.49542	3.10563	0.862967	27.7872
285	0.0401643	0.0394284	0.0397964	0.00052036	1.30756
286	0.0258657	0.0223532	0.0241094	0.00248371	10.3018
287	0.0114416	0.0573579	0.0343997	0.0324677	94.3836
291	0.0308709	0.0273717	0.0291213	0.00247431	8.49656
296	0.00522197	0.00923965	0.00723081	0.00284093	39.2892
297	0.0186138	0.0464759	0.0325449	0.0197015	60.5364
299	0.026074	0.0321955	0.0291348	0.00432855	14.857
301	0.0631322	0.0764594	0.0697958	0.00942375	13.5019
302	0.0385162	0.138843	0.0886796	0.0709418	79.9978
305	0.013361	0.0241998	0.0187804	0.00766419	40.8095
306	0.0548174	0.0501243	0.0524708	0.00331852	6.32451
307	0.0223657	0.0210867	0.0217262	0.00090439	4.16267
312	0.042476	0.0707478	0.0566119	0.0199912	35.3127
313	0.0180697	0.0382506	0.0281602	0.0142701	50.6746
314	0.0112374	0.0250442	0.0181408	0.00976288	53.8173
315	0.169914	0.0307634	0.100339	0.0983943	98.0622
316	0.0372845	0.0551579	0.0462212	0.0126384	27.3433
319	0.0225267	0.0418123	0.0321695	0.013637	42.391
320	0.0122371	0.0276366	0.0199368	0.0108891	54.6179
321	0.0124704	0.0284313	0.0204508	0.0112861	55.1863
322	0.0413245	0.046348	0.0438363	0.00355215	8.10323
323	0.0457116	0.0390848	0.0423982	0.00468586	11.052
324	0.0573578	0.0564765	0.0569171	0.000623173	1.09488
325	0.087581	0.0772416	0.0824113	0.00731106	8.87143
327	0.0386489	0.0353079	0.0369784	0.00236244	6.38871
328	0.059505	0.0471588	0.0533319	0.00873008	16.3693
330	0.0103807	0.0225225	0.0164516	0.00858555	52.1867
331	0.0208106	0.0660494	0.04343	0.0319887	73.6557
332	0.013654	0.0292646	0.0214593	0.0110384	51.4386
333	0.0376587	0.0683163	0.0529875	0.0216782	40.9119
335	0.0842866	0.0870938	0.0856902	0.00198499	2.31647
336	0.0270978	0.022451	0.0247744	0.00328578	13.2628
338	0.0531784	0.0484781	0.0508283	0.00332361	6.53891
339	0.0507573	0.0414377	0.0460975	0.00658995	14.2957
340	0.159317	0.113506	0.136411	0.0323933	23.7467
341	0.0259251	0.0148847	0.0204049	0.00780674	38.2592
344	0.294886	0.29868	0.296783	0.00268276	0.903948
345	0.0594453	0.0804655	0.0699554	0.0148635	21.2471
346	0.122289	0.175527	0.148908	0.037645	25.2807
348	0.0645451	0.149969	0.107257	0.0604038	56.3169
351	0.0348048	0.0572333	0.046019	0.0158593	34.4626
352	0.0436059	0.0725579	0.0580819	0.0204722	35.247
353	0.0257975	0.0351173	0.0304574	0.00659009	21.6371
354	0.848398	0.551734	0.700066	0.209773	29.9648
355	0.03183	0.0371647	0.0344973	0.0037722	10.9348
356	0.0733324	0.0828116	0.078072	0.00670281	8.58542
357	0.0864906	0.102311	0.0944008	0.0111867	11.8502
359	0.145035	0.192267	0.168651	0.0333981	19.8031
360	0.104051	0.109137	0.106594	0.00359635	3.37387
364	0.0304808	0.0270714	0.0287761	0.00241081	8.37782
369	0.020129	0.0400881	0.0301086	0.0141132	46.8744
370	0.250262	0.280662	0.265462	0.021496	8.0976
371	0.0560565	0.0351092	0.0455829	0.014812	32.4946
372	0.0378998	0.124246	0.0810729	0.061056	75.31
375	0.656283	0.605442	0.630862	0.03595	5.69855
376	0.020446	0.0532913	0.0368687	0.0232251	62.9943
377	0.00891138	0.0215203	0.0152158	0.00891585	58.5959
378	0.0361684	0.0326867	0.0344276	0.00246193	7.15106
380	0.359377	0.319347	0.339362	0.0283055	8.34079
381	0.0238539	0.0268556	0.0253548	0.00212252	8.3713
382	0.110045	0.10921	0.109628	0.000590434	0.538582
383	0.078099	0.0448048	0.0614519	0.0235426	38.3105
384	0.0124781	0.0251273	0.0188027	0.00894434	47.5694
388	0.0161017	0.0426655	0.0293836	0.0187834	63.9249
390	0.0364469	0.0314511	0.033949	0.00353256	10.4055
394	0.291174	0.325317	0.308246	0.0241427	7.83231
397	0.165607	0.114319	0.139963	0.0362661	25.9112
400	0.0398998	0.0434206	0.0416602	0.00248958	5.97592
402	0.154954	0.0933578	0.124156	0.0435551	35.081
403	0.0233811	0.0162078	0.0197944	0.00507229	25.6248
404	0.0189072	0.0244732	0.0216902	0.00393576	18.1453
405	0.0267027	0.0332398	0.0299712	0.00462243	15.4229
406	4.5712	2.4818	3.5265	1.47743	41.895
409	0.314881	0.196958	0.25592	0.0833842	32.5822
410	0.931655	0.769724	0.850689	0.114503	13.46
411	0.0364328	0.0549036	0.0456682	0.0130608	28.5994
412	0.0553558	0.0250272	0.0401915	0.0214456	53.3584
414	0.791933	1.40294	1.09744	0.432047	39.3688
415	1.5718	0.967801	1.2698	0.427092	33.6346
416	0.65312	1.41407	1.0336	0.538073	52.0584
425	0.172498	0.0885846	0.130541	0.0593357	45.4536
429	0.0408689	0.0406528	0.0407609	0.000152806	0.374884
430	0.0271352	0.0215	0.0243176	0.00398469	16.386
432	0.0182143	0.0208748	0.0195446	0.00188126	9.62548
434	0.0328472	0.0528941	0.0428706	0.0141753	33.0653
436	0.0522619	0.0614695	0.0568657	0.00651076	11.4494
437	0.0383629	0.0513894	0.0448762	0.00921113	20.5257
438	0.0274028	0.0312522	0.0293275	0.00272194	9.28118
440	0.0130534	0.0182721	0.0156627	0.00369018	23.5602
441	0.0994596	0.0424705	0.0709651	0.0402974	56.7848
443	0.0128044	0.0233784	0.0180914	0.00747695	41.3287
445	0.0213249	0.0334367	0.0273808	0.00856434	31.2786
446	0.0451423	0.0403089	0.0427256	0.00341773	7.99926
447	0.0448698	0.0561379	0.0505039	0.00796775	15.7765
448	0.0414412	0.0545676	0.0480044	0.00928177	19.3352
449	0.200232	0.162614	0.181423	0.0265999	14.6618
450	0.17233	0.183813	0.178071	0.00811971	4.5598
451	0.0229166	0.0333714	0.028144	0.00739266	26.2673
452	0.0162409	0.0362625	0.0262517	0.0141574	53.9295
453	0.00811375	0.0201576	0.0141357	0.00851629	60.2468
456	0.0107663	0.0128544	0.0118104	0.00147651	12.5018
460	0.0106007	0.052374	0.0314873	0.0295382	93.8097
461	0.07191	0.0796317	0.0757709	0.00546007	7.20603
462	0.0146036	0.0454767	0.0300402	0.0218306	72.6713
463	0.0353913	0.0400612	0.0377263	0.00330212	8.75284
464	0.0375084	0.0337569	0.0356327	0.00265271	7.44461
466	0.0114545	0.0154034	0.0134289	0.00279229	20.7931
467	0.0266505	0.0256343	0.0261424	0.000718562	2.74865
472	1.51912	1.7927	1.65591	0.19345	11.6824
476	0.0394744	0.0562408	0.0478576	0.0118556	24.7727
478	0.0396156	0.0447855	0.0422006	0.00365567	8.66262
479	0.0347807	0.0207623	0.0277715	0.00991251	35.6931
481	0.0225006	0.0184757	0.0204882	0.00284603	13.8911
483	0.0588894	0.0662766	0.062583	0.00522354	8.34658
484	0.0379134	0.0351864	0.0365499	0.00192828	5.27575
486	0.0248689	0.026247	0.0255579	0.000974464	3.81276
488	0.132289	0.140516	0.136402	0.00581737	4.26485
489	0.125753	0.102609	0.114181	0.0163653	14.3328
490	0.711624	0.295278	0.503451	0.294401	58.4766
491	0.15422	0.134348	0.144284	0.0140516	9.73887
495	0.15774	0.209307	0.183524	0.0364634	19.8685
496	0.417319	0.27355	0.345434	0.10166	29.4296
497	0.0102519	0.0303131	0.0202825	0.0141854	69.9392
498	0.149595	0.135502	0.142549	0.00996526	6.99078
500	0.055075	0.0430066	0.0490408	0.00853365	17.4011
501	0.0697988	0.0481566	0.0589777	0.0153033	25.9477
503	0.170097	0.141715	0.155906	0.0200691	12.8726
504	0.0774515	0.0429643	0.0602079	0.0243861	40.5032
505	0.259386	0.214552	0.236969	0.0317024	13.3783
506	0.0706665	0.0952197	0.0829431	0.0173617	20.9321
507	0.00747315	0.0169878	0.0122305	0.00672787	55.0091
508	0.00614087	0.00638824	0.00626455	0.000174917	2.79217
509	0.00567008	0.008429	0.00704954	0.00195085	27.6735
510	0.14767	0.195128	0.171399	0.0335579	19.5788
513	0.0743647	0.0568184	0.0655915	0.0124071	18.9157
514	0.0171064	0.0190037	0.018055	0.00134159	7.43057
515	0.0573347	0.0519944	0.0546646	0.00377616	6.90788
516	0.0117614	0.0218886	0.016825	0.00716101	42.5617
518	0.0808093	0.0893367	0.085073	0.00602978	7.08777
520	0.123156	0.124832	0.123994	0.00118511	0.955781
521	0.0289209	0.0572814	0.0431012	0.0200539	46.5275
522	0.0119195	0.0298031	0.0208613	0.0126456	60.6176
523	0.0312787	0.0259107	0.0285947	0.00379575	13.2743
526	0.0286759	0.0165662	0.0226211	0.00856285	37.8535
528	0.00597451	0.0109654	0.00846995	0.00352909	41.666
529	0.0109907	0.0316426	0.0213166	0.0146031	68.5056
530	0.00420132	0.0100245	0.00711291	0.00411761	57.8892
532	0.043376	0.0547858	0.0490809	0.00806795	16.4381
533	0.0458266	0.0367139	0.0412703	0.00644365	15.6133
534	0.0421525	0.0780344	0.0600935	0.0253723	42.2215
535	0.0562578	0.05033	0.0532939	0.00419159	7.86504
536	0.0184048	0.0272543	0.0228295	0.00625754	27.4098
539	0.0227438	0.0412987	0.0320213	0.0131203	40.9737
542	0.292327	0.225717	0.259022	0.0471004	18.1839
546	0.340588	0.31328	0.326934	0.0193097	5.90629
547	0.0353257	0.0623406	0.0488332	0.0191024	39.1177
551	0.0501852	0.064422	0.0573036	0.0100669	17.5677
552	0.342886	0.156857	0.249872	0.131542	52.644
558	0.0111404	0.0395165	0.0253285	0.0200649	79.219
561	0.0224649	0.0145484	0.0185066	0.00559781	30.2476
562	0.233074	0.163522	0.198298	0.0491807	24.8014
564	0.0459975	0.066412	0.0562047	0.0144352	25.6833
566	0.453868	0.302335	0.378101	0.10715	28.339
567	0.00993328	0.0364245	0.0231789	0.0187321	80.8154
572	1.6731	1.34327	1.50819	0.233225	15.464
573	0.263107	0.276646	0.269876	0.00957352	3.54737
577	0.202608	0.193334	0.197971	0.00655771	3.31246
579	0.0861523	0.0700788	0.0781156	0.0113657	14.5498
581	0.274058	0.194734	0.234396	0.0560905	23.9298
584	0.0220351	0.0207869	0.021411	0.000882611	4.12223
586	0.112482	0.105907	0.109194	0.00464923	4.25775
587	0.116389	0.0997866	0.108088	0.0117397	10.8612
588	0.0491002	0.0264444	0.0377723	0.0160201	42.4122
589	0.428842	0.405353	0.417098	0.0166092	3.9821
590	0.0160049	0.0179086	0.0169567	0.00134612	7.93854
591	0.0727185	0.0568197	0.0647691	0.0112421	17.3573
592	0.138876	0.195535	0.167206	0.040064	23.9609
593	0.0316081	0.0782421	0.0549251	0.0329752	60.0367
596	0.0255565	0.0520098	0.0387832	0.0187053	48.2305
599	0.259305	0.224119	0.241712	0.0248803	10.2933
600	0.0200379	0.0431185	0.0315782	0.0163204	51.6826
601	0.235003	0.163103	0.199053	0.050841	25.5414
602	0.0434239	0.0541036	0.0487638	0.00755169	15.4863
603	0.0603429	0.091568	0.0759554	0.0220795	29.069
606	0.0149026	0.0403866	0.0276446	0.0180199	65.1842
608	0.0295727	0.0739151	0.0517439	0.0313548	60.5962
610	0.0232662	0.0382143	0.0307403	0.0105699	34.3846
615	0.0329141	0.0220591	0.0274866	0.00767564	27.925
617	0.0292455	0.0386033	0.0339244	0.00661696	19.505
619	0.0890529	0.109631	0.099342	0.0145509	14.6473
623	0.0876138	0.1415	0.114557	0.0381033	33.2615
626	0.0647428	0.0730598	0.0689013	0.00588101	8.53541
628	0.0233899	0.0260297	0.0247098	0.00186662	7.55417
629	0.0983324	0.107986	0.103159	0.00682613	6.61708
632	0.0129586	0.0201915	0.0165751	0.00511443	30.8562
634	0.026386	0.0288187	0.0276023	0.00172018	6.232
639	0.103018	0.147251	0.125134	0.0312775	24.9951
640	0.0876047	0.178303	0.132954	0.0641334	48.2373
644	0.200259	0.195214	0.197736	0.00356735	1.80409
645	0.0901208	0.0963549	0.0932378	0.00440817	4.72788
649	0.0231499	0.025034	0.024092	0.00133226	5.5299
654	1.12226	0.882437	1.00235	0.16958	16.9183
655	0.0971357	0.0644802	0.080808	0.0230909	28.5751
660	0.060657	0.0558912	0.0582741	0.00336993	5.78289
662	0.352414	0.297183	0.324798	0.0390542	12.0241
665	1.12086	1.24196	1.18141	0.0856306	7.24817
669	0.0509672	0.059717	0.0553421	0.00618704	11.1796
670	0.0446778	0.0350482	0.039863	0.00680916	17.0814
679	0.0403505	0.133137	0.0867438	0.06561	75.6365
682	0.52396	0.0683299	0.296145	0.322179	108.791
683	0.234012	0.0590931	0.146553	0.123686	84.3973
684	1.17995	1.44143	1.31069	0.184894	14.1066
685	1.61751	1.5143	1.5659	0.0729805	4.6606
686	2.7386	2.37236	2.55548	0.258971	10.1339
698	0.0748881	0.133421	0.104155	0.041389	39.7381
699	1.00566	0.767033	0.886346	0.168735	19.0371
700	0.325096	0.31257	0.318833	0.00885722	2.77801
703	0.0769942	0.0773678	0.077181	0.000264175	0.34228
705	0.150853	2.13279	1.14182	1.40144	122.737
707	0.0449956	0.031583	0.0382893	0.00948414	24.7697
714	0.193917	0.152291	0.173104	0.029434	17.0037
718	0.0223442	0.0336338	0.027989	0.00798295	28.5218
720	0.227354	0.179001	0.203178	0.0341907	16.828
721	0.138641	0.0918561	0.115249	0.0330819	28.7048
723	0.0845124	0.114604	0.0995582	0.021278	21.3724
735	0.313334	0.28736	0.300347	0.0183664	6.11506
736	1.04289	1.03511	1.039	0.00550129	0.529479
739	4.09531	3.40962	3.75246	0.484856	12.921
740	0.204766	0.267684	0.236225	0.0444897	18.8336
759	0.0741934	0.975654	0.524924	0.637429	121.433
762	0.0918969	0.111706	0.101801	0.0140071	13.7593
765	0.0612463	0.679268	0.370257	0.437007	118.028
773	1.93201	0.922282	1.42715	0.713986	50.0289
781	1.30405	1.47932	1.39168	0.123935	8.90536
782	0.032178	0.030394	0.031286	0.00126148	4.03209
784	0.0114324	0.015925	0.0136787	0.00317675	23.224
785	0.388142	0.219441	0.303791	0.11929	39.2669
786	0.00528936	0.0201846	0.012737	0.0105325	82.6925
788	0.139631	0.159506	0.149568	0.0140537	9.39619
789	0.674264	0.462212	0.568238	0.149943	26.3874
793	0.00909888	0.0192433	0.0141711	0.00717319	50.6185
