# Supplementary material for: Vitamin D Binding Protein Isoforms and Apolipoprotein E in Cerebrospinal Fluid as Prognostic Biomarkers of Multiple Sclerosis
Source: PLoS One. 2015 Jun 5;10(6):e0129291. doi: 10.1371/journal.pone.0129291 (PMC4457896; doi:10.1371/journal.pone.0129291)
Supplement: S2 Dataset — The zipped folder includes the 24 files related to the 2_DE dataset from CSF sample maps of each patient included in the study. In particular, in each file, %Vol values of matched spots between replicates are reported. For each spot mean and standard deviation (SD) were calculated and the value of variability (expressed as mean SD percentage, %SD) is reported. (ZIP) [file pone.0129291.s002.zip › replicates/SM27.xls]

## Sheet: Foglio1
Group ID	sm 27	sm 27bis
20	0.016263	0.0135056	0.0148843	0.00194978	13.0995	16.9775
46	0.0131457	0.0151153	0.0141305	0.00139272	9.85611
52	0.0181187	0.02398	0.0210494	0.00414456	19.6898
55	0.0102466	0.0145778	0.0124122	0.00306262	24.6743
61	0.0269892	0.0338773	0.0304333	0.00487062	16.0043
64	0.0170698	0.0247221	0.0208959	0.00541099	25.8949
65	0.0135765	0.0217051	0.0176408	0.00574779	32.5824
66	0.011723	0.0185293	0.0151261	0.00481278	31.8176
68	0.00811399	0.0236907	0.0159023	0.0110144	69.2627
70	0.00880944	0.00962853	0.00921898	0.000579184	6.28251
71	0.0230912	0.0215046	0.0222979	0.0011219	5.0314
73	0.017521	0.0169723	0.0172466	0.000387989	2.24965
76	0.00818391	0.0141812	0.0111826	0.00424072	37.9227
78	0.00694833	0.00862727	0.0077878	0.00118719	15.2442
79	0.00986045	0.00713679	0.00849862	0.00192592	22.6615
80	0.0110055	0.00870462	0.00985506	0.00162697	16.509
81	0.00591581	0.0118794	0.0088976	0.00421689	47.3936
82	0.00963788	0.00729034	0.00846411	0.00165996	19.6118
83	0.00848796	0.00987623	0.00918209	0.000981655	10.691
85	0.0065966	0.00742796	0.00701228	0.00058786	8.3833
86	0.010226	0.0155907	0.0129084	0.00379342	29.3873
88	0.00756328	0.00961096	0.00858712	0.00144793	16.8616
91	0.0320746	0.0169726	0.0245236	0.0106787	43.5447
93	0.0107712	0.00935621	0.0100637	0.00100055	9.94215
95	0.0171067	0.0168697	0.0169882	0.000167584	0.986475
96	0.0088954	0.0104133	0.00965435	0.00107332	11.1174
97	0.0125828	0.0132575	0.0129202	0.000477085	3.69257
98	0.037293	0.0341429	0.0357179	0.00222746	6.23624
99	0.020187	0.0204858	0.0203364	0.000211284	1.03894
100	0.0167994	0.0158167	0.016308	0.000694874	4.26093
101	0.0119082	0.0131281	0.0125182	0.0008626	6.89079
102	0.0609985	0.0546429	0.0578207	0.00449409	7.77245
103	0.0243012	0.0227987	0.02355	0.00106243	4.51138
105	0.00960275	0.0117355	0.0106691	0.00150808	14.135
106	0.00821108	0.0100884	0.00914974	0.00132747	14.5082
107	0.00660334	0.00940141	0.00800238	0.00197853	24.7243
108	0.030298	0.0341597	0.0322289	0.00273063	8.47264
109	0.0348221	0.0417111	0.0382666	0.00487126	12.7298
110	0.0371309	0.0449084	0.0410197	0.00549952	13.407
111	0.0236988	0.0255199	0.0246094	0.00128771	5.23261
112	0.0133634	0.0110878	0.0122256	0.00160909	13.1617
113	0.0123127	0.0111978	0.0117553	0.000788353	6.70639
116	0.010301	0.00987921	0.0100901	0.000298251	2.95587
117	0.210765	0.197687	0.204226	0.00924754	4.52809
118	0.0381317	0.0279803	0.033056	0.00717812	21.715
119	0.0123975	0.0117813	0.0120894	0.000435719	3.60414
120	0.0375171	0.0315512	0.0345341	0.00421853	12.2155
121	0.0886778	0.0764638	0.0825708	0.0086366	10.4596
122	0.0431539	0.0295889	0.0363714	0.0095919	26.3721
123	0.0456517	0.0447759	0.0452138	0.000619284	1.36968
124	0.0428511	0.0513672	0.0471092	0.00602179	12.7826
127	0.542183	0.393256	0.467719	0.105307	22.5151
128	1.1955	0.93327	1.06439	0.185425	17.4208
129	2.42879	2.69002	2.5594	0.184718	7.2172
130	0.172343	0.11723	0.144786	0.0389708	26.916
133	0.0713264	0.0350459	0.0531862	0.0256542	48.2347
135	0.140814	0.175157	0.157986	0.0242842	15.3711
136	0.62133	0.500248	0.560789	0.0856179	15.2674
138	0.0443067	0.0292759	0.0367913	0.0106284	28.8883
139	0.367959	0.293669	0.330814	0.052531	15.8793
140	0.0679003	0.0662843	0.0670923	0.00114268	1.70315
141	0.0780808	0.064031	0.0710559	0.00993471	13.9815
142	0.472822	0.356252	0.414537	0.0824274	19.8842
143	0.0587399	0.0462776	0.0525087	0.00881218	16.7823
144	0.335742	0.408098	0.37192	0.0511634	13.7566
145	0.0246596	0.0161275	0.0203935	0.00603311	29.5834
147	0.0566388	0.0827865	0.0697127	0.0184892	26.522
149	0.244299	0.204463	0.224381	0.0281683	12.5538
150	0.329112	0.275993	0.302553	0.0375608	12.4146
151	0.0202988	0.0190143	0.0196566	0.000908279	4.62074
152	0.0205588	0.0175475	0.0190531	0.00212931	11.1756
153	0.15749	0.0183903	0.0879401	0.0983583	111.847
154	0.0645715	0.010646	0.0376088	0.0381311	101.389
157	6.98286	9.03826	8.01056	1.45339	18.1434
180	0.831626	1.19326	1.01244	0.255714	25.2571
186	3.49666	3.69557	3.59612	0.140651	3.91118
203	0.0205932	0.0234499	0.0220216	0.00201999	9.1728
206	2.32939	2.72207	2.52573	0.277667	10.9935
207	5.754	7.18054	6.46727	1.00872	15.5972
208	0.0329573	0.0245546	0.028756	0.00594161	20.6622
211	0.0147366	0.0155353	0.015136	0.000564766	3.73129
214	0.0297152	0.0329709	0.031343	0.00230213	7.34494
217	3.2712	4.29175	3.78148	0.721638	19.0835
220	0.0544064	0.0506551	0.0525308	0.00265257	5.04956
221	0.0559106	0.0484337	0.0521722	0.00528697	10.1337
222	0.107599	0.102707	0.105153	0.00345917	3.28965
223	0.0300872	0.0303604	0.0302238	0.000193182	0.63917
224	0.0408452	0.0382193	0.0395322	0.00185679	4.6969
226	0.057718	0.0544587	0.0560883	0.00230467	4.10901
227	0.160365	0.158448	0.159407	0.00135552	0.850357
228	0.0315513	0.0276328	0.029592	0.0027708	9.36332
229	0.0611763	0.0624488	0.0618126	0.000899793	1.45568
234	0.0580307	0.0142173	0.036124	0.0309808	85.7622
240	0.0526391	0.119233	0.085936	0.047089	54.7954
241	0.0367129	0.0306339	0.0336734	0.0042985	12.7653
243	0.027516	0.021619	0.0245675	0.00416981	16.9729
245	0.0141349	0.0261708	0.0201528	0.00851067	42.2306
246	0.0200319	0.0215404	0.0207861	0.00106667	5.13164
247	0.0417388	0.041162	0.0414504	0.000407859	0.983969
249	0.0322856	0.0232191	0.0277523	0.00641098	23.1007
251	0.0355186	0.020574	0.0280463	0.0105674	37.6785
252	0.042239	0.0436423	0.0429406	0.000992283	2.31082
254	0.0109329	0.0130678	0.0120003	0.0015096	12.5797
255	0.0148028	0.0172267	0.0160148	0.00171396	10.7024
256	0.0503962	0.0347659	0.0425811	0.0110523	25.9559
257	0.13394	0.125943	0.129941	0.00565473	4.35175
258	0.0139638	0.0148386	0.0144012	0.000618577	4.29532
259	0.0220854	0.0236491	0.0228672	0.0011057	4.83531
261	0.0193016	0.0194186	0.0193601	8.27315e-05	0.42733
262	0.0596899	0.0620324	0.0608612	0.0016564	2.7216
263	0.0123778	0.0150837	0.0137307	0.00191336	13.9349
264	0.00416315	0.00463208	0.00439762	0.000331584	7.54008
265	0.0510098	0.0446681	0.047839	0.00448426	9.37366
266	0.0466422	0.0357723	0.0412073	0.00768618	18.6525
267	0.334724	0.365975	0.350349	0.0220978	6.30736
268	0.0839361	0.0606009	0.0722685	0.0165005	22.8322
269	0.129945	0.15194	0.140942	0.0155528	11.0349
270	0.05364	0.0498543	0.0517471	0.00267689	5.17303
271	0.0745673	0.0452919	0.0599296	0.0207008	34.5419
272	0.0715132	0.0505597	0.0610364	0.0148164	24.2746
273	0.81962	0.598929	0.709275	0.156052	22.0017
274	0.0198726	0.0240901	0.0219814	0.00298222	13.5671
275	0.0326028	0.0458084	0.0392056	0.00933777	23.8174
278	0.120736	0.147031	0.133883	0.0185934	13.8877
279	0.0101649	0.00938048	0.00977269	0.000554669	5.6757
282	0.573074	0.531871	0.552472	0.0291349	5.27355
283	0.0814023	0.0873172	0.0843597	0.00418247	4.95789
284	0.185725	0.109889	0.147807	0.0536241	36.2798
285	0.275538	0.188301	0.23192	0.0616859	26.598
286	0.0243943	0.0394589	0.0319266	0.0106523	33.3649
287	0.353883	0.248141	0.301012	0.0747709	24.8398
288	0.0734041	0.0625955	0.0679998	0.00764283	11.2395
289	0.094683	0.0842004	0.0894417	0.00741232	8.28732
290	0.0394499	0.0406355	0.0400427	0.000838346	2.09363
291	0.0448651	0.0450355	0.0449503	0.000120491	0.268054
293	0.0254925	0.027222	0.0263572	0.00122294	4.63987
295	0.0166487	0.0122328	0.0144407	0.00312251	21.6229
296	0.0289344	0.0845455	0.0567399	0.039323	69.3039
297	0.223436	0.293252	0.258344	0.0493674	19.1092
298	0.0528312	0.0327622	0.0427967	0.0141909	33.1589
300	0.0525968	0.0604574	0.0565271	0.00555828	9.83295
302	1.77612	1.57627	1.67619	0.141315	8.43072
305	0.0255224	0.0257231	0.0256227	0.000141916	0.553868
307	0.0537624	0.0492071	0.0514847	0.00322108	6.25638
308	0.0216946	0.0249896	0.0233421	0.00232992	9.98161
309	0.0698717	0.0682532	0.0690624	0.00114445	1.65713
310	0.088823	0.0859649	0.0873939	0.00202098	2.3125
312	0.024544	0.0234305	0.0239873	0.000787363	3.28242
313	0.0180094	0.0159311	0.0169702	0.00146958	8.65974
314	0.0168016	0.0172181	0.0170098	0.00029451	1.73141
315	0.0202088	0.0189518	0.0195803	0.000888833	4.53943
317	1.57596	1.1009	1.33843	0.335918	25.0979
318	0.0218001	0.0139571	0.0178786	0.00554584	31.0194
319	1.38042	1.02892	1.20467	0.248548	20.632
320	0.196043	0.153823	0.174933	0.029854	17.066
321	0.295946	0.204473	0.250209	0.0646812	25.8508
328	9.51146	8.51099	9.01122	0.707439	7.85064
329	0.700888	0.455052	0.57797	0.173832	30.0764
330	0.132988	0.127459	0.130223	0.00390959	3.00222
336	5.83247	1.88418	3.85832	2.79186	72.3594
337	0.102828	0.0138689	0.0583485	0.0629036	107.807
339	2.80003	2.47188	2.63596	0.232037	8.80277
341	0.0687471	0.0409239	0.0548355	0.019674	35.8782
343	0.0287165	0.0352569	0.0319867	0.00462476	14.4584
344	0.034284	0.0456268	0.0399554	0.00802057	20.0738
345	0.0272355	0.0362728	0.0317542	0.00639034	20.1244
346	0.0120347	0.00831254	0.0101736	0.00263196	25.8705
347	0.0159599	0.0210114	0.0184856	0.00357195	19.3228
349	0.0563717	0.0612671	0.0588194	0.00346157	5.88508
350	0.029374	0.0263167	0.0278453	0.00216184	7.76373
351	0.0433563	0.0474285	0.0453924	0.00287948	6.34353
352	0.0388624	0.0438107	0.0413365	0.00349898	8.46461
353	0.0319868	0.0294185	0.0307027	0.00181606	5.915
354	0.0246484	0.0189944	0.0218214	0.00399798	18.3214
356	0.0354431	0.0310916	0.0332674	0.00307698	9.24923
357	0.129033	0.107021	0.118027	0.0155648	13.1875
358	0.175675	0.143789	0.159732	0.0225468	14.1154
359	0.0358977	0.0255938	0.0307457	0.00728596	23.6974
360	0.0280985	0.0194679	0.0237832	0.00610276	25.6599
361	0.0168496	0.0115654	0.0142075	0.00373649	26.2994
362	0.0147315	0.0129974	0.0138645	0.00122619	8.84416
363	0.291904	0.743723	0.517814	0.319484	61.6987
365	0.0120996	0.0198366	0.0159681	0.00547089	34.2613
366	0.0141437	0.014275	0.0142093	9.28431e-05	0.653395
367	0.0100394	0.00969821	0.00986881	0.000241258	2.44465
368	0.0204627	0.0276087	0.0240357	0.00505299	21.0228
369	0.00684869	0.00861673	0.00773271	0.00125019	16.1676
370	0.0216064	0.0282092	0.0249078	0.00466888	18.7447
371	0.0280163	0.033869	0.0309427	0.00413848	13.3747
372	0.0658499	0.0414676	0.0536588	0.0172409	32.1306
373	0.0113087	0.0110703	0.0111895	0.000168574	1.50654
374	0.0419022	0.0442637	0.043083	0.00166983	3.87585
375	0.0137763	0.0128727	0.0133245	0.000638942	4.79524
376	0.00804873	0.0109907	0.00951972	0.00208029	21.8524
377	0.0663301	0.0761481	0.0712391	0.00694237	9.74517
380	0.0613583	0.0901754	0.0757668	0.0203768	26.894
382	0.0658432	0.055492	0.0606676	0.0073194	12.0648
383	0.047164	0.0433224	0.0452432	0.00271642	6.00404
384	0.0820432	0.0802631	0.0811532	0.00125872	1.55104
385	0.101893	0.153641	0.127767	0.0365914	28.6391
386	0.0633079	0.0473226	0.0553152	0.0113033	20.4344
387	0.11688	0.103402	0.110141	0.00953039	8.6529
388	0.202447	0.342943	0.272695	0.0993457	36.4311
389	0.066956	0.066781	0.0668685	0.000123744	0.185055
390	0.118802	0.110145	0.114474	0.00612142	5.34746
392	0.0110691	0.0142051	0.0126371	0.00221749	17.5474
393	0.0401145	0.0395266	0.0398205	0.000415708	1.04395
394	0.127056	0.151282	0.139169	0.0171304	12.309
395	0.106321	0.0703221	0.0883215	0.0254551	28.8209
396	0.0653099	0.0607697	0.0630398	0.00321041	5.09267
397	0.0918802	0.0699641	0.0809221	0.015497	19.1505
398	0.014733	0.0148671	0.0148	9.4823e-05	0.640694
399	0.0125447	0.0100786	0.0113116	0.0017438	15.4159
400	0.0180627	0.0316543	0.0248585	0.00961071	38.6617
401	0.0121689	0.0100504	0.0111096	0.00149801	13.4838
403	0.0190353	0.012753	0.0158942	0.00444226	27.949
405	0.0280971	0.034968	0.0315325	0.00485846	15.4078
408	0.279767	0.233087	0.256427	0.0330077	12.8722
410	0.0509212	0.131358	0.0911396	0.0568774	62.4069
411	0.185018	0.224059	0.204539	0.0276062	13.4968
412	0.222391	0.197125	0.209758	0.0178658	8.51732
414	0.0793092	0.0814172	0.0803632	0.00149058	1.85481
415	0.0396837	0.0540977	0.0468907	0.0101922	21.7362
417	0.00741994	0.00793475	0.00767735	0.000364026	4.74156
419	0.0343931	0.0344205	0.0344068	1.93747e-05	0.0563107
421	1.87706	2.05535	1.9662	0.12607	6.41185
422	0.153814	0.194905	0.17436	0.0290557	16.6643
423	0.176828	0.174828	0.175828	0.00141421	0.804316
424	0.0104022	0.0159583	0.0131803	0.00392876	29.8079
426	0.100783	0.115467	0.108125	0.0103832	9.60292
427	0.0764927	0.0673808	0.0719367	0.00644309	8.9566
428	0.131342	0.142358	0.13685	0.00778949	5.69199
429	0.324331	0.376419	0.350375	0.0368318	10.5121
430	0.0132398	0.0174948	0.0153673	0.00300874	19.5788
431	0.0106229	0.0117429	0.0111829	0.00079196	7.08188
432	0.0424862	0.0570129	0.0497496	0.0102719	20.6473
433	0.172766	0.13376	0.153263	0.0275814	17.9961
434	0.0469063	0.0279496	0.037428	0.0134044	35.8139
435	0.0435954	0.0627235	0.0531594	0.0135256	25.4435
436	0.139226	0.123401	0.131313	0.01119	8.52156
437	0.0329212	0.0198276	0.0263744	0.00925857	35.1044
438	0.0449172	0.0440335	0.0444753	0.00062487	1.40498
439	0.121804	0.100198	0.111001	0.0152777	13.7636
440	0.0261352	0.0223734	0.0242543	0.00265999	10.9671
441	0.0270217	0.026608	0.0268149	0.00029253	1.09093
442	0.0387924	0.0441395	0.041466	0.00378097	9.11825
443	0.0215387	0.0236775	0.0226081	0.00151236	6.68946
445	0.0583801	0.0674556	0.0629178	0.00641735	10.1996
446	0.0247253	0.0308126	0.027769	0.00430437	15.5007
447	0.0332873	0.0268773	0.0300823	0.00453255	15.0672
448	0.0271635	0.0271704	0.027167	4.87904e-06	0.0179595
449	0.0788942	0.113068	0.0959811	0.0241645	25.1763
450	0.286643	0.282674	0.284658	0.00280651	0.985921
451	0.212253	0.205953	0.209103	0.00445477	2.13042
452	0.0648045	0.0569461	0.0608753	0.00555673	9.12805
453	0.0475857	0.0508904	0.0492381	0.00233678	4.74587
454	0.0501854	0.0426441	0.0464147	0.0053325	11.4888
456	0.0413893	0.0386864	0.0400378	0.00191124	4.77358
457	0.0698372	0.0488609	0.0593491	0.0148325	24.9919
458	0.0462551	0.0970967	0.0716759	0.0359504	50.1569
459	0.0372485	0.0293017	0.0332751	0.00561924	16.8872
460	0.0111179	0.0217081	0.016413	0.0074884	45.6248
461	0.0719655	0.0746989	0.0733322	0.00193281	2.63568
462	0.0568445	0.0670955	0.06197	0.00724855	11.6969
463	0.0807719	0.110628	0.0957	0.0211115	22.06
464	0.0340014	0.0357898	0.0348956	0.00126459	3.62392
465	0.118399	0.112171	0.115285	0.00440386	3.81998
466	0.0783879	0.071981	0.0751844	0.00453036	6.02566
467	0.107768	0.0834965	0.0956323	0.0171625	17.9464
468	0.120299	0.0961425	0.108221	0.0170812	15.7837
469	0.0341295	0.0297053	0.0319174	0.00312838	9.80149
470	0.0925694	0.0511962	0.0718828	0.0292553	40.6986
473	0.074747	0.0562087	0.0654779	0.0131086	20.0198
474	0.0728816	0.0844848	0.0786832	0.0082047	10.4275
475	0.0445079	0.0319615	0.0382347	0.00887164	23.2031
476	0.110055	0.0483079	0.0791815	0.0436618	55.1414
477	1.55777	2.41146	1.98462	0.60365	30.4165
479	0.0654279	0.0909085	0.0781682	0.0180175	23.0497
481	2.91106	3.11088	3.01097	0.141294	4.69264
482	0.0430393	0.0489951	0.0460172	0.00421139	9.15177
483	0.195766	0.126932	0.161349	0.048673	30.1663
484	1.2977	1.28222	1.28996	0.010946	0.848554
485	2.9743	2.55195	2.76313	0.298647	10.8083
486	2.02741	2.01624	2.02182	0.00789838	0.390656
487	0.0824075	0.0468038	0.0646057	0.0251756	38.9681
489	0.143118	0.146218	0.144668	0.00219203	1.51521
490	0.716023	1.04707	0.881547	0.234086	26.554
491	0.540508	0.655346	0.597927	0.0812027	13.5807
492	0.0627494	0.0424782	0.0526138	0.0143339	27.2436
494	4.42683	4.30706	4.36694	0.0846902	1.93935
495	0.0387364	0.0489294	0.0438329	0.00720754	16.4432
496	0.126862	0.164347	0.145604	0.0265059	18.204
497	0.261672	0.46905	0.365361	0.146638	40.1352
499	0.0962407	0.10499	0.100615	0.00618669	6.14885
501	0.0452174	0.0673503	0.0562838	0.0156503	27.8061
503	0.0824301	0.0807985	0.0816143	0.00115372	1.41362
504	0.347183	0.484242	0.415713	0.0969153	23.3131
505	1.48504	0.951999	1.21852	0.376917	30.9324
507	0.388682	0.403311	0.395996	0.0103443	2.61221
508	0.170809	0.117752	0.14428	0.037517	26.0028
511	0.26853	0.322976	0.295753	0.0384991	13.0173
513	0.113077	0.0974069	0.105242	0.0110804	10.5285
515	0.0819712	0.0657347	0.073853	0.0114809	15.5457
516	0.55448	0.0810596	0.31777	0.334759	105.346
517	0.188786	0.203998	0.196392	0.0107565	5.47706
519	0.0739288	0.0817952	0.077862	0.00556238	7.1439
523	0.0692985	0.0660973	0.0676979	0.00226359	3.34366
526	0.0375672	0.0409134	0.0392403	0.00236612	6.02982
527	0.0431059	0.0485125	0.0458092	0.00382304	8.34558
528	0.527935	0.60011	0.564023	0.0510354	9.04847
529	0.147493	0.16732	0.157407	0.0140198	8.90675
531	0.0437177	0.0358347	0.0397762	0.00557412	14.0137
532	0.0116078	0.0129453	0.0122766	0.000945755	7.70375
536	0.0481211	0.056236	0.0521786	0.0057381	10.997
537	0.0111507	0.0126773	0.011914	0.00107947	9.06051
538	0.0152257	0.0218836	0.0185546	0.00470785	25.3729
539	0.0139887	0.0152284	0.0146085	0.0008766	6.0006
540	0.016556	0.0199974	0.0182767	0.00243344	13.3144
541	0.0201006	0.0214372	0.0207689	0.000945119	4.55065
543	0.0655737	0.0597773	0.0626755	0.00409867	6.53952
544	0.0932874	0.091183	0.0922352	0.00148804	1.61331
545	0.0466084	0.0513137	0.048961	0.00332715	6.7955
546	0.0489714	0.0172089	0.0330901	0.0224595	67.8736
547	0.569159	0.537892	0.553526	0.0221091	3.99423
549	0.205055	0.128513	0.166784	0.0541234	32.4512
550	2.70334	2.24441	2.47387	0.324513	13.1176
552	0.0454407	0.0392723	0.0423565	0.00436172	10.2976
555	0.621555	0.29474	0.458147	0.231093	50.4408
561	0.103335	0.0724838	0.0879094	0.0218151	24.8154
565	0.231683	1.00624	0.618962	0.547695	88.486
570	0.0677582	0.0635602	0.0656592	0.00296843	4.52097
575	0.0699666	0.0668264	0.0683965	0.00222046	3.24645
