# Supplementary material for: Vitamin D Binding Protein Isoforms and Apolipoprotein E in Cerebrospinal Fluid as Prognostic Biomarkers of Multiple Sclerosis
Source: PLoS One. 2015 Jun 5;10(6):e0129291. doi: 10.1371/journal.pone.0129291 (PMC4457896; doi:10.1371/journal.pone.0129291)
Supplement: S2 Dataset — The zipped folder includes the 24 files related to the 2_DE dataset from CSF sample maps of each patient included in the study. In particular, in each file, %Vol values of matched spots between replicates are reported. For each spot mean and standard deviation (SD) were calculated and the value of variability (expressed as mean SD percentage, %SD) is reported. (ZIP) [file pone.0129291.s002.zip › replicates/SM28.xls]

## Sheet: Foglio1
Group ID	sm 28	SM 28bis
78	0.017595	0.0167588	0.0171769	0.000591283	3.44231	24.0805
99	0.0131277	0.036632	0.0248798	0.01662	66.8012
108	0.046103	0.0613706	0.0537368	0.0107958	20.0902
112	0.0297656	0.0392127	0.0344892	0.00668011	19.3687
116	0.0113974	0.0177431	0.0145702	0.00448709	30.7962
117	0.0338931	0.0392747	0.0365839	0.00380537	10.4018
119	0.0343429	0.0693441	0.0518435	0.0247496	47.739
122	0.00844904	0.0188677	0.0136584	0.00736711	53.9384
127	0.0166035	0.0157611	0.0161823	0.000595667	3.68098
136	0.00783123	0.0207952	0.0143132	0.00916691	64.0451
139	0.0250782	0.0347531	0.0299157	0.00684119	22.8683
141	0.00897034	0.0278949	0.0184326	0.0133817	72.5978
142	0.0206926	0.0695426	0.0451176	0.0345422	76.5603
143	0.0183516	0.0276195	0.0229856	0.00655339	28.5109
144	0.0136846	0.0203325	0.0170086	0.00470078	27.6377
145	0.00803787	0.0221967	0.0151173	0.0100118	66.2275
146	0.0216813	0.0317472	0.0267143	0.00711767	26.6437
154	0.0066683	0.0182711	0.0124697	0.00820442	65.7948
168	0.0373045	0.0274712	0.0323878	0.00695319	21.4685
169	0.0235569	0.0236789	0.0236179	8.6267e-05	0.365261
172	0.0613713	0.0858393	0.0736053	0.0173015	23.5058
173	0.023006	0.0348194	0.0289127	0.00835334	28.8916
175	0.0566385	0.0517702	0.0542043	0.00344241	6.3508
176	0.013515	0.0200453	0.0167802	0.00461762	27.5183
179	0.0566462	0.104213	0.0804296	0.0336348	41.8189
181	0.0382964	0.0798717	0.059084	0.0293982	49.7565
184	0.0792832	0.0718599	0.0755716	0.00524907	6.94582
186	0.0389831	0.0315098	0.0352464	0.00528442	14.9928
188	0.0124619	0.0157756	0.0141187	0.00234314	16.5959
207	0.042299	0.0579509	0.050125	0.0110676	22.08
215	0.293796	0.266916	0.280356	0.019007	6.77961
216	0.0517825	0.0607776	0.05628	0.0063605	11.3015
218	0.0149356	0.0292687	0.0221022	0.010135	45.8554
219	0.0174316	0.0236718	0.0205517	0.00441249	21.4702
224	0.0375519	0.0574863	0.0475191	0.0140957	29.6633
225	0.0515991	0.0421743	0.0468867	0.00666434	14.2137
228	0.103934	0.0938459	0.09889	0.00713336	7.21344
229	0.0382163	0.0451272	0.0416718	0.00488674	11.7268
230	0.0759253	0.0449276	0.0604264	0.0219187	36.2733
233	0.239782	0.145582	0.192682	0.0666095	34.5696
234	0.102861	0.0655782	0.0842196	0.0263629	31.3026
235	0.687865	0.450971	0.569418	0.167509	29.4176
236	1.58826	1.08272	1.33549	0.357471	26.767
238	0.0167241	0.049996	0.0333601	0.0235268	70.5238
239	3.22828	2.22479	2.72654	0.709575	26.0248
241	0.27303	0.134035	0.203533	0.0982843	48.2892
242	0.130602	0.128994	0.129798	0.00113703	0.875998
243	0.0484692	0.0543298	0.0513995	0.00414407	8.06247
244	1.05178	0.916431	0.984105	0.0957062	9.7252
250	0.0984308	0.122306	0.110368	0.0168823	15.2963
251	0.0281834	0.0396607	0.0339221	0.00811568	23.9245
252	0.0808166	0.0998192	0.0903179	0.0134369	14.8773
257	0.591684	0.42774	0.509712	0.115926	22.7434
258	0.311788	0.37492	0.343354	0.0446411	13.0015
260	0.233347	0.311492	0.272419	0.0552569	20.2837
264	0.687254	0.796496	0.741875	0.0772458	10.4122
265	1.17307	0.484261	0.828666	0.487062	58.7766
268	0.0329182	0.0268913	0.0299048	0.00426166	14.2508
271	12.5333	12.9706	12.752	0.309218	2.42487
274	0.0249491	0.0233478	0.0241484	0.00113229	4.68887
275	0.0238826	0.0585168	0.0411997	0.0244901	59.4424
283	5.05732	5.12005	5.08868	0.0443568	0.871675
289	2.69832	2.44629	2.57231	0.178212	6.92811
290	0.0504008	0.0510553	0.050728	0.000462801	0.912319
294	0.0446423	0.104638	0.0746402	0.0424234	56.8372
306	0.831321	0.597605	0.714463	0.165262	23.131
307	0.102338	0.126743	0.11454	0.0172569	15.0662
312	0.176991	0.0927125	0.134852	0.0595939	44.1922
318	0.0333962	0.0275198	0.030458	0.00415524	13.6425
322	1.3795	1.99207	1.68579	0.433152	25.6944
326	3.51871	2.20208	2.8604	0.930998	32.5479
343	0.0158179	0.0206589	0.0182384	0.0034231	18.7687
352	0.0273839	0.0457955	0.0365897	0.013019	35.581
354	0.0128989	0.00845539	0.0106771	0.00314204	29.4277
355	0.0159378	0.0136897	0.0148138	0.00158965	10.7309
356	0.093223	0.0753999	0.0843115	0.0126028	14.948
359	0.165495	0.167944	0.16672	0.0017317	1.03869
360	0.13415	0.155185	0.144668	0.014874	10.2815
361	0.0815306	0.121491	0.101511	0.0282563	27.8357
362	0.113199	0.129073	0.121136	0.0112246	9.26612
363	0.0338694	0.0267934	0.0303314	0.00500349	16.4961
364	0.0271206	0.0227716	0.0249461	0.00307521	12.3274
367	0.097188	0.0680285	0.0826082	0.0206189	24.9598
368	0.0209916	0.0178703	0.0194309	0.00220709	11.3586
370	0.0566266	0.178838	0.117732	0.0864165	73.4009
371	0.0251007	0.0353854	0.0302431	0.00727238	24.0465
372	0.0318731	0.0296724	0.0307728	0.00155613	5.05684
373	0.0914032	0.141515	0.116459	0.0354344	30.4265
376	0.104691	0.0821395	0.0934153	0.0159463	17.0704
379	0.0787103	0.0550331	0.0668717	0.0167423	25.0365
380	0.0447996	0.0209669	0.0328833	0.0168523	51.2488
381	0.0256685	0.0281714	0.0269199	0.00176982	6.57437
384	0.102112	0.0739531	0.0880325	0.0199113	22.6182
385	0.0439672	0.0346819	0.0393245	0.0065657	16.6962
386	0.02938	0.0237933	0.0265866	0.00395039	14.8586
388	0.0365378	0.0294492	0.0329935	0.0050124	15.1921
389	0.041641	0.0540945	0.0478678	0.00880595	18.3964
390	0.018484	0.0332794	0.0258817	0.0104619	40.4221
391	0.0278911	0.0333594	0.0306252	0.00386667	12.6258
392	0.0248991	0.0518406	0.0383698	0.0190505	49.6497
398	0.0497643	0.0761485	0.0629564	0.0186564	29.6339
399	0.0488731	0.0546414	0.0517573	0.0040788	7.88064
400	0.154504	0.184613	0.169559	0.0212903	12.5563
401	0.020508	0.0373996	0.0289538	0.0119442	41.2525
403	0.0857967	0.0614906	0.0736437	0.017187	23.3381
404	0.115718	0.102192	0.108955	0.00956433	8.77824
406	0.0247611	0.0337472	0.0292541	0.00635413	21.7204
409	0.0880571	0.121263	0.10466	0.0234801	22.4347
410	0.271364	0.25409	0.262727	0.0122146	4.64915
417	0.078333	0.0482411	0.063287	0.0212782	33.6217
419	0.703042	0.56999	0.636516	0.094082	14.7808
420	0.078296	0.100667	0.0894815	0.0158187	17.6782
421	0.0740432	0.0456519	0.0598475	0.0200757	33.5447
425	0.35432	0.269415	0.311868	0.0600369	19.2508
426	0.262147	0.186386	0.224267	0.0535711	23.8873
428	0.066764	0.0930671	0.0799156	0.0185991	23.2734
429	0.0510603	0.026336	0.0386982	0.0174827	45.1771
431	0.0619741	0.0889932	0.0754836	0.0191054	25.3106
432	0.041556	0.050922	0.046239	0.00662276	14.3229
434	0.321827	0.33419	0.328008	0.00874196	2.66516
435	0.0922422	0.101335	0.0967886	0.00642958	6.64291
436	0.679805	0.787429	0.733617	0.0761017	10.3735
440	0.0892777	0.07531	0.0822939	0.00987666	12.0017
442	0.110265	0.103584	0.106925	0.00472418	4.41824
445	0.0289244	0.0265331	0.0277287	0.0016909	6.09802
447	0.0386309	0.0298691	0.03425	0.00619553	18.0891
448	0.150116	0.129921	0.140018	0.01428	10.1987
449	0.170765	0.136687	0.153726	0.0240968	15.6752
450	0.0393519	0.0263191	0.0328355	0.00921558	28.0659
451	0.0536297	0.0558786	0.0547542	0.00159021	2.90428
452	0.0369544	0.017886	0.0274202	0.0134834	49.1732
453	0.312939	0.269153	0.291046	0.0309614	10.638
456	0.142674	0.578323	0.360498	0.30805	85.4512
457	0.0375863	0.0344761	0.0360312	0.00219924	6.10372
458	0.183013	0.286675	0.234844	0.0733001	31.2123
459	0.033639	0.0239436	0.0287913	0.00685568	23.8116
460	0.0501196	0.0895694	0.0698445	0.0278952	39.939
461	0.172718	0.252033	0.212375	0.0560842	26.408
465	0.27736	0.0999988	0.188679	0.125413	66.469
466	0.0818822	0.147683	0.114783	0.0465282	40.5359
469	0.189702	0.316645	0.253173	0.0897623	35.4548
471	0.0214584	0.0181573	0.0198079	0.00233423	11.7844
474	0.0552853	0.0551259	0.0552056	0.000112713	0.204169
479	0.0285194	0.0326229	0.0305712	0.00290161	9.49134
480	0.0404375	0.0278794	0.0341584	0.00887992	25.9963
481	0.0283449	0.0163806	0.0223628	0.00846004	37.8309
482	0.0275234	0.0340574	0.0307904	0.00462024	15.0054
487	0.0451486	0.0238445	0.0344966	0.0150643	43.6689
489	0.0254002	0.0621661	0.0437831	0.0259974	59.3777
492	0.277458	0.189317	0.233387	0.0623251	26.7046
494	0.0532202	0.106695	0.0799576	0.0378124	47.2906
496	0.150797	0.165884	0.15834	0.0106681	6.73746
498	0.66587	0.728873	0.697372	0.0445498	6.38825
501	0.82359	2.36139	1.59249	1.08739	68.2823
503	1.53599	0.955853	1.24592	0.410219	32.9249
505	1.42868	0.659048	1.04386	0.544212	52.1344
508	0.927172	1.70351	1.31534	0.548954	41.7347
509	1.25162	2.38666	1.81914	0.802594	44.1194
515	0.0779664	0.105708	0.0918372	0.0196163	21.3598
517	5.08691	8.52346	6.80518	2.43001	35.7082
521	0.0612416	0.090252	0.0757468	0.0205135	27.0816
525	0.0241935	0.032249	0.0282212	0.0056961	20.1837
526	0.00969394	0.0237861	0.01674	0.00996466	59.526
527	0.0311311	0.0529367	0.0420339	0.0154189	36.682
531	0.0999223	0.0764442	0.0881833	0.0166015	18.8262
533	0.09285	0.0654647	0.0791574	0.0193643	24.4631
534	0.0308842	0.0468754	0.0388798	0.0113075	29.0832
536	0.28742	0.228559	0.257989	0.041621	16.1328
537	0.304424	0.295589	0.300006	0.00624729	2.08238
538	0.0409204	0.0725904	0.0567554	0.0223941	39.4572
539	0.0508743	0.0761678	0.063521	0.0178852	28.1563
543	0.0248279	0.0171072	0.0209676	0.00545936	26.0372
546	0.0513011	0.0368024	0.0440518	0.0102521	23.2729
547	0.0110834	0.00914813	0.0101158	0.00136844	13.5278
548	0.0114426	0.0239547	0.0176986	0.00884739	49.9891
549	0.0278708	0.0225405	0.0252057	0.00376909	14.9534
550	0.0218021	0.0346234	0.0282128	0.00906603	32.1345
551	0.0542862	0.0504053	0.0523457	0.00274421	5.24247
554	0.0171538	0.0189411	0.0180474	0.00126381	7.00272
556	0.0176454	0.0137869	0.0157161	0.00272837	17.3603
557	0.0205753	0.0171603	0.0188678	0.00241477	12.7984
561	0.024967	0.0324736	0.0287203	0.00530797	18.4816
562	0.786297	1.17564	0.980969	0.275307	28.0648
566	0.0832857	0.0996187	0.0914522	0.0115492	12.6286
569	0.0343146	0.0473044	0.0408095	0.00918518	22.5074
571	0.021687	0.0365215	0.0291042	0.0104896	36.0414
577	0.0219449	0.0286578	0.0253014	0.00474674	18.7608
580	0.0448428	0.0310862	0.0379645	0.00972739	25.6223
581	0.0931398	0.119974	0.106557	0.0189746	17.8071
586	0.815588	0.518522	0.667055	0.210057	31.4903
588	0.0554178	0.0638799	0.0596489	0.00598361	10.0314
590	0.302094	0.319913	0.311003	0.0125999	4.05138
591	0.282967	0.346145	0.314556	0.0446736	14.2021
592	0.162459	0.218663	0.190561	0.0397422	20.8554
594	0.0505947	0.0667292	0.058662	0.0114088	19.4484
595	0.101779	0.0844221	0.0931006	0.0122732	13.1827
596	0.244218	0.154271	0.199244	0.0636021	31.9217
597	0.0253546	0.0243603	0.0248575	0.000703076	2.82843
602	0.0266923	0.0205411	0.0236167	0.00434956	18.4173
603	0.133608	0.0940634	0.113836	0.0279623	24.5637
605	0.118381	0.13848	0.128431	0.0142121	11.066
606	0.169404	0.190459	0.179931	0.0148881	8.27433
607	0.0589007	0.0782316	0.0685661	0.013669	19.9355
613	0.0448135	0.0566776	0.0507456	0.00838919	16.5319
615	0.0187712	0.0158705	0.0173208	0.0020511	11.8418
618	0.0371554	0.0213969	0.0292762	0.0111429	38.0615
620	0.0714281	0.0868839	0.079156	0.0109289	13.8068
623	0.0265044	0.0520528	0.0392786	0.0180654	45.9931
625	0.0825872	0.0955328	0.08906	0.00915392	10.2784
627	0.544097	0.488693	0.516395	0.0391765	7.58655
628	0.160049	0.206911	0.18348	0.0331364	18.06
631	0.066129	0.0636233	0.0648761	0.0017718	2.73105
633	0.111448	0.10389	0.107669	0.00534431	4.96365
634	0.0941369	0.104133	0.0991349	0.00706831	7.12999
637	0.384517	0.197564	0.29104	0.132196	45.4218
644	0.0447922	0.0336872	0.0392397	0.00785242	20.0114
647	0.103147	0.0542526	0.0786998	0.0345736	43.9309
648	0.119268	0.173475	0.146371	0.0383301	26.1869
652	0.675154	0.527628	0.601391	0.104317	17.3459
653	0.352531	0.404297	0.378414	0.0366041	9.67303
654	0.0440674	0.0260899	0.0350787	0.012712	36.2386
655	0.0920786	0.165939	0.129009	0.0522272	40.4834
656	0.187237	0.120725	0.153981	0.0470311	30.5434
664	0.0432615	0.0356152	0.0394383	0.00540675	13.7094
666	0.064439	0.069527	0.066983	0.00359776	5.37115
668	0.123907	0.110714	0.117311	0.00932886	7.95228
669	0.107423	0.146401	0.126912	0.0275616	21.7171
670	0.0398135	0.0405023	0.0401579	0.000487055	1.21285
671	0.443343	0.526236	0.484789	0.0586142	12.0907
674	0.094064	0.084521	0.0892925	0.00674792	7.5571
676	0.162925	0.176929	0.169927	0.00990232	5.8274
677	0.0703477	0.0677253	0.0690365	0.00185432	2.68599
678	0.280205	0.248267	0.264236	0.0225836	8.54674
681	0.0265311	0.027444	0.0269875	0.000645518	2.39191
684	0.0485432	0.0449288	0.046736	0.00255577	5.46852
685	0.103716	0.0790618	0.0913889	0.0174332	19.0758
687	0.015504	0.0205671	0.0180356	0.00358015	19.8505
688	0.0676657	0.0672037	0.0674347	0.000326683	0.484444
689	0.0442599	0.060682	0.052471	0.0116122	22.1307
691	0.0289298	0.0344688	0.0316993	0.00391666	12.3557
695	0.0959087	0.0847879	0.0903483	0.00786359	8.70364
696	0.193524	0.173158	0.183341	0.0144009	7.85473
697	0.183757	0.192627	0.188192	0.00627204	3.33279
698	0.0727556	0.051351	0.0620533	0.0151353	24.3909
703	0.0752457	0.0420949	0.0586703	0.0234412	39.954
705	0.192519	0.164147	0.178333	0.020062	11.2498
708	0.125485	0.0655999	0.0955425	0.0423452	44.3208
709	0.122466	0.0964514	0.109459	0.0183951	16.8055
714	0.0746383	0.184331	0.129485	0.0775645	59.9024
718	0.10011	0.0571211	0.0786156	0.0303977	38.6663
720	0.108389	0.0757762	0.0920826	0.0230607	25.0435
721	0.175265	0.132246	0.153755	0.030419	19.784
722	0.220242	0.222656	0.221449	0.00170696	0.770812
726	0.491631	0.511046	0.501339	0.0137285	2.73837
732	0.962378	1.09443	1.0284	0.0933749	9.07959
734	0.0187143	0.0576892	0.0382017	0.0275594	72.1418
738	0.693432	0.657029	0.675231	0.0257408	3.81215
739	0.27426	0.334722	0.304491	0.0427531	14.0408
741	0.0715538	0.212483	0.142018	0.099652	70.1684
743	0.102085	0.199598	0.150841	0.0689521	45.7116
745	0.311607	0.206348	0.258978	0.0744294	28.7397
747	1.97604	1.19253	1.58428	0.554025	34.97
748	0.0831418	0.0737928	0.0784673	0.00661074	8.42484
750	0.175257	0.175251	0.175254	4.24264e-06	0.00242085
751	0.108338	0.0565024	0.0824202	0.0366533	44.4713
752	2.31167	1.53855	1.92511	0.546678	28.3973
757	1.43063	0.985868	1.20825	0.314494	26.0289
762	2.82716	0.585947	1.70655	1.58478	92.8642
764	0.0736648	0.0910374	0.0823511	0.0122843	14.917
766	0.922623	1.01645	0.969537	0.0663457	6.84303
767	0.388338	0.380839	0.384588	0.00530259	1.37877
778	1.60936	0.193113	0.901236	1.00144	111.118
784	0.144745	0.143965	0.144355	0.000551543	0.382074
787	0.283166	0.394277	0.338722	0.0785673	23.1953
790	0.0652593	0.0647516	0.0650055	0.000358998	0.552258
791	0.0434393	0.0388291	0.0411342	0.0032599	7.92504
795	0.0595668	0.091263	0.0754149	0.0224126	29.7191
798	3.3734	3.50329	3.43834	0.0918461	2.67123
799	0.532103	0.605531	0.568817	0.0519214	9.12797
804	0.736918	0.608269	0.672593	0.0909686	13.525
861	0.0386289	0.0437749	0.0412019	0.00363877	8.83156
862	0.0794732	0.0162476	0.0478604	0.0447073	93.4118
866	0.0376815	0.119108	0.0783947	0.0575772	73.4453
			#DIV/0!	#DIV/0!	#DIV/0!
			#DIV/0!	#DIV/0!	#DIV/0!
			#DIV/0!	#DIV/0!	#DIV/0!
			#DIV/0!	#DIV/0!	#DIV/0!
			#DIV/0!	#DIV/0!	#DIV/0!
			#DIV/0!	#DIV/0!	#DIV/0!
			#DIV/0!	#DIV/0!	#DIV/0!
			#DIV/0!	#DIV/0!	#DIV/0!
			#DIV/0!	#DIV/0!	#DIV/0!
			#DIV/0!	#DIV/0!	#DIV/0!
			#DIV/0!	#DIV/0!	#DIV/0!
			#DIV/0!	#DIV/0!	#DIV/0!
			#DIV/0!	#DIV/0!	#DIV/0!
