# Supplementary material for: Vitamin D Binding Protein Isoforms and Apolipoprotein E in Cerebrospinal Fluid as Prognostic Biomarkers of Multiple Sclerosis
Source: PLoS One. 2015 Jun 5;10(6):e0129291. doi: 10.1371/journal.pone.0129291 (PMC4457896; doi:10.1371/journal.pone.0129291)
Supplement: S2 Dataset — The zipped folder includes the 24 files related to the 2_DE dataset from CSF sample maps of each patient included in the study. In particular, in each file, %Vol values of matched spots between replicates are reported. For each spot mean and standard deviation (SD) were calculated and the value of variability (expressed as mean SD percentage, %SD) is reported. (ZIP) [file pone.0129291.s002.zip › replicates/SM29.xls]

## Sheet: Foglio1
Group ID	SM 29	SM 29ter
41	0.0339643	0.0356442	0.0348043	0.00118787	3.413	30.2854
42	0.0256381	0.0183093	0.0219737	0.00518224	23.5838
43	0.0374756	0.0563839	0.0469297	0.0133702	28.4898
44	0.0285811	0.0288311	0.0287061	0.000176777	0.615816
45	0.0262675	0.0179669	0.0221172	0.00586941	26.5378
46	0.0191623	0.0144199	0.0167911	0.00335338	19.9712
53	0.0225974	0.0108926	0.016745	0.00827654	49.427
55	0.0147699	0.00556054	0.0101652	0.006512	64.0616
59	0.0377555	0.0405134	0.0391345	0.00195013	4.98315
61	0.0278626	0.0175207	0.0226917	0.00731283	32.227
63	0.0226515	0.0183652	0.0205084	0.00303087	14.7787
76	0.0328315	0.0481589	0.0404952	0.0108381	26.7639
79	0.0113022	0.00958995	0.0104461	0.00121074	11.5904
86	0.0145959	0.0148607	0.0147283	0.000187242	1.27131
93	0.0133106	0.0137413	0.013526	0.000304551	2.2516
96	0.0486906	0.0199446	0.0343176	0.0203265	59.2305
97	0.0589554	0.0163032	0.0376293	0.0301597	80.1494
99	0.0441665	0.0335233	0.0388449	0.00752588	19.3742
101	0.019058	0.0254752	0.0222666	0.00453765	20.3787
102	0.0842162	0.0399864	0.0621013	0.0312752	50.3616
103	0.0897962	0.0347814	0.0622888	0.0389013	62.4532
104	0.0388341	0.011755	0.0252946	0.0191478	75.6994
107	0.0334599	0.0227497	0.0281048	0.00757326	26.9465
108	0.0344767	0.0305667	0.0325217	0.00276479	8.50136
109	0.0270686	0.0233746	0.0252216	0.00261205	10.3564
119	0.0583485	0.0369278	0.0476381	0.0151467	31.7954
123	0.0809471	0.0254832	0.0532151	0.0392189	73.6987
124	0.0400191	0.0580147	0.0490169	0.0127248	25.96
125	0.403239	0.19097	0.297104	0.150097	50.5199
130	0.0243119	0.0149998	0.0196559	0.00658465	33.4997
131	0.0412815	0.0251586	0.0332201	0.0114006	34.3185
132	0.0166203	0.00769115	0.0121557	0.00631386	51.9415
134	0.0218079	0.0224143	0.0221111	0.00042879	1.93925
138	0.0158473	0.0069334	0.0113904	0.00630308	55.337
139	0.0825374	0.0483034	0.0654204	0.0242071	37.0024
141	0.0439813	0.0256397	0.0348105	0.0129695	37.2573
146	0.0848885	0.0945614	0.0897249	0.00683977	7.62304
148	0.531094	0.306458	0.418776	0.158842	37.93
150	0.859815	0.707475	0.783645	0.107721	13.7461
151	3.08122	3.14437	3.1128	0.0446538	1.43452
152	0.149909	0.135812	0.142861	0.00996808	6.9775
155	1.26882	0.526033	0.897427	0.52523	58.5262
166	0.638245	0.804916	0.72158	0.117854	16.3328
169	0.99914	0.593771	0.796455	0.286639	35.9894
170	0.232735	0.0846916	0.158713	0.104682	65.957
174	0.043706	0.018235	0.0309705	0.0180107	58.1544
176	0.534772	0.942139	0.738455	0.288052	39.0074
179	0.095274	0.0478193	0.0715467	0.0335555	46.9002
180	0.117256	0.137495	0.127376	0.0143111	11.2354
181	0.0276666	0.0103823	0.0190244	0.0122218	64.2428
182	0.089017	0.0513194	0.0701682	0.0266562	37.989
183	0.0273589	0.0202546	0.0238068	0.0050235	21.1012
184	0.0312649	0.0131765	0.0222207	0.0127904	57.5609
187	0.35256	0.365039	0.358799	0.00882399	2.45931
190	0.249579	0.209026	0.229302	0.0286753	12.5054
194	0.0468865	0.024906	0.0358962	0.0155426	43.2986
197	0.045544	0.024532	0.035038	0.0148577	42.4046
209	0.0261578	0.0281145	0.0271361	0.0013836	5.09872
212	0.0728127	0.0272857	0.0500492	0.0321925	64.3216
225	0.411998	0.84808	0.630039	0.308357	48.9425
232	1.98116	2.18572	2.08344	0.144646	6.94264
233	3.2125	3.68483	3.44867	0.333988	9.68455
234	2.82534	2.16722	2.49628	0.465361	18.6422
253	3.86753	8.01582	5.94168	2.93328	49.368
254	9.53641	16.5656	13.051	4.97039	38.0843
256	0.0374038	0.0183633	0.0278836	0.0134637	48.2853
261	0.0898109	0.0461402	0.0679755	0.0308798	45.4279
266	0.0189327	0.0195347	0.0192337	0.000425678	2.21319
273	0.0560307	0.0484936	0.0522622	0.00532953	10.1977
280	0.132751	0.0774474	0.105099	0.0391056	37.2082
281	0.160759	0.112344	0.136551	0.0342346	25.0708
283	0.135637	0.0945273	0.115082	0.0290689	25.2593
288	0.0488946	0.0396827	0.0442886	0.0065138	14.7076
289	0.114554	0.055091	0.0848225	0.0420467	49.5702
293	0.125189	0.0432059	0.0841974	0.0579708	68.851
294	0.0473086	0.0169905	0.0321495	0.0214381	66.6825
296	0.0409229	0.0112857	0.0261043	0.0209567	80.2805
300	0.0435287	0.0374459	0.0404873	0.00430119	10.6236
314	0.0363435	0.0158967	0.0261201	0.0144581	55.3523
315	0.0567243	0.0382086	0.0474665	0.0130926	27.5828
316	0.139105	0.0683246	0.103715	0.0500493	48.2567
317	0.0173386	0.0241843	0.0207615	0.00484064	23.3155
318	0.204048	0.0983348	0.151191	0.0747505	49.441
321	0.0481233	0.0398403	0.0439818	0.00585697	13.3168
322	0.0180425	0.0196396	0.018841	0.00112932	5.99393
323	0.0239156	0.0186222	0.0212689	0.003743	17.5985
326	0.0459132	0.0442578	0.0450855	0.00117054	2.59628
328	0.236487	0.0775491	0.157018	0.112386	71.5753
330	0.0732371	0.0742232	0.0737301	0.000697278	0.945716
331	0.167481	0.0848484	0.126165	0.0584301	46.3125
334	0.789405	0.607756	0.698581	0.128445	18.3866
337	0.738911	0.179055	0.458983	0.395878	86.2511
340	0.315529	0.123371	0.21945	0.135876	61.9167
341	0.346118	0.234749	0.290434	0.0787498	27.1146
344	0.0954728	0.088786	0.0921294	0.00472828	5.13222
346	0.0936165	0.0581576	0.075887	0.0250732	33.0402
350	0.172369	0.071745	0.122057	0.0711519	58.294
354	0.15037	0.0823382	0.116354	0.0481057	41.3443
356	0.0220137	0.0452537	0.0336337	0.0164332	48.8592
357	0.0758252	0.0529318	0.0643785	0.0161881	25.1452
359	0.0587927	0.0232996	0.0410462	0.0250974	61.1444
361	0.0791753	0.0585668	0.0688711	0.0145724	21.159
365	0.0730792	0.0471098	0.0600945	0.0183631	30.5571
368	0.0449419	0.0125031	0.0287225	0.0229377	79.8597
373	0.231123	0.116267	0.173695	0.0812155	46.7575
374	0.346666	0.2176	0.282133	0.0912634	32.3477
375	0.141537	0.125952	0.133744	0.0110203	8.23978
386	0.0809147	0.0651759	0.0730453	0.011129	15.2358
387	0.201585	0.17072	0.186152	0.0218249	11.7242
389	0.317387	0.233403	0.275395	0.0593857	21.5638
391	0.0583271	0.0703282	0.0643277	0.00848606	13.1919
392	0.137055	0.118388	0.127721	0.0131996	10.3346
395	0.0296095	0.0256595	0.0276345	0.00279307	10.1072
396	0.0316761	0.018721	0.0251986	0.00916064	36.3538
403	2.16151	1.51279	1.83715	0.458714	24.9688
404	0.10907	0.0373786	0.0732243	0.0506935	69.2304
405	1.15226	1.04738	1.09982	0.0741614	6.74305
411	1.9635	2.33652	2.15001	0.263765	12.2681
412	0.700721	1.18992	0.945321	0.345916	36.5924
413	0.157061	0.144004	0.150533	0.00923269	6.13336
415	0.308893	0.168003	0.238448	0.0996243	41.7803
418	0.67308	0.597285	0.635182	0.0535952	8.43776
421	2.89821	4.74632	3.82226	1.30681	34.1894
423	0.980391	1.63086	1.30563	0.459951	35.2284
427	0.0887949	0.160042	0.124418	0.0503793	40.4918
428	0.0386294	0.0352265	0.036928	0.00240621	6.51597
429	0.0766794	0.0637113	0.0701953	0.00916983	13.0633
430	0.0842061	0.0632712	0.0737387	0.0148032	20.0752
431	0.0741583	0.0568298	0.065494	0.0122531	18.7087
433	0.0287634	0.0380641	0.0334137	0.00657659	19.6823
437	0.024125	0.0132867	0.0187058	0.00766384	40.9703
440	0.401096	0.181275	0.291185	0.155437	53.3807
441	0.0679841	0.073323	0.0706536	0.00377517	5.34322
442	0.0487342	0.019906	0.0343201	0.0203846	59.3956
444	0.0731657	0.0896548	0.0814103	0.0116596	14.322
445	0.229928	0.180018	0.204973	0.0352917	17.2177
446	0.0811602	0.0478696	0.0645149	0.02354	36.4877
448	0.0858853	0.060995	0.0734401	0.0176001	23.9652
453	0.0197934	0.0194004	0.0195969	0.000277893	1.41805
454	0.0455928	0.0337967	0.0396948	0.0083411	21.0131
455	0.0069278	0.0149327	0.0109302	0.00566032	51.7858
456	0.0429319	0.0208389	0.0318854	0.0156221	48.9946
458	0.103592	0.0908363	0.0972141	0.00901964	9.27812
459	0.0126898	0.0101551	0.0114225	0.0017923	15.6911
461	0.0502783	0.0165597	0.033419	0.0238427	71.3446
463	0.0211643	0.0114582	0.0163112	0.00686325	42.0768
465	0.0394325	0.0353815	0.037407	0.00286449	7.65763
467	0.0253323	0.0173186	0.0213254	0.00566654	26.5717
468	1.65207	0.951693	1.30188	0.495241	38.0404
473	0.0215065	0.0150525	0.0182795	0.00456367	24.966
474	0.024598	0.00997351	0.0172858	0.0103411	59.8243
480	0.0884203	0.0522587	0.0703395	0.0255701	36.3524
481	0.0690152	0.0364392	0.0527272	0.0230347	43.6866
489	0.0860551	0.0415583	0.0638067	0.031464	49.3114
496	0.0301823	0.0204779	0.0253301	0.00686205	27.0905
498	0.156986	0.0694999	0.113243	0.061862	54.6277
499	0.986285	0.774431	0.880358	0.149803	17.0162
500	0.111981	0.0567694	0.0843752	0.0390405	46.2701
501	0.215861	0.138029	0.176945	0.0550355	31.1032
502	0.324167	0.291206	0.307686	0.0233069	7.5749
504	0.282051	0.147526	0.214788	0.0951235	44.2871
507	0.456437	0.273167	0.364802	0.129591	35.5238
510	0.210566	0.130854	0.17071	0.0563649	33.0179
513	0.0878851	0.0885602	0.0882226	0.000477368	0.541094
514	0.0602067	0.0624459	0.0613263	0.00158335	2.58185
515	0.25076	0.187018	0.218889	0.0450724	20.5914
516	0.181058	0.149476	0.165267	0.0223318	13.5126
517	0.0343247	0.0159859	0.0251553	0.0129675	51.5497
521	0.290112	0.19596	0.243036	0.0665755	27.3933
523	0.212667	0.116347	0.164507	0.0681085	41.4016
524	0.223456	0.152812	0.188134	0.0499529	26.5517
525	0.116761	0.0700742	0.0934176	0.0330126	35.3387
530	0.10332	0.117541	0.110431	0.0100558	9.10597
532	0.0556631	0.0418379	0.0487505	0.00977589	20.0529
533	0.0249716	0.0156053	0.0202884	0.00662297	32.6441
534	0.0279	0.0208393	0.0243696	0.00499267	20.4872
536	0.0545548	0.0276404	0.0410976	0.0190314	46.3077
540	0.0219186	0.0194802	0.0206994	0.00172421	8.32975
542	0.0974731	0.0730951	0.0852841	0.0172378	20.2123
543	0.0661871	0.0695297	0.0678584	0.00236358	3.4831
550	0.0606279	0.0605045	0.0605662	8.7257e-05	0.144069
553	0.549792	0.467647	0.508719	0.0580853	11.4179
555	0.0524545	0.0556157	0.0540351	0.00223531	4.13677
557	0.200452	0.123496	0.161974	0.0544161	33.5956
559	0.11565	0.0778398	0.0967449	0.0267358	27.6354
563	0.0400725	0.0167878	0.0284301	0.0164648	57.9131
564	0.677577	0.205816	0.441696	0.333585	75.5237
566	0.047699	0.0596467	0.0536728	0.0084483	15.7404
569	0.293638	0.130965	0.212302	0.115027	54.181
570	0.178207	0.1437	0.160953	0.0244001	15.1597
573	2.66622	0.588058	1.62714	1.46948	90.3108
575	0.0318871	0.0150918	0.0234895	0.0118761	50.5592
576	0.0343346	0.0303589	0.0323468	0.00281124	8.69096
580	0.366453	0.225523	0.295988	0.0996526	33.6678
585	0.144879	0.0898408	0.11736	0.0389179	33.1611
586	0.0177933	0.0214825	0.0196379	0.00260866	13.2838
590	0.385703	0.162352	0.274027	0.157933	57.634
592	0.107552	0.0564586	0.0820053	0.0361285	44.0563
594	0.0552077	0.034102	0.0446548	0.014924	33.4207
595	0.211314	0.177071	0.194192	0.0242135	12.4688
596	0.304051	0.333173	0.318612	0.0205924	6.46315
597	0.0749652	0.0293418	0.0521535	0.0322606	61.857
600	0.0392594	0.0200363	0.0296478	0.0135928	45.8475
601	0.0661025	0.0439003	0.0550014	0.0156993	28.5435
602	0.167354	0.079401	0.123378	0.0621922	50.408
603	0.128484	0.0722213	0.100353	0.0397837	39.6439
607	0.0277764	0.0414308	0.0346036	0.00965512	27.9021
612	0.0345348	0.028026	0.0312804	0.00460242	14.7134
613	0.073009	0.0430484	0.0580287	0.0211853	36.5084
619	0.0435785	0.0350906	0.0393345	0.00600185	15.2585
627	0.172	0.107414	0.139707	0.0456692	32.6893
636	0.0368605	0.042961	0.0399107	0.0043137	10.8084
637	0.140082	0.102086	0.121084	0.0268672	22.1889
638	0.0952505	0.064014	0.0796323	0.0220875	27.7369
644	0.129538	0.112556	0.121047	0.0120081	9.92019
646	0.216794	0.268623	0.242708	0.0366486	15.0999
649	0.068788	0.0601381	0.064463	0.0061164	9.48823
651	0.0162579	0.0250143	0.0206361	0.00619171	30.0043
653	0.0994116	0.116482	0.107947	0.0120706	11.182
655	0.178029	0.146841	0.162435	0.0220532	13.5767
656	0.171686	0.12719	0.149438	0.0314634	21.0545
658	0.244052	0.126652	0.185352	0.0830143	44.7874
660	0.159319	0.127101	0.14321	0.0227816	15.9078
666	1.13435	0.805908	0.970129	0.232244	23.9395
668	0.109374	0.186172	0.147773	0.0543044	36.7485
672	1.103	1.32131	1.21216	0.154368	12.735
675	0.379435	0.347898	0.363667	0.0223	6.132
680	0.075452	0.0434207	0.0594363	0.0226495	38.1072
681	0.527386	0.270936	0.399161	0.181338	45.4297
683	0.123318	0.121535	0.122426	0.00126077	1.02982
691	1.56973	1.71438	1.64206	0.102283	6.22896
694	0.186842	0.383172	0.285007	0.138826	48.7098
698	1.73818	2.1316	1.93489	0.27819	14.3776
700	3.55263	3.38249	3.46756	0.120307	3.4695
705	0.140607	0.356587	0.248597	0.152721	61.4331
706	0.197731	0.0544249	0.126078	0.101333	80.3731
707	0.0634776	0.0359556	0.0497166	0.019461	39.1439
709	1.12485	0.917042	1.02095	0.146942	14.3928
722	0.271522	0.148051	0.209786	0.0873072	41.6172
723	0.800325	0.64107	0.720697	0.11261	15.6252
724	1.65784	2.32635	1.99209	0.472708	23.7292
731	0.0989471	0.133889	0.116418	0.0247077	21.2232
734	0.0288669	0.0238701	0.0263685	0.00353327	13.3996
743	0.0381447	0.0494554	0.0438	0.00799787	18.26
744	0.0261878	0.0285879	0.0273878	0.00169713	6.19664
750	0.183592	0.110942	0.147267	0.0513713	34.8831
752	0.433331	0.239463	0.336397	0.137085	40.7511
777	1.58138	0.851339	1.21636	0.516217	42.4395
778	5.20943	4.30304	4.75624	0.640915	13.4752
829	0.0149088	0.00936951	0.0121392	0.00391687	32.2664
834	0.008056	0.00448916	0.00627258	0.00252214	40.2089
837	0.162066	0.134909	0.148487	0.0192029	12.9323
838	0.195507	0.0889987	0.142253	0.0753127	52.9429
844	0.0950979	0.058378	0.0767379	0.0259649	33.8358
845	0.0484759	0.0413105	0.0448932	0.0050667	11.2861
849	0.0417003	0.064808	0.0532542	0.0163396	30.6823
852	0.119645	0.117333	0.118489	0.00163483	1.37973
