# Supplementary material for: Vitamin D Binding Protein Isoforms and Apolipoprotein E in Cerebrospinal Fluid as Prognostic Biomarkers of Multiple Sclerosis
Source: PLoS One. 2015 Jun 5;10(6):e0129291. doi: 10.1371/journal.pone.0129291 (PMC4457896; doi:10.1371/journal.pone.0129291)
Supplement: S2 Dataset — The zipped folder includes the 24 files related to the 2_DE dataset from CSF sample maps of each patient included in the study. In particular, in each file, %Vol values of matched spots between replicates are reported. For each spot mean and standard deviation (SD) were calculated and the value of variability (expressed as mean SD percentage, %SD) is reported. (ZIP) [file pone.0129291.s002.zip › replicates/SM30.xls]

## Sheet: Foglio1
Group ID	SM30BIS	SM 30 ter
19	0.0198691	0.0224896	0.0211793	0.00185297	8.74896	18.7987
41	0.0466891	0.0458549	0.046272	0.000589868	1.27478
43	0.0145173	0.0141782	0.0143477	0.00023978	1.6712
44	0.00844165	0.00886453	0.00865309	0.000299021	3.45566
48	0.0130198	0.0129969	0.0130084	1.61927e-05	0.12448
49	0.0156214	0.0150641	0.0153428	0.000394071	2.56845
61	0.0616029	0.0240743	0.0428386	0.0265367	61.9458
64	0.0239235	0.0112747	0.0175991	0.00894405	50.8211
66	0.0170451	0.00715188	0.0120985	0.00699556	57.8218
71	0.0150439	0.0221692	0.0186065	0.00503835	27.0784
72	0.0414275	0.0429785	0.042203	0.00109672	2.59868
73	0.0279324	0.0256251	0.0267788	0.00163151	6.09255
74	0.0313697	0.0304153	0.0308925	0.000674863	2.18455
75	0.0623883	0.0609118	0.06165	0.00104404	1.6935
76	0.0296231	0.0246135	0.0271183	0.00354232	13.0625
78	0.0361309	0.0391487	0.0376398	0.00213391	5.66928
80	0.0411779	0.0252155	0.0331967	0.0112871	34.0007
82	0.0303269	0.0247071	0.027517	0.0039738	14.4412
84	0.0214154	0.0214171	0.0214163	1.20208e-06	0.00561294
85	0.0712847	0.0675699	0.0694273	0.00262676	3.78347
86	0.0362019	0.0301446	0.0331733	0.00428316	12.9115
94	0.0967728	0.0847054	0.0907391	0.00853294	9.40382
95	0.0278191	0.0387006	0.0332599	0.00769438	23.1341
97	0.0164641	0.0121036	0.0142839	0.00308334	21.5862
102	0.0486145	0.04766	0.0481372	0.000674933	1.4021
103	0.0278669	0.0266564	0.0272616	0.000855953	3.13977
104	0.0886042	0.0970725	0.0928384	0.00598799	6.44991
107	0.091122	0.0957069	0.0934144	0.00324201	3.47057
108	0.211841	0.254037	0.232939	0.0298371	12.809
109	0.462673	0.756821	0.609747	0.207994	34.1115
110	0.143844	0.0452103	0.0945272	0.0697446	73.7826
111	0.906723	1.57039	1.23856	0.469283	37.8895
112	0.258821	0.209304	0.234063	0.0350138	14.9592
113	3.09623	3.95169	3.52396	0.604902	17.1654
115	0.708884	0.763436	0.73616	0.0385741	5.23991
116	0.632019	0.341832	0.486926	0.205193	42.1406
118	0.0596859	0.0554825	0.0575842	0.00297225	5.16158
119	0.0891824	0.0876637	0.0884231	0.00107388	1.21448
121	0.0618673	0.081196	0.0715317	0.0136675	19.1069
122	0.221241	0.183205	0.202223	0.0268955	13.2999
123	0.243261	0.221715	0.232488	0.0152353	6.55317
124	0.0270753	0.0381108	0.032593	0.00780328	23.9415
126	0.340635	0.387165	0.3639	0.0329017	9.04141
128	0.441922	0.508651	0.475286	0.0471845	9.9276
132	0.403378	0.329455	0.366417	0.0522715	14.2656
136	0.0245788	0.0221784	0.0233786	0.00169734	7.26023
137	0.0224275	0.0189633	0.0206954	0.00244956	11.8363
139	0.0286929	0.039488	0.0340905	0.00763329	22.3913
159	1.88593	2.09557	1.99075	0.148238	7.44633
162	5.33969	7.2349	6.2873	1.34012	21.3147
168	3.66251	3.46508	3.56379	0.139604	3.91729
169	4.36687	7.80189	6.08438	2.42893	39.9207
191	0.0317558	0.0246008	0.0281783	0.00505935	17.9548
193	8.22044	9.66025	8.94035	1.0181	11.3877
194	0.0299567	0.0301093	0.030033	0.000107904	0.359286
196	0.022745	0.0160399	0.0193924	0.00474122	24.4488
198	0.0324302	0.0322573	0.0323438	0.000122259	0.377998
200	0.0606167	0.0883723	0.0744945	0.0196262	26.3458
204	0.0411741	0.0460507	0.0436124	0.00344828	7.90664
208	0.0617876	0.0682069	0.0649973	0.00453913	6.98357
209	0.0322698	0.0390677	0.0356687	0.00480684	13.4763
210	0.0620706	0.0725731	0.0673219	0.00742639	11.0312
212	0.0736883	0.0386823	0.0561853	0.024753	44.056
213	0.0528231	0.0505776	0.0517003	0.00158781	3.07118
216	0.0707355	0.0505993	0.0606674	0.0142384	23.4697
217	0.0573715	0.066063	0.0617173	0.00614582	9.95802
219	0.0783601	0.0852434	0.0818018	0.00486723	5.95003
220	0.0746662	0.069209	0.0719376	0.00385882	5.36413
222	0.0516553	0.0608395	0.0562474	0.00649421	11.5458
224	0.0249352	0.0351793	0.0300573	0.00724367	24.0996
225	0.0461847	0.0411587	0.0436717	0.00355392	8.13781
227	0.0278158	0.0401776	0.0339967	0.00874111	25.7117
228	0.129849	0.0953365	0.112593	0.024404	21.6746
233	0.0292021	0.0355744	0.0323883	0.0045059	13.9121
235	0.0652391	0.0958619	0.0805505	0.0216536	26.882
238	0.092116	0.11821	0.105163	0.0184512	17.5454
243	0.0638391	0.0467636	0.0553013	0.0120742	21.8335
244	0.0265068	0.0312134	0.0288601	0.00332807	11.5317
245	0.224221	0.23797	0.231096	0.00972201	4.20692
246	0.112699	0.0926839	0.102691	0.0141528	13.7819
247	0.0612106	0.0681602	0.0646854	0.00491411	7.59694
248	0.0317013	0.0292688	0.030485	0.00172004	5.64223
249	0.324482	0.205448	0.264965	0.0841697	31.7664
250	0.636056	0.549783	0.59292	0.0610042	10.2888
252	0.109674	0.0740016	0.0918378	0.0252242	27.466
253	0.0654169	0.0830947	0.0742558	0.0125001	16.8338
254	0.0981566	0.0594243	0.0787904	0.0273879	34.7604
256	0.327537	0.176917	0.252227	0.106504	42.2256
257	0.0385684	0.0475807	0.0430746	0.00637266	14.7945
258	0.084864	0.110185	0.0975245	0.0179047	18.3591
261	0.0693724	0.139809	0.104591	0.0498062	47.6201
263	0.0848833	0.0536752	0.0692793	0.0220675	31.8529
264	0.0907046	0.0494892	0.0700969	0.0291437	41.5763
265	0.208698	0.210561	0.209629	0.00131734	0.628413
266	0.219495	0.197028	0.208261	0.0158866	7.62818
267	0.159888	0.109609	0.134748	0.0355526	26.3844
268	0.0846639	0.112927	0.0987955	0.019985	20.2287
269	0.0645588	0.119147	0.0918529	0.0385997	42.0234
271	0.136116	0.166221	0.151168	0.0212874	14.0819
273	0.330746	0.244868	0.287807	0.0607249	21.0992
274	0.110254	0.0868966	0.0985753	0.0165162	16.7549
275	0.217023	0.166917	0.19197	0.0354303	18.4562
280	0.0363873	0.0278739	0.0321306	0.00601988	18.7357
281	0.042044	0.0433872	0.0427156	0.000949786	2.22351
283	0.0188412	0.0242877	0.0215644	0.00385126	17.8593
284	0.0347991	0.041141	0.03797	0.0044844	11.8104
285	0.0284034	0.020176	0.0242897	0.00581765	23.9511
286	0.0477629	0.0500303	0.0488966	0.00160329	3.27895
292	0.0132945	0.0176288	0.0154617	0.00306481	19.822
293	0.238036	0.240247	0.239142	0.00156341	0.653761
294	1.04308	0.923629	0.983355	0.0844646	8.58944
298	1.19202	1.45199	1.322	0.183827	13.9051
299	1.49571	2.74974	2.12272	0.886733	41.7733
304	0.584739	0.528701	0.55672	0.0396248	7.11755
308	0.865968	1.61407	1.24002	0.528988	42.6597
310	0.914798	1.98928	1.45204	0.759774	52.3246
312	0.0364848	0.0482705	0.0423777	0.00833375	19.6654
313	0.0970759	0.065786	0.081431	0.0221253	27.1706
314	0.118133	0.0840763	0.101105	0.0240817	23.8186
315	0.102092	0.091386	0.096739	0.00757029	7.82547
317	0.0131956	0.0160274	0.0146115	0.00200238	13.7042
318	0.0344536	0.0440791	0.0392664	0.00680626	17.3336
320	0.0516615	0.0380895	0.0448755	0.00959685	21.3855
322	0.0719189	0.0589608	0.0654398	0.00916276	14.0018
323	0.0862049	0.102685	0.0944449	0.0116532	12.3386
324	0.100938	0.0747956	0.0878668	0.0184855	21.0381
325	0.124493	0.152864	0.138679	0.0200613	14.4661
327	0.0840331	0.0887304	0.0863818	0.00332149	3.84513
328	0.222528	0.306143	0.264336	0.0591247	22.3673
329	0.0422421	0.0335842	0.0379131	0.00612206	16.1476
330	0.199521	0.217784	0.208653	0.0129139	6.18919
331	0.0995249	0.0798951	0.08971	0.0138804	15.4725
332	0.100909	0.0912057	0.0960573	0.00686127	7.14289
333	0.102538	0.118805	0.110672	0.0115025	10.3934
334	0.0712064	0.084555	0.0778807	0.00943889	12.1197
335	0.0259958	0.0180185	0.0220071	0.0056408	25.6317
338	0.0603885	0.0531057	0.0567471	0.00514972	9.07486
340	0.0365956	0.0164537	0.0265247	0.0142425	53.6952
341	0.087559	0.0741587	0.0808588	0.00947544	11.7185
342	0.0467813	0.0246544	0.0357178	0.0156461	43.8047
343	0.0693364	0.0698422	0.0695893	0.000357655	0.513951
345	0.0986328	0.0333636	0.0659982	0.0461523	69.9296
346	0.0314034	0.0242645	0.0278339	0.00504796	18.136
347	0.0394707	0.0453943	0.0424325	0.00418862	9.87125
349	0.0253909	0.0337462	0.0295685	0.00590809	19.981
350	0.0655375	0.0357862	0.0506618	0.0210373	41.525
351	2.94233	1.38636	2.16434	1.10024	50.8346
352	0.0635749	0.0715106	0.0675427	0.00561139	8.3079
353	0.0668957	0.062179	0.0645373	0.00333521	5.16788
354	0.0611423	0.0428104	0.0519763	0.0129626	24.9394
356	0.0557544	0.0438663	0.0498104	0.00840616	16.8763
357	0.0643748	0.0431076	0.0537412	0.0150382	27.9826
359	0.0270734	0.0227391	0.0249063	0.00306481	12.3054
360	0.0568438	0.0432689	0.0500563	0.0095989	19.1762
361	0.0979632	0.0733479	0.0856555	0.0174056	20.3205
362	0.250599	0.132769	0.191684	0.0833184	43.4665
363	0.23137	0.180456	0.205913	0.0360016	17.4839
364	0.163099	0.147312	0.155205	0.0111631	7.19246
365	0.237239	0.141431	0.189335	0.0677465	35.7813
366	0.664638	0.412188	0.538413	0.178509	33.1547
367	0.0671329	0.0684446	0.0677887	0.000927512	1.36824
368	0.155587	0.11427	0.134929	0.0292155	21.6526
369	0.0348768	0.0379791	0.036428	0.00219366	6.02191
370	0.103677	0.077668	0.0906725	0.0183911	20.283
372	0.207084	0.136399	0.171741	0.0499818	29.1029
374	0.0268472	0.0158479	0.0213475	0.00777768	36.4336
376	0.0534248	0.0398393	0.0466321	0.0096064	20.6004
377	0.100346	0.0973523	0.0988491	0.00211687	2.14151
378	0.0899266	0.0760434	0.082985	0.0098169	11.8297
383	0.0494898	0.0441974	0.0468436	0.00374229	7.98891
384	0.0260747	0.0231074	0.024591	0.0020982	8.53236
385	0.0349313	0.0395061	0.0372187	0.00323487	8.69152
386	0.0726661	0.0671027	0.0698844	0.00393392	5.62918
388	0.0302222	0.029023	0.0296226	0.000847962	2.86255
389	0.0854661	0.0557324	0.0705993	0.0210249	29.7806
390	0.109573	0.0993999	0.104486	0.00719347	6.88459
391	0.0144769	0.0120887	0.0132828	0.00168871	12.7135
394	0.112265	0.0683234	0.0902942	0.0310714	34.4113
395	0.0287714	0.0225802	0.0256758	0.00437784	17.0505
396	0.0443703	0.048682	0.0465262	0.00304883	6.55294
398	0.0504575	0.0341171	0.0422873	0.0115544	27.3236
399	0.0373576	0.0375933	0.0374755	0.000166665	0.444731
401	0.0867632	0.0882577	0.0875104	0.00105677	1.20759
403	0.0540838	0.042135	0.0481094	0.00844908	17.5622
405	0.127331	0.103584	0.115457	0.0167917	14.5436
406	0.0725268	0.098859	0.0856929	0.0186197	21.7284
409	0.0837106	0.0886325	0.0861715	0.00348031	4.03881
410	0.0900667	0.0701268	0.0800967	0.0140996	17.6033
411	0.135993	0.162583	0.149288	0.018802	12.5944
412	0.0942901	0.0532882	0.0737891	0.0289927	39.2913
414	0.033121	0.0182166	0.0256688	0.010539	41.0576
416	1.95269	0.157974	1.05533	1.26906	120.252
417	0.0784217	0.061641	0.0700313	0.0118657	16.9435
418	0.0343393	0.0246816	0.0295105	0.00682903	23.141
419	0.0717193	0.049026	0.0603726	0.0160466	26.5792
420	0.166148	0.14639	0.156269	0.013971	8.94036
423	0.352711	0.0788145	0.215763	0.193674	89.7625
424	0.164919	0.122328	0.143624	0.0301164	20.969
425	0.116579	0.0996746	0.108127	0.0119532	11.0548
426	0.366228	0.285776	0.326002	0.0568882	17.4502
428	0.0854517	0.0803728	0.0829122	0.00359132	4.33148
429	0.101864	0.155064	0.128464	0.0376181	29.283
431	0.0917924	0.0962747	0.0940335	0.00316946	3.37057
432	0.157516	0.115399	0.136458	0.0297812	21.8245
433	0.111805	0.1041	0.107953	0.00544826	5.0469
434	0.0499412	0.02785	0.0388956	0.0156208	40.1609
435	0.182718	0.200942	0.19183	0.0128863	6.71757
436	0.101733	0.0749717	0.0883523	0.0189231	21.4178
437	0.0495263	0.041569	0.0455477	0.00562666	12.3534
439	0.0713532	0.0394274	0.0553903	0.0225749	40.7561
440	0.0951154	0.0654314	0.0802734	0.0209898	26.1478
441	0.0441931	0.0511063	0.0476497	0.00488837	10.259
442	0.145556	0.172429	0.158992	0.0190021	11.9516
444	0.113842	0.0776822	0.0957621	0.0255688	26.7004
446	0.154826	0.0932156	0.124021	0.0435651	35.1273
447	0.187099	0.173503	0.180301	0.00961382	5.3321
449	0.171462	0.138587	0.155025	0.0232461	14.9951
451	0.0864704	0.0847131	0.0855917	0.0012426	1.45177
452	0.192326	0.19296	0.192643	0.000448306	0.232713
455	0.283006	0.255754	0.26938	0.0192701	7.15349
457	0.785861	0.63079	0.708325	0.109652	15.4804
458	0.136615	0.0767824	0.106699	0.042308	39.6519
459	0.123378	0.0690532	0.0962156	0.0384134	39.9243
462	1.20915	0.989438	1.09929	0.15536	14.1327
464	0.270285	0.296374	0.28333	0.0184477	6.51104
466	0.108737	0.101851	0.105294	0.00486914	4.62433
469	0.151359	0.174023	0.162691	0.0160259	9.85049
470	1.46469	1.29931	1.382	0.116941	8.46175
472	1.26421	1.12705	1.19563	0.0969868	8.11177
473	0.27258	0.213439	0.243009	0.041819	17.2088
475	0.205883	0.322918	0.2644	0.0827562	31.2996
478	3.15564	2.92079	3.03822	0.166064	5.46584
479	2.34986	2.7837	2.56678	0.306771	11.9516
480	0.152344	0.139269	0.145807	0.00924542	6.34088
482	0.118135	0.085967	0.102051	0.0227462	22.2891
483	0.21044	0.245194	0.227817	0.0245748	10.7871
484	0.56426	0.577425	0.570842	0.00930906	1.63076
487	0.199061	1.69177	0.945415	1.0555	111.645
496	0.316798	0.336749	0.326774	0.0141075	4.31721
503	5.2341	7.21797	6.22603	1.40281	22.5313
505	1.65947	1.38357	1.52152	0.195091	12.8221
518	0.855716	0.826961	0.841338	0.0203329	2.41673
519	0.226767	0.234791	0.230779	0.00567382	2.45855
522	0.244324	0.201432	0.222878	0.0303292	13.608
524	0.985971	0.824101	0.905036	0.114459	12.6469
575	0.0833114	0.0844147	0.083863	0.000780151	0.930268
576	0.479249	0.541737	0.510493	0.0441857	8.65549
577	0.192711	0.521231	0.356971	0.232299	65.075
582	0.0270595	0.0917606	0.05941	0.0457506	77.0082
593	0.0655307	0.117051	0.0912909	0.0364304	39.9058
