# Supplementary material for: Vitamin D Binding Protein Isoforms and Apolipoprotein E in Cerebrospinal Fluid as Prognostic Biomarkers of Multiple Sclerosis
Source: PLoS One. 2015 Jun 5;10(6):e0129291. doi: 10.1371/journal.pone.0129291 (PMC4457896; doi:10.1371/journal.pone.0129291)
Supplement: S2 Dataset — The zipped folder includes the 24 files related to the 2_DE dataset from CSF sample maps of each patient included in the study. In particular, in each file, %Vol values of matched spots between replicates are reported. For each spot mean and standard deviation (SD) were calculated and the value of variability (expressed as mean SD percentage, %SD) is reported. (ZIP) [file pone.0129291.s002.zip › replicates/SM31.xls]

## Sheet: Foglio1
Group ID	sm 31 ter	SM 31
45	0.0158784	0.0152373	0.0155579	0.000453326	2.91381	28.0085
47	0.0416766	0.0114226	0.0265496	0.0213928	80.5768
51	0.0203227	0.0212296	0.0207762	0.000641275	3.08659
52	0.030731	0.0388357	0.0347834	0.00573089	16.476
53	0.0308719	0.0365937	0.0337328	0.00404592	11.994
54	0.0309532	0.0456406	0.0382969	0.0103856	27.1185
57	0.0123969	0.00953324	0.0109651	0.00202491	18.4669
59	0.0171689	0.0150673	0.0161181	0.00148606	9.21979
61	0.0254226	0.0255688	0.0254957	0.000103379	0.405476
62	0.0198305	0.0115665	0.0156985	0.00584353	37.2235
63	0.0166607	0.01048	0.0135704	0.00437041	32.2056
64	0.0143298	0.0232678	0.0187988	0.00632012	33.6198
68	0.0106039	0.0197608	0.0151823	0.00647491	42.6476
69	0.0151584	0.0141981	0.0146783	0.000679035	4.62613
70	0.0277836	0.0283182	0.0280509	0.000378019	1.34762
71	0.0217873	0.0181348	0.0199611	0.00258271	12.9387
72	0.0344683	0.03955	0.0370092	0.0035933	9.70923
73	0.0311315	0.0272434	0.0291875	0.0027493	9.41947
74	0.0196924	0.0270988	0.0233956	0.00523712	22.385
76	0.0424558	0.0412989	0.0418774	0.000818052	1.95345
78	0.046995	0.0491991	0.0480971	0.00155853	3.24039
79	0.0246931	0.0271831	0.0259381	0.0017607	6.78807
80	0.0261763	0.0184542	0.0223153	0.00546035	24.4691
81	0.0255319	0.0154479	0.0204899	0.00713046	34.7999
85	0.0745416	0.0951077	0.0848247	0.0145424	17.1441
86	0.0154614	0.0231654	0.0193134	0.00544755	28.2061
89	0.0322804	0.0215403	0.0269103	0.0075944	28.2211
90	0.0167962	0.00956078	0.0131785	0.00511621	38.8225
91	0.0618743	0.0539864	0.0579303	0.00557759	9.62809
92	0.032184	0.0284817	0.0303328	0.00261792	8.63065
95	0.0555365	0.0297267	0.0426316	0.0182503	42.8093
96	0.163554	0.0803992	0.121977	0.0587993	48.2054
97	0.36836	0.251436	0.309898	0.0826778	26.679
98	0.74393	0.567975	0.655952	0.124419	18.9677
99	0.108097	0.0417002	0.0748986	0.0469496	62.6843
100	2.08678	2.15596	2.12137	0.0489176	2.30595
101	0.1946	0.116213	0.155407	0.055428	35.6664
102	0.622027	0.709847	0.665937	0.0620981	9.32492
103	0.0254112	0.028633	0.0270221	0.00227816	8.43072
107	0.18156	0.0946668	0.138113	0.0614428	44.4872
108	0.0562757	0.0574815	0.0568786	0.000852629	1.49903
109	0.050775	0.0229041	0.0368395	0.0197077	53.496
110	0.0441377	0.0480639	0.0461008	0.00277624	6.02211
111	0.0244604	0.0171943	0.0208274	0.00513791	24.669
113	0.247574	0.134182	0.190878	0.0801803	42.006
114	0.46625	0.642583	0.554416	0.124686	22.4896
115	0.39106	0.534495	0.462778	0.101424	21.9163
116	0.784627	0.743115	0.763871	0.0293534	3.84272
117	0.291286	0.111338	0.201312	0.127242	63.2066
119	0.28579	0.196129	0.240959	0.0633999	26.3114
122	0.00983841	0.00751831	0.00867836	0.00164056	18.904
123	0.0200278	0.0143443	0.0171861	0.00401884	23.3843
124	0.0228036	0.0212455	0.0220246	0.00110174	5.00234
125	0.0143537	0.0131332	0.0137435	0.000863024	6.27953
127	0.0117679	0.00899186	0.0103799	0.00196296	18.9112
129	5.6912	5.90008	5.79564	0.1477	2.54848
133	3.17864	2.29494	2.73679	0.62487	22.8322
147	0.545414	0.353051	0.449232	0.136021	30.2786
148	1.38218	0.888703	1.13544	0.348941	30.7317
149	1.50647	1.66357	1.58502	0.111086	7.00852
150	1.63268	2.02576	1.82922	0.27795	15.195
172	0.126405	0.147879	0.137142	0.0151844	11.072
186	0.0551668	0.0618942	0.0585305	0.00475699	8.12737
187	0.064415	0.0730192	0.0687171	0.00608409	8.85382
188	0.142552	0.128033	0.135293	0.0102665	7.58836
190	0.0795736	0.103923	0.0917483	0.0172176	18.7662
191	0.171127	0.11786	0.144493	0.0376655	26.0672
192	0.122374	0.0659785	0.0941762	0.0398776	42.3436
195	0.0505658	0.0563315	0.0534487	0.00407697	7.62782
198	0.0320687	0.0153093	0.023689	0.0118507	50.0261
199	0.0151618	0.00917568	0.0121687	0.00423283	34.7844
202	0.0720633	0.0747448	0.073404	0.00189611	2.58311
203	0.0416303	0.0430281	0.0423292	0.000988394	2.33502
205	0.018325	0.0857004	0.0520127	0.0476416	91.5961
206	0.0362513	0.0158024	0.0260269	0.0144596	55.5563
207	0.0808374	0.0431475	0.0619925	0.0266508	42.9904
208	0.0443753	0.0264727	0.035424	0.012659	35.7358
209	0.0579334	0.0204116	0.0391725	0.0265319	67.731
210	0.0672164	0.0670902	0.0671533	8.92369e-05	0.132885
212	0.0376867	0.0395739	0.0386303	0.00133445	3.45442
213	0.0398019	0.0294474	0.0346246	0.00732174	21.146
214	0.0237426	0.0191832	0.0214629	0.00322398	15.0212
215	0.050156	0.0421513	0.0461537	0.00566018	12.2638
216	0.0350454	0.0150033	0.0250244	0.0141719	56.6325
217	0.0230728	0.020556	0.0218144	0.00177965	8.15813
218	0.0252247	0.0284925	0.0268586	0.00231068	8.60314
219	0.030661	0.0307682	0.0307146	7.58018e-05	0.246794
220	0.060346	0.0707013	0.0655236	0.0073223	11.1751
222	0.0254629	0.0245761	0.0250195	0.000627062	2.50629
223	0.019026	0.0105383	0.0147822	0.00600171	40.6011
224	0.0537396	0.0409576	0.0473486	0.00903824	19.0887
225	0.0109273	0.00441961	0.00767345	0.00460163	59.9682
226	0.073854	0.0476	0.060727	0.0185644	30.5702
227	0.0240843	0.019372	0.0217282	0.0033321	15.3354
228	0.0428241	0.0245848	0.0337044	0.0128971	38.2654
230	0.244496	0.213579	0.229038	0.0218616	9.545
231	0.0730565	0.104461	0.0887587	0.0222063	25.0188
232	0.0123669	0.0136781	0.0130225	0.000927158	7.11967
234	0.0208456	0.0110459	0.0159458	0.00692943	43.4563
235	0.0378885	0.0288456	0.033367	0.0063943	19.1635
236	0.466253	0.561857	0.514055	0.0676022	13.1508
237	0.0193603	0.0132763	0.0163183	0.00430204	26.3633
238	0.0554318	0.0353944	0.0454131	0.0141686	31.1993
239	0.282764	0.249378	0.266071	0.0236075	8.87262
240	0.0207133	0.0161704	0.0184419	0.00321232	17.4186
241	0.126187	0.114853	0.12052	0.00801435	6.64981
242	0.0598332	0.0188297	0.0393315	0.0289939	73.7167
243	0.0539799	0.0261118	0.0400459	0.0197057	49.2079
245	0.0168851	0.0219462	0.0194156	0.00357874	18.4322
247	0.0507453	0.0267722	0.0387588	0.0169515	43.736
248	0.426316	0.467027	0.446671	0.028787	6.44479
249	0.189238	0.198535	0.193886	0.00657397	3.39063
250	0.0248964	0.0342628	0.0295796	0.00662304	22.3906
252	0.0306749	0.039019	0.034847	0.00590017	16.9317
253	0.112562	0.0921966	0.102379	0.0144005	14.0658
257	0.0298938	0.0211719	0.0255329	0.00616731	24.1544
258	0.200506	0.201598	0.201052	0.000772161	0.38406
259	0.0528931	0.0217173	0.0373052	0.0220446	59.0926
260	0.0720076	0.0458185	0.0589131	0.0185185	31.4336
261	0.0623407	0.0310391	0.0466899	0.0221336	47.4055
262	0.115722	0.149235	0.132478	0.0236973	17.8876
264	0.108814	0.125584	0.117199	0.0118582	10.118
265	0.0277707	0.0263215	0.0270461	0.00102474	3.78886
266	0.0527892	0.0334288	0.043109	0.0136899	31.7564
267	0.101539	0.0572236	0.0793813	0.0313357	39.4749
268	0.114314	0.0514653	0.0828896	0.0444407	53.6143
270	0.254044	0.183213	0.218629	0.0500851	22.9088
272	0.0380085	0.0112724	0.0246405	0.0189053	76.7246
274	0.0334158	0.0418541	0.037635	0.00596678	15.8544
275	0.0742616	0.0274567	0.0508591	0.0330961	65.074
277	0.0377203	0.0202948	0.0290076	0.0123217	42.4775
278	0.134408	0.0968394	0.115624	0.026565	22.9754
280	0.0298473	0.0271151	0.0284812	0.00193196	6.78327
281	0.0569887	0.0686746	0.0628317	0.00826318	13.1513
282	0.0283362	0.0262454	0.0272908	0.00147842	5.41728
284	1.33473	1.16336	1.24904	0.121177	9.70156
285	0.0169569	0.022858	0.0199075	0.00417271	20.9605
287	0.0315654	0.0132087	0.022387	0.0129801	57.9806
288	2.43199	2.90644	2.66921	0.335487	12.5687
294	0.0127215	0.00568796	0.00920473	0.00497346	54.0316
295	0.0498981	0.0221857	0.0360419	0.0195956	54.369
296	0.0946395	0.0490812	0.0718604	0.0322146	44.8294
297	0.0503026	0.0270755	0.0386891	0.016424	42.4514
298	0.624954	0.460102	0.542528	0.116568	21.4861
304	3.25535	4.47924	3.86729	0.865421	22.3779
305	0.0531289	0.0365058	0.0448173	0.0117543	26.2271
307	0.0587104	0.0216724	0.0401914	0.0261898	65.1627
308	0.030064	0.0101666	0.0201153	0.0140696	69.9447
310	2.49685	2.84972	2.67328	0.249517	9.33371
311	3.88026	8.34085	6.11055	3.15411	51.6175
312	0.0667447	0.0188379	0.0427913	0.0338752	79.1638
317	1.8588	2.73923	2.29901	0.622558	27.0793
319	0.0409548	0.0272492	0.034102	0.00969132	28.4186
321	0.0717597	0.023926	0.0478428	0.0338235	70.6972
323	0.0335165	0.0212967	0.0274066	0.0086407	31.5278
324	0.0891303	0.0557514	0.0724409	0.0236024	32.5817
325	0.250921	0.205212	0.228067	0.0323211	14.1718
326	0.0460399	0.0472502	0.0466451	0.000855811	1.83473
327	0.12857	0.130431	0.1295	0.00131593	1.01615
328	0.0466596	0.0250593	0.0358595	0.0152737	42.5933
329	0.0369723	0.0141295	0.0255509	0.0161523	63.2162
330	0.0663898	0.0545288	0.0604593	0.00838699	13.8721
332	0.0495815	0.0201235	0.0348525	0.02083	59.766
333	0.0275119	0.0109483	0.0192301	0.0117122	60.9057
334	0.020601	0.0274032	0.0240021	0.00480988	20.0394
336	0.0132936	0.0225195	0.0179066	0.0065237	36.4319
337	0.573009	1.73925	1.15613	0.824657	71.3291
338	0.0823011	0.052057	0.0671791	0.0213858	31.834
339	0.0158657	0.011463	0.0136643	0.00311318	22.7832
340	0.0721613	0.0512938	0.0617275	0.0147556	23.9043
341	0.00975358	0.00958285	0.00966822	0.000120724	1.24867
342	0.0187099	0.0184983	0.0186041	0.000149624	0.804252
343	0.0275209	0.0167265	0.0221237	0.00763279	34.5005
344	0.0255784	0.0149724	0.0202754	0.00749957	36.9885
346	0.0540704	0.025825	0.0399477	0.0199725	49.9967
347	0.0522885	0.0349313	0.0436099	0.0122734	28.1436
349	0.029069	0.0155828	0.0223259	0.00953618	42.7135
350	0.0235204	0.0167587	0.0201395	0.00478124	23.7406
351	0.024729	0.0187637	0.0217464	0.0042181	19.3968
352	0.0403747	0.0389299	0.0396523	0.00102163	2.57647
353	0.142867	0.0931227	0.117995	0.0351745	29.8102
354	0.0552699	0.0401226	0.0476962	0.0107108	22.4562
355	0.166677	0.158585	0.162631	0.00572191	3.51834
356	0.0495099	0.0331704	0.0413402	0.0115538	27.9481
357	0.0377705	0.0338112	0.0357908	0.00279965	7.82224
358	0.126054	0.0893236	0.107689	0.0259723	24.1179
359	0.0345842	0.0524304	0.0435073	0.0126192	29.0047
360	0.437245	0.242122	0.339684	0.137973	40.618
361	0.127091	0.111815	0.119453	0.0108018	9.04269
362	0.110166	0.0472098	0.0786879	0.0445168	56.5738
363	0.11181	0.0854658	0.0986379	0.0186282	18.8854
364	0.016014	0.0131038	0.0145589	0.00205782	14.1345
365	0.0221206	0.0191613	0.0206409	0.00209254	10.1378
366	0.0779988	0.0598521	0.0689254	0.0128317	18.6167
367	0.0144873	0.00684098	0.0106641	0.00540676	50.7004
368	0.111874	0.0744949	0.0931845	0.026431	28.3642
369	0.108777	0.0637502	0.0862636	0.0318388	36.9087
370	0.0312764	0.0209934	0.0261349	0.00727118	27.8217
371	0.0149143	0.00938362	0.012149	0.00391078	32.1903
372	0.0163074	0.0107014	0.0135044	0.00396404	29.3537
373	0.051715	0.033144	0.0424295	0.0131317	30.9494
374	0.0186313	0.0155004	0.0170659	0.00221388	12.9726
375	0.0188203	0.0136902	0.0162552	0.00362753	22.316
377	0.0187769	0.00900504	0.013891	0.00690975	49.7427
378	0.0455991	0.0293979	0.0374985	0.011456	30.5505
379	0.0470004	0.0328902	0.0399453	0.00997742	24.9777
380	0.0145482	0.00828569	0.0114169	0.00442826	38.7868
381	0.0265911	0.00969257	0.0181418	0.0119491	65.8647
385	0.0986747	0.0478778	0.0732763	0.0359188	49.0184
387	0.0580827	0.0304958	0.0442893	0.0195069	44.0443
388	0.372378	0.24839	0.310384	0.0876728	28.2465
389	0.0218832	0.0270715	0.0244773	0.00366868	14.9881
391	0.101878	0.140205	0.121041	0.0271013	22.3901
394	0.0549166	0.0208625	0.0378896	0.0240799	63.5528
395	0.0243913	0.0240061	0.0241987	0.000272378	1.12559
396	0.109508	0.0694087	0.0894583	0.0283545	31.6957
398	0.0254659	0.0177439	0.0216049	0.00546028	25.2733
399	0.114836	0.105437	0.110136	0.0066461	6.03442
402	0.152554	0.265804	0.209179	0.0800798	38.2829
404	0.0336436	0.0676183	0.050631	0.0240237	47.4487
405	0.772037	0.969075	0.870556	0.139327	16.0044
407	0.027491	0.0281404	0.0278157	0.000459195	1.65085
409	0.103608	0.0657995	0.0847037	0.0267346	31.5625
411	0.0685872	0.121985	0.0952861	0.0377579	39.6259
413	0.0626522	0.0605515	0.0616018	0.00148542	2.41132
414	0.106419	0.0393834	0.0729012	0.0474013	65.0213
415	0.306433	0.179694	0.243063	0.089618	36.8702
416	0.0798981	0.0536626	0.0667804	0.0185513	27.7796
417	0.0943676	0.048349	0.0713583	0.0325401	45.601
418	0.0479867	0.0387587	0.0433727	0.00652518	15.0444
419	0.102803	0.0579624	0.0803827	0.0317071	39.4452
421	0.0658156	0.0265489	0.0461823	0.0277657	60.1221
422	0.169146	0.178408	0.173777	0.00654922	3.76875
425	0.0430423	0.0206048	0.0318235	0.0158657	49.8552
428	0.0565314	0.0207125	0.038622	0.0253278	65.5787
429	0.0546006	0.0437631	0.0491818	0.00766327	15.5815
430	0.118051	0.0735819	0.0958164	0.0314444	32.8173
432	0.0523574	0.0364818	0.0444196	0.0112257	25.2721
434	0.0230013	0.0186954	0.0208484	0.00304473	14.6042
435	0.0247847	0.0167452	0.0207649	0.00568478	27.3768
436	0.0540739	0.0220401	0.038057	0.0226513	59.5195
437	0.100667	0.100029	0.100348	0.000451134	0.44957
438	0.0232742	0.0150062	0.0191402	0.00584636	30.5449
439	0.0248732	0.0184671	0.0216701	0.0045298	20.9034
440	0.0628312	0.0296557	0.0462435	0.0234586	50.7285
441	0.031739	0.0146394	0.0231892	0.0120912	52.1417
442	0.0415435	0.0226997	0.0321216	0.0133246	41.4817
443	0.0311251	0.0228952	0.0270102	0.00581942	21.5453
445	0.0292833	0.0230061	0.0261447	0.00443865	16.9772
446	0.0308277	0.0252091	0.0280184	0.00397295	14.1798
447	0.0867467	0.0608338	0.0737903	0.0183232	24.8314
448	0.059174	0.0478739	0.053524	0.00799038	14.9286
449	0.0991957	0.114323	0.106759	0.0106966	10.0194
451	0.032314	0.0195783	0.0259462	0.0090055	34.7084
452	0.123023	0.0553998	0.0892114	0.0478168	53.5995
453	0.122656	0.0716459	0.0971509	0.0360696	37.1274
454	0.0604107	0.056118	0.0582643	0.0030354	5.2097
455	0.0179914	0.0106691	0.0143303	0.00517765	36.1309
456	0.153339	0.0943945	0.123867	0.0416801	33.6491
457	0.0139956	0.0109066	0.0124511	0.00218425	17.5426
458	0.0401455	0.0379593	0.0390524	0.00154588	3.95847
460	0.0231767	0.0151021	0.0191394	0.0057096	29.8317
461	0.0265936	0.019052	0.0228228	0.00533272	23.3657
462	0.0250813	0.0323836	0.0287324	0.00516351	17.971
463	0.028398	0.0310538	0.0297259	0.00187793	6.3175
464	0.0377223	0.0240961	0.0309092	0.00963518	31.1725
465	0.0330309	0.0359816	0.0345063	0.00208646	6.04661
466	0.0334587	0.0352026	0.0343307	0.00123312	3.5919
467	0.0203025	0.0140895	0.017196	0.00439325	25.5481
468	0.0434455	0.0174036	0.0304246	0.0184144	60.5248
469	0.107301	0.05445	0.0808755	0.0373713	46.2084
470	0.0777968	0.068251	0.0730239	0.0067499	9.24341
471	0.108389	0.0787456	0.0935673	0.020961	22.4021
472	0.065487	0.0747794	0.0701332	0.00657072	9.36891
473	0.0313817	0.0264428	0.0289123	0.00349233	12.0791
474	0.140841	0.199838	0.170339	0.0417172	24.4906
475	0.0834597	0.194682	0.139071	0.078646	56.5511
476	0.0497471	0.0421066	0.0459269	0.00540265	11.7636
477	0.0285033	0.0305004	0.0295018	0.00141216	4.78669
478	0.0207358	0.047749	0.0342424	0.0191012	55.7824
479	0.0634369	0.0552935	0.0593652	0.00575825	9.69971
480	0.374198	0.309162	0.34168	0.0459874	13.4592
482	0.0935946	0.0940245	0.0938095	0.000303985	0.324045
484	0.0916951	0.0424105	0.0670528	0.0348495	51.9732
485	0.194518	0.110178	0.152348	0.0596374	39.1455
487	0.214526	0.0653676	0.139947	0.105471	75.365
488	0.731549	0.385541	0.558545	0.244665	43.8039
491	0.427838	0.493753	0.460796	0.0466089	10.1149
492	0.392707	0.232799	0.312753	0.113072	36.1538
494	0.444819	0.203157	0.323988	0.170881	52.743
495	0.263005	0.146821	0.204913	0.0821545	40.0924
496	1.35193	0.913489	1.13271	0.310025	27.3702
497	0.495857	0.483612	0.489734	0.00865852	1.768
500	0.596625	0.725856	0.66124	0.0913801	13.8195
501	2.96342	2.76201	2.86272	0.142418	4.97494
502	0.234859	0.247207	0.241033	0.00873135	3.62247
503	0.13586	0.0693463	0.102603	0.0470323	45.839
505	0.127727	0.263686	0.195707	0.0961375	49.1233
506	0.198892	0.175274	0.187083	0.0167004	8.92676
507	0.050549	0.0363869	0.0434679	0.0100141	23.0379
508	4.02559	2.54609	3.28584	1.04616	31.8386
511	0.140932	0.502242	0.321587	0.255485	79.445
513	0.185487	0.0710337	0.12826	0.0809307	63.0988
516	0.442815	0.432213	0.437514	0.00749675	1.71349
517	0.41825	1.49054	0.954395	0.758224	79.4455
520	0.401391	0.291757	0.346574	0.0775229	22.3684
521	4.78809	5.415	5.10154	0.443292	8.68937
522	0.121278	0.0708273	0.0960526	0.035674	37.1401
523	0.401108	0.256916	0.329012	0.101959	30.9895
524	0.129437	0.0637357	0.0965864	0.0464578	48.0998
525	0.103272	0.0828864	0.0930792	0.0144148	15.4866
526	0.0987568	0.0560687	0.0774128	0.030185	38.9923
528	0.174068	0.117066	0.145567	0.0403065	27.6893
529	0.388749	0.253408	0.321079	0.0957005	29.806
530	0.300389	0.19859	0.24949	0.0719828	28.852
531	0.151635	0.0793009	0.115468	0.0511479	44.2962
532	0.178337	0.151662	0.164999	0.0188621	11.4316
533	5.65318	6.12085	5.88701	0.330693	5.61732
534	0.60535	0.220323	0.412837	0.272255	65.9475
535	1.59242	1.43847	1.51544	0.108859	7.18331
536	0.0791366	0.0744882	0.0768124	0.00328692	4.27915
538	0.204735	0.110051	0.157393	0.0669517	42.5379
539	0.832086	0.72983	0.780958	0.0723059	9.25862
543	0.0526764	0.0323739	0.0425251	0.014356	33.7589
545	0.196886	0.174178	0.185532	0.016057	8.65456
546	0.0272804	0.0171928	0.0222366	0.00713301	32.0778
548	0.355485	0.313671	0.334578	0.029567	8.83709
549	0.0576899	0.0241955	0.0409427	0.0236841	57.847
550	0.144327	0.10957	0.126949	0.0245769	19.3597
554	0.0444804	0.0181445	0.0313125	0.0186223	59.4725
555	0.0318902	0.00970344	0.0207968	0.0156884	75.4366
557	0.0549327	0.0460088	0.0504708	0.00631015	12.5026
560	0.0217651	0.0186763	0.0202207	0.00218411	10.8014
564	0.0644184	0.0443538	0.0543861	0.0141878	26.0872
567	0.0256217	0.013903	0.0197624	0.00828637	41.9301
568	0.281113	0.144924	0.213018	0.0963002	45.2074
569	0.0524747	0.0356745	0.0440746	0.0118795	26.9532
570	0.0515235	0.0264045	0.038964	0.0177618	45.5852
571	0.030957	0.0170797	0.0240184	0.00981273	40.8552
572	0.0317347	0.0158776	0.0238061	0.0112127	47.0999
576	5.16921	3.0073	4.08826	1.5287	37.3925
578	1.19357	0.57878	0.886175	0.434722	49.056
579	0.481062	0.265239	0.37315	0.15261	40.8977
587	0.400442	0.715496	0.557969	0.222777	39.9264
589	0.162441	0.101988	0.132215	0.0427467	32.3313
590	0.0646564	0.191309	0.127983	0.0895569	69.9758
591	1.30159	0.727389	1.01449	0.406021	40.0222
694	0.745502	0.716306	0.730904	0.0206447	2.82454
695	0.0238507	0.017299	0.0205748	0.00463275	22.5166
696	0.0207674	0.0133981	0.0170828	0.00521088	30.5038
698	0.030533	0.0252774	0.0279052	0.00371627	13.3175
699	0.021724	0.0231913	0.0224577	0.00103754	4.61997
700	0.012626	0.0158826	0.0142543	0.00230276	16.1549
701	0.0203985	0.00919781	0.0147982	0.00792008	53.5208
