# Supplementary material for: Vitamin D Binding Protein Isoforms and Apolipoprotein E in Cerebrospinal Fluid as Prognostic Biomarkers of Multiple Sclerosis
Source: PLoS One. 2015 Jun 5;10(6):e0129291. doi: 10.1371/journal.pone.0129291 (PMC4457896; doi:10.1371/journal.pone.0129291)
Supplement: S2 Dataset — The zipped folder includes the 24 files related to the 2_DE dataset from CSF sample maps of each patient included in the study. In particular, in each file, %Vol values of matched spots between replicates are reported. For each spot mean and standard deviation (SD) were calculated and the value of variability (expressed as mean SD percentage, %SD) is reported. (ZIP) [file pone.0129291.s002.zip › replicates/SM32.xls]

## Sheet: Foglio1
Group ID	sm 32	SM32BIS
104	0.0134461	0.034675	0.0240605	0.0150111	62.3888	24.858
108	0.0429928	0.0999978	0.0714953	0.0403086	56.3794
109	0.00495064	0.0169346	0.0109426	0.00847394	77.4398
167	0.0286589	0.0339308	0.0312948	0.0037278	11.9119
168	0.0365121	0.0373288	0.0369205	0.000577494	1.56416
169	0.0409661	0.0456585	0.0433123	0.00331803	7.66071
170	0.0451448	0.0417752	0.04346	0.00238267	5.48244
173	0.0332221	0.0346743	0.0339482	0.00102686	3.02479
175	0.0503458	0.0510017	0.0506738	0.000463791	0.91525
179	0.0354638	0.0389538	0.0372088	0.0024678	6.63231
227	0.037156	0.028423	0.0327895	0.00617516	18.8327
229	0.0111983	0.0480062	0.0296023	0.0260271	87.9228
230	0.0402834	0.0242462	0.0322648	0.01134	35.1467
231	0.0410423	0.0298778	0.03546	0.00789449	22.2631
243	0.0260664	0.0410357	0.033551	0.0105849	31.5486
246	0.0245549	0.0280295	0.0262922	0.00245691	9.34465
262	0.038055	0.0904979	0.0642764	0.0370827	57.6926
265	0.0372275	0.0814146	0.0593211	0.031245	52.671
266	0.0501326	0.0526949	0.0514138	0.00181182	3.524
267	0.0408727	0.0335765	0.0372246	0.00515919	13.8596
308	0.0526376	0.0604786	0.0565581	0.00554442	9.80306
310	0.0565924	0.0481503	0.0523713	0.00596947	11.3983
311	0.0589575	0.0490083	0.0539829	0.00703515	13.0322
312	0.0299873	0.0193494	0.0246683	0.00752213	30.493
316	0.065859	0.0732923	0.0695757	0.00525614	7.55456
318	0.0732408	0.0680378	0.0706393	0.00367908	5.20826
322	0.0585759	0.0523122	0.0554441	0.0044291	7.98842
323	0.0330318	0.0190971	0.0260644	0.00985332	37.8037
327	0.0534306	0.0745693	0.0639999	0.0149473	23.3552
329	0.0456148	0.0512057	0.0484103	0.00395336	8.16638
334	0.0240421	0.0323538	0.0281979	0.00587726	20.8429
337	0.0225428	0.0319998	0.0272713	0.00668711	24.5207
340	0.0412196	0.0444138	0.0428167	0.00225864	5.27514
343	0.0237614	0.033921	0.0288412	0.00718392	24.9085
351	0.0278459	0.0221795	0.0250127	0.00400675	16.0189
353	0.0327885	0.0320297	0.0324091	0.000536553	1.65556
355	0.0242723	0.0284517	0.026362	0.00295528	11.2104
357	0.0161789	0.0207488	0.0184639	0.00323141	17.5013
363	0.102941	0.0795148	0.0912279	0.0165648	18.1576
364	0.0243304	0.0388236	0.031577	0.0102482	32.4548
365	0.0699935	0.0421519	0.0560727	0.019687	35.1097
368	0.0244281	0.0345529	0.0294905	0.00715931	24.2767
369	0.0597704	0.0683397	0.0640551	0.00605941	9.45969
371	0.0247304	0.0449208	0.0348256	0.0142768	40.995
373	0.2527	0.268784	0.260742	0.0113731	4.36182
378	0.015667	0.0219628	0.0188149	0.0044518	23.661
379	0.0147073	0.0217995	0.0182534	0.00501494	27.474
382	0.0538073	0.0436482	0.0487278	0.00718357	14.7423
384	0.0206861	0.0306377	0.0256619	0.00703684	27.4214
387	0.0908507	0.0977981	0.0943244	0.00491255	5.20815
388	0.0738183	0.0505486	0.0621835	0.0164542	26.4607
397	0.427399	0.469125	0.448262	0.0295047	6.58203
398	0.0544875	0.0496454	0.0520665	0.00342388	6.57598
400	0.0516249	0.0483125	0.0499687	0.00234222	4.68738
401	0.0541933	0.0845785	0.0693859	0.0214856	30.9653
402	1.11307	0.944625	1.02885	0.119109	11.5769
403	0.0641325	0.0606677	0.0624001	0.00244998	3.92625
404	0.172612	0.213456	0.193034	0.0288811	14.9616
406	0.131911	0.15025	0.14108	0.0129676	9.19165
407	0.24125	0.312333	0.276792	0.0502633	18.1593
411	1.13693	0.910363	1.02365	0.160207	15.6506
416	3.07606	2.69786	2.88696	0.267428	9.2633
429	0.939618	0.732957	0.836287	0.146131	17.4738
431	0.026984	0.0519638	0.0394739	0.0176634	44.747
433	0.0828167	0.101988	0.0924023	0.0135562	14.6708
434	0.0279641	0.0251592	0.0265616	0.00198336	7.46702
436	1.07014	0.673074	0.871607	0.280768	32.2127
439	0.0503914	0.0811651	0.0657783	0.0217603	33.0813
441	0.0402238	0.0649151	0.0525695	0.0174594	33.212
442	0.0255512	0.0321123	0.0288318	0.0046394	16.0913
446	0.363362	0.141367	0.252364	0.156974	62.2014
451	0.0750347	0.0611258	0.0680802	0.00983508	14.4463
453	0.0389943	0.0482583	0.0436263	0.00655064	15.0153
464	0.0315646	0.0349547	0.0332597	0.00239716	7.20742
467	0.0271339	0.0504047	0.0387693	0.0164549	42.4432
479	0.0137243	0.0161622	0.0149433	0.00172386	11.536
481	10.014	14.7092	12.3616	3.32001	26.8574
484	0.0754773	0.0580326	0.0667549	0.0123353	18.4784
485	0.247529	0.19162	0.219575	0.0395336	18.0047
487	0.0607233	0.0135491	0.0371362	0.0333572	89.8239
507	6.68152	4.61699	5.64926	1.45984	25.8413
532	0.785748	1.1236	0.954674	0.238897	25.024
552	2.3005	1.5619	1.9312	0.522269	27.0438
553	3.01011	3.88712	3.44862	0.62014	17.9823
556	3.55671	2.60288	3.07979	0.67446	21.8995
560	0.0168262	0.0342752	0.0255507	0.0123383	48.2895
567	0.0332031	0.0395078	0.0363554	0.0044581	12.2625
577	0.0296158	0.0193643	0.02449	0.00724891	29.5994
580	0.0187005	0.023836	0.0212682	0.00363135	17.074
582	0.111435	0.0963978	0.103916	0.0106329	10.2322
583	0.0193145	0.0267807	0.0230476	0.0052794	22.9065
590	0.0626512	0.0796998	0.0711755	0.0120552	16.9373
593	0.0316675	0.0425814	0.0371245	0.00771729	20.7876
595	0.0548282	0.0721406	0.0634844	0.0122417	19.283
596	0.0268485	0.129853	0.0783507	0.0728352	92.9604
599	0.0661837	0.030964	0.0485739	0.0249041	51.2706
601	0.188146	0.362228	0.275187	0.123095	44.7312
602	0.0808854	0.0874268	0.0841561	0.00462547	5.4963
603	0.0482261	0.0413332	0.0447797	0.00487402	10.8844
604	0.0985669	0.108904	0.103735	0.00730943	7.04623
605	0.0204406	0.133759	0.0770998	0.0801282	103.928
606	0.0834201	0.130699	0.10706	0.0334312	31.2268
607	0.0785805	0.0866577	0.0826191	0.00571144	6.91298
609	0.0602091	0.0810571	0.0706331	0.0147418	20.8709
611	0.0309833	0.0534525	0.0422179	0.0158881	37.6336
612	0.0327331	0.0314819	0.0321075	0.000884732	2.75553
613	0.0467202	0.0400765	0.0433984	0.00469781	10.8248
617	0.101979	0.104496	0.103238	0.00177979	1.72397
618	0.05586	0.050622	0.053241	0.00370383	6.95672
621	0.0204262	0.0209976	0.0207119	0.000404041	1.95077
623	0.0550296	0.0270697	0.0410497	0.0197706	48.1627
624	0.0223274	0.0685252	0.0454263	0.0326668	71.9116
629	0.0834645	0.111516	0.0974903	0.0198354	20.346
636	0.036599	0.0365117	0.0365554	6.17304e-05	0.168868
637	0.0793126	0.117221	0.0982668	0.0268053	27.2781
639	0.0170298	0.0168673	0.0169485	0.000114905	0.677963
643	0.0814213	0.0907821	0.0861017	0.00661909	7.68752
644	0.0561741	0.0567746	0.0564743	0.000424618	0.751877
645	0.0693795	0.0898781	0.0796288	0.0144947	18.2028
646	0.12914	0.119615	0.124378	0.00673519	5.41512
647	0.237869	0.205165	0.221517	0.0231252	10.4395
649	0.0711888	0.0873427	0.0792657	0.0114225	14.4104
651	0.32685	0.639905	0.483377	0.221363	45.7951
654	0.0529035	0.134412	0.0936577	0.0576352	61.5381
656	0.225997	0.241832	0.233914	0.011197	4.78681
659	0.10673	0.177249	0.141989	0.0498645	35.1184
662	0.0374838	0.134485	0.0859844	0.0685902	79.7705
664	0.0423494	0.0464746	0.044412	0.00291696	6.56795
666	0.0264281	0.10564	0.066034	0.0560113	84.8218
668	0.214025	0.24845	0.231237	0.0243422	10.5269
669	0.0318711	0.0554165	0.0436438	0.0166491	38.1477
671	0.338756	0.529562	0.434159	0.13492	31.0762
673	0.156768	0.159599	0.158183	0.00200182	1.2655
677	0.0879606	0.165866	0.126913	0.0550874	43.4056
680	0.092001	0.107906	0.0999535	0.0112465	11.2518
681	0.0707047	0.230187	0.150446	0.112771	74.9579
682	0.0915478	0.064187	0.0778674	0.019347	24.8461
683	0.0477313	0.0763856	0.0620585	0.0202616	32.6493
684	0.122139	0.0436371	0.082888	0.0555092	66.9689
687	0.0418357	0.0635552	0.0526955	0.015358	29.1448
689	0.0759803	0.112878	0.0944292	0.0260906	27.6298
690	0.103308	0.130203	0.116756	0.0190176	16.2884
691	0.0511057	0.0395342	0.0453199	0.00818229	18.0545
695	0.112005	0.176048	0.144027	0.0452852	31.4423
696	0.312858	0.290115	0.301486	0.0160817	5.33415
699	0.05868	0.206967	0.132824	0.104855	78.9429
700	0.0870036	0.132929	0.109966	0.0324742	29.531
701	0.0844949	0.11372	0.0991074	0.0206653	20.8514
705	0.0532198	0.108407	0.0808134	0.0390232	48.2881
708	0.0501504	0.0494867	0.0498186	0.000469307	0.942032
711	0.10646	0.107744	0.107102	0.000907925	0.84772
716	0.0381567	0.0825196	0.0603382	0.0313693	51.9892
718	0.0429423	0.0362914	0.0396169	0.0047029	11.871
721	0.0197058	0.0220474	0.0208766	0.00165576	7.93118
723	0.0727288	0.0664609	0.0695948	0.00443207	6.36839
724	0.990002	0.577386	0.783694	0.291764	37.2293
726	0.896361	0.607411	0.751886	0.204319	27.1741
731	1.65084	0.596134	1.12349	0.74579	66.3817
736	0.0986672	0.063977	0.0813221	0.0245297	30.1636
743	0.659837	0.60226	0.631049	0.0407131	6.45166
744	1.58734	1.42302	1.50518	0.116192	7.71946
745	0.506217	0.301637	0.403927	0.14466	35.8134
753	0.0150056	0.0194246	0.0172151	0.0031247	18.151
754	2.82623	2.57363	2.69993	0.178615	6.61555
755	0.035018	0.0563321	0.0456751	0.0150713	32.9969
763	0.0193051	0.0245184	0.0219118	0.00368636	16.8237
767	0.0769102	0.101357	0.0891336	0.0172865	19.3939
771	0.0833149	0.0927618	0.0880384	0.00667997	7.58757
773	0.0825465	0.127571	0.105059	0.0318371	30.3041
774	0.0788663	0.029827	0.0543466	0.034676	63.8053
778	0.0370606	0.0408782	0.0389694	0.00269945	6.9271
779	0.0925849	0.090891	0.0917379	0.00119777	1.30564
781	0.135647	0.153761	0.144704	0.0128085	8.85154
782	0.0415315	0.0512609	0.0463962	0.00687972	14.8282
784	0.0634472	0.0724393	0.0679432	0.00635837	9.35836
785	0.177041	0.248725	0.212883	0.0506882	23.8104
786	0.176766	0.178293	0.17753	0.00107975	0.60821
789	0.0648542	0.066036	0.0654451	0.000835659	1.27689
791	0.0661288	0.0670866	0.0666077	0.000677267	1.0168
792	0.0589346	0.0701757	0.0645551	0.00794866	12.313
794	0.0175904	0.0455194	0.0315549	0.0197488	62.5855
800	0.0575839	0.0439054	0.0507447	0.00967216	19.0605
802	0.122679	0.108521	0.1156	0.0100112	8.66022
803	0.118831	0.115856	0.117344	0.00210364	1.79272
805	0.0542362	0.050888	0.0525621	0.00236753	4.50426
806	0.100292	0.113942	0.107117	0.00965201	9.01071
807	0.0424515	0.0615363	0.0519939	0.013495	25.955
808	0.0709492	0.0767681	0.0738586	0.00411458	5.57089
814	0.0145743	0.0460491	0.0303117	0.022256	73.4239
815	0.0303831	0.0210538	0.0257185	0.00659681	25.6501
816	0.0474811	0.0466392	0.0470601	0.000595313	1.265
819	0.042345	0.053616	0.0479805	0.0079698	16.6105
824	0.0354035	0.0283083	0.0318559	0.00501706	15.7492
829	0.0235769	0.0261955	0.0248862	0.00185163	7.44039
830	0.0224325	0.0353308	0.0288817	0.00912048	31.5788
833	0.0491701	0.0622069	0.0556885	0.00921841	16.5535
837	0.0625922	0.0753504	0.0689713	0.00902141	13.0799
839	0.0441206	0.0637583	0.0539394	0.013886	25.7436
840	0.0138864	0.0282316	0.021059	0.0101436	48.1675
843	0.0169823	0.0186616	0.0178219	0.00118744	6.66282
847	0.0376511	0.0359634	0.0368072	0.00119338	3.24225
850	0.0268559	0.0228743	0.0248651	0.00281542	11.3228
853	0.0271661	0.0298163	0.0284912	0.00187397	6.57738
854	0.0492344	0.0854612	0.0673478	0.0256162	38.0357
857	0.0126887	0.017325	0.0150069	0.00327836	21.8458
860	0.15439	0.22309	0.18874	0.0485782	25.7382
861	0.162698	0.302368	0.232533	0.0987616	42.4721
864	0.118706	0.186283	0.152495	0.0477842	31.335
865	0.0455214	0.0761069	0.0608141	0.0216272	35.5628
867	0.0450492	0.0650375	0.0550433	0.0141339	25.6777
868	0.177327	0.269691	0.223509	0.0653112	29.2208
869	0.0706623	0.0678992	0.0692808	0.00195381	2.82013
870	0.0550591	0.0291887	0.0421239	0.0182931	43.427
875	0.0323049	0.0451845	0.0387447	0.00910725	23.5058
877	0.127265	0.143265	0.135265	0.0113137	8.36411
879	0.0142283	0.0236821	0.0189552	0.00668485	35.2666
882	0.0669535	0.129172	0.0980628	0.0439951	44.8643
889	0.0273847	0.0219971	0.0246909	0.00380961	15.4292
890	0.096036	0.110514	0.103275	0.0102375	9.91285
891	0.103809	0.096544	0.100177	0.00513713	5.12808
892	0.0486384	0.0672589	0.0579486	0.0131667	22.7213
893	0.0266513	0.0331346	0.029893	0.00458439	15.336
895	0.020879	0.0296468	0.0252629	0.00619977	24.541
896	0.0304982	0.0343222	0.0324102	0.00270398	8.34298
903	0.0460954	0.0386903	0.0423928	0.0052362	12.3516
908	0.0302381	0.0413777	0.0358079	0.00787689	21.9976
914	0.0574898	0.0380081	0.0477489	0.0137756	28.8501
919	0.0757982	0.0702308	0.0730145	0.00393675	5.39173
921	0.0559736	0.0788232	0.0673984	0.0161571	23.9725
927	0.0439317	0.0530799	0.0485058	0.00646875	13.336
936	0.0507701	0.0638052	0.0572877	0.00921721	16.0893
937	0.121375	0.435488	0.278431	0.222111	79.7724
942	0.255445	0.323689	0.289567	0.0482558	16.6648
944	0.0586759	0.110531	0.0846034	0.0366671	43.3399
949	0.0106841	0.015661	0.0131726	0.0035192	26.7162
951	0.21644	0.389333	0.302887	0.122254	40.3629
953	0.0588732	0.0495176	0.0541954	0.00661541	12.2066
956	0.0452231	0.0556673	0.0504452	0.00738516	14.64
962	0.0180201	0.02078	0.0194001	0.00195154	10.0595
966	0.0584323	0.295169	0.176801	0.167398	94.6818
967	0.0232686	0.0176495	0.020459	0.0039733	19.4208
968	0.0382281	0.0590877	0.0486579	0.01475	30.3136
970	0.0712852	0.105722	0.0885036	0.0243505	27.5136
971	0.344983	0.228151	0.286567	0.0826127	28.8284
978	0.0321362	0.0500668	0.0411015	0.0126788	30.8477
982	0.2912	0.277001	0.2841	0.0100402	3.53403
983	0.0779241	0.189161	0.133543	0.0786564	58.8999
985	0.0229297	0.0483135	0.0356216	0.0179491	50.3881
988	0.347386	1.56759	0.957488	0.862815	90.1123
994	0.254226	0.152213	0.203219	0.0721341	35.4957
998	0.252262	0.387858	0.32006	0.0958809	29.9571
999	0.0196189	0.0462281	0.0329235	0.0188155	57.1493
1009	0.0475745	0.0407393	0.0441569	0.00483322	10.9456
1012	0.0141261	0.0216105	0.0178683	0.00529227	29.6182
1013	0.0541524	0.089054	0.0716032	0.0246792	34.4666
1015	0.072773	0.0815368	0.0771549	0.00619694	8.03182
1020	0.180434	0.123389	0.151912	0.0403369	26.5529
1022	0.0820525	0.0954691	0.0887608	0.00948697	10.6882
1023	0.0281801	0.0515142	0.0398471	0.0164997	41.4075
1024	0.0290949	0.0410157	0.0350553	0.00842928	24.0457
1025	0.032449	0.0679222	0.0501856	0.0250833	49.9812
1026	0.17959	0.232008	0.205799	0.0370651	18.0104
1027	0.324058	0.243895	0.283977	0.0566838	19.9607
1031	0.0707742	0.0669609	0.0688675	0.00269641	3.91536
1033	0.0995061	0.113727	0.106617	0.0100557	9.43165
1042	0.0627033	0.0867634	0.0747334	0.0170131	22.765
1054	0.0545617	0.0702829	0.0624223	0.0111166	17.8086
1062	0.0202322	0.0245768	0.0224045	0.0030721	13.712
1068	0.0995158	0.118881	0.109198	0.0136933	12.5398
1070	0.0234786	0.0219083	0.0226934	0.00111037	4.89291
1071	0.0529842	0.0469827	0.0499834	0.0042437	8.49021
1072	0.0473249	0.0520504	0.0496876	0.00334143	6.72488
1073	0.185704	0.0382634	0.111984	0.104256	93.0995
1074	0.298004	0.246249	0.272126	0.0365963	13.4483
1084	0.105958	0.0921808	0.0990694	0.00974195	9.83346
1089	0.267822	0.134478	0.20115	0.0942884	46.8747
1099	0.192078	0.180865	0.186472	0.00792879	4.25201
1105	0.140692	0.293605	0.217149	0.108126	49.7935
1108	0.284025	0.353555	0.31879	0.0491651	15.4224
1109	0.139504	0.0542588	0.0968814	0.0602775	62.2178
1110	0.0731566	0.0783841	0.0757704	0.0036964	4.87843
1113	1.18273	1.17864	1.18068	0.00289207	0.244948
1115	0.402419	0.249691	0.326055	0.107995	33.1217
1116	0.0325181	0.069512	0.0510151	0.0261586	51.2763
1117	0.277582	0.339362	0.308472	0.0436851	14.1618
1118	0.102381	0.15274	0.12756	0.0356092	27.9155
1119	2.1236	2.01832	2.07096	0.0744442	3.59467
1125	0.0382898	0.0738926	0.0560912	0.025175	44.8822
1126	0.0284836	0.0256316	0.0270576	0.00201667	7.45324
1128	2.07752	2.59604	2.33678	0.366649	15.6904
1135	0.690989	0.818149	0.754569	0.0899157	11.9162
1145	1.19009	1.39469	1.29239	0.144674	11.1943
1151	2.49185	2.73011	2.61098	0.168475	6.45257
1157	0.0189103	0.0475732	0.0332418	0.0202677	60.9707
1158	2.15217	2.10004	2.1261	0.0368615	1.73376
1163	0.0913743	0.1954	0.143387	0.0735573	51.2998
1164	0.107642	0.174724	0.141183	0.0474341	33.5976
1178	0.169242	0.17358	0.171411	0.00306743	1.78952
1187	0.0348642	0.0532921	0.0440781	0.0130305	29.5623
1206	0.0527896	0.0436356	0.0482126	0.00647286	13.4257
1212	0.137205	0.0507188	0.0939619	0.061155	65.0849
1217	0.0294996	0.046446	0.0379728	0.0119829	31.5566
1221	0.293328	0.14198	0.217654	0.107019	49.1694
1237	0.0534649	0.0397356	0.0466003	0.00970808	20.8327
1252	0.0752224	0.0891529	0.0821877	0.00985035	11.9852
1267	0.0826323	0.0909259	0.0867791	0.00586446	6.75792
1283	1.53594	1.44036	1.48815	0.0675853	4.54156
1287	4.42826	3.40894	3.9186	0.720768	18.3935
1290	0.0911225	0.132376	0.111749	0.0291706	26.1036
1324	1.11008	0.858315	0.984198	0.178025	18.0883
1342	0.18128	0.217749	0.199514	0.0257875	12.9251
1387	0.575092	1.33979	0.957441	0.540723	56.4759
1591	0.464234	0.131299	0.297766	0.235421	79.0621
1592	0.312833	0.503847	0.40834	0.135067	33.0772
1593	0.0293102	0.0243354	0.0268228	0.00351771	13.1146
1597	0.0198872	0.0395061	0.0296967	0.0138727	46.7146
1601	0.224119	0.214337	0.219228	0.00691692	3.15513
1604	0.121933	0.0970918	0.109512	0.0175654	16.0396
1605	0.0350224	0.0415937	0.038308	0.00464661	12.1296
1606	0.015021	0.0631469	0.039084	0.0340302	87.0694
1607	1.59074e-05	0.0890793	0.0445476	0.0629773	141.371
1608	0.0172795	0.0147852	0.0160324	0.00176374	11.0011
