# Supplementary material for: Vitamin D Binding Protein Isoforms and Apolipoprotein E in Cerebrospinal Fluid as Prognostic Biomarkers of Multiple Sclerosis
Source: PLoS One. 2015 Jun 5;10(6):e0129291. doi: 10.1371/journal.pone.0129291 (PMC4457896; doi:10.1371/journal.pone.0129291)
Supplement: S2 Dataset — The zipped folder includes the 24 files related to the 2_DE dataset from CSF sample maps of each patient included in the study. In particular, in each file, %Vol values of matched spots between replicates are reported. For each spot mean and standard deviation (SD) were calculated and the value of variability (expressed as mean SD percentage, %SD) is reported. (ZIP) [file pone.0129291.s002.zip › replicates/SM33.xls]

## Sheet: Foglio1
Group ID	SM 33	SM33BIS
22	0.0167452	0.0319603	0.0243527	0.0107587	44.1786	24.8553
41	0.0137492	0.0127513	0.0132502	0.000705622	5.32535
42	0.0148351	0.0141861	0.0145106	0.000458912	3.1626
43	0.0215409	0.0248911	0.023216	0.00236895	10.204
44	0.0232812	0.0175222	0.0204017	0.00407223	19.9602
45	0.0249607	0.0333297	0.0291452	0.00591778	20.3045
46	0.0141057	0.00398869	0.0090472	0.00715381	79.0721
47	0.0228348	0.0259888	0.0244118	0.00223021	9.13581
48	0.00917312	0.00517098	0.00717205	0.00282994	39.4579
49	0.0201101	0.0214593	0.0207847	0.000954028	4.59005
50	0.0165609	0.0182156	0.0173883	0.00117005	6.72897
51	0.0142403	0.0183212	0.0162808	0.00288563	17.7242
52	0.0116718	0.0154004	0.0135361	0.00263652	19.4777
61	0.0671749	0.0420703	0.0546226	0.0177516	32.4987
63	0.0177385	0.0145821	0.0161603	0.00223191	13.8111
66	0.0209926	0.0250233	0.0230079	0.00285014	12.3876
67	0.0161802	0.0101863	0.0131833	0.00423833	32.1493
80	0.0173999	0.0092091	0.0133045	0.00579177	43.5324
81	0.0262835	0.00876402	0.0175238	0.0123881	70.6934
85	0.0617779	0.0163006	0.0390392	0.0321573	82.3717
86	0.028746	0.013356	0.021051	0.0108824	51.6953
87	0.026105	0.01529	0.0206975	0.00764736	36.9482
89	0.0168854	0.0133428	0.0151141	0.002505	16.5739
91	0.0127295	0.0147858	0.0137576	0.00145402	10.5688
93	0.036236	0.0466715	0.0414537	0.00737901	17.8006
94	0.0160081	0.0141666	0.0150873	0.00130214	8.63066
95	0.0155335	0.0105826	0.013058	0.00350081	26.8096
96	0.0253426	0.0264766	0.0259096	0.000801859	3.09483
97	0.0117347	0.010679	0.0112069	0.000746493	6.66104
99	0.0186121	0.00913641	0.0138743	0.00670032	48.2932
100	0.0203761	0.0128642	0.0166202	0.00531172	31.9595
102	0.0765032	0.0727423	0.0746227	0.00265936	3.56374
104	0.0226407	0.0161478	0.0193943	0.00459117	23.6729
105	0.112868	0.0886363	0.100752	0.0171344	17.0065
106	0.0218676	0.01598	0.0189238	0.00416316	21.9996
107	0.0184607	0.0295141	0.0239874	0.00781593	32.5835
109	0.0153035	0.0407497	0.0280266	0.0179932	64.2004
110	0.0364547	0.0371535	0.0368041	0.000494126	1.34258
111	0.0284676	0.0324012	0.0304344	0.00278148	9.13925
112	0.017985	0.011732	0.0148585	0.00442154	29.7576
113	0.0150714	0.00821452	0.011643	0.00484855	41.6436
114	0.0127265	0.00674538	0.00973594	0.00422929	43.44
117	0.0161682	0.0201692	0.0181687	0.00282913	15.5715
119	0.0174573	0.0105131	0.0139852	0.00491029	35.1106
126	0.0247499	0.0290981	0.026924	0.00307464	11.4197
130	0.0341345	0.0234631	0.0287988	0.00754582	26.2019
131	0.117983	0.124468	0.121225	0.00458559	3.78269
132	0.0281177	0.0182422	0.0231799	0.00698303	30.1253
133	0.0483832	0.0474853	0.0479342	0.000634911	1.32455
135	0.0185179	0.020983	0.0197505	0.00174309	8.82557
136	0.11022	0.0844871	0.0973535	0.0181959	18.6905
137	0.0474376	0.0338944	0.040666	0.00957649	23.5491
138	0.0397094	0.0645328	0.0521211	0.0175528	33.6769
139	0.509132	0.413598	0.461365	0.0675527	14.6419
140	0.117761	0.149511	0.133636	0.0224506	16.7998
141	0.0804314	0.0996852	0.0900583	0.0136145	15.1174
143	0.0236323	0.0160443	0.0198383	0.00536553	27.0463
144	3.08164	2.89057	2.98611	0.135107	4.52452
149	0.0564334	0.052002	0.0542177	0.00313347	5.77943
154	0.195555	0.236382	0.215969	0.028869	13.3672
155	1.06638	0.822515	0.944448	0.172439	18.2581
156	0.13209	0.0864323	0.109261	0.0322849	29.5484
157	0.689795	0.566975	0.628385	0.0868469	13.8206
159	1.27319	0.946787	1.10999	0.230802	20.7932
160	0.0950301	0.081707	0.0883686	0.00942085	10.6609
161	0.0254383	0.0278014	0.0266199	0.00167096	6.27714
163	0.165305	0.225379	0.195342	0.0424787	21.7458
167	0.424236	0.320672	0.372454	0.0732308	19.6617
168	0.693187	0.405603	0.549395	0.203353	37.0139
170	0.168823	0.107974	0.138399	0.0430267	31.089
174	0.0241508	0.033999	0.0290749	0.00696373	23.951
180	0.023914	0.0226224	0.0232682	0.000913299	3.9251
183	0.241703	0.30891	0.275307	0.0475225	17.2617
189	7.43773	10.7739	9.10581	2.35903	25.9068
190	0.388159	0.346304	0.367231	0.029596	8.05921
193	0.0245937	0.0142907	0.0194422	0.00728532	37.4717
196	4.69011	4.8629	4.77651	0.122181	2.55796
198	1.29249	2.1564	1.72445	0.610877	35.4245
205	0.430923	0.605894	0.518409	0.123723	23.866
212	2.3765	3.19539	2.78594	0.579043	20.7844
216	0.0621146	0.0328032	0.0474589	0.0207263	43.6721
220	4.31657	2.52842	3.42249	1.26441	36.9442
225	0.0309264	0.0272379	0.0290822	0.00260816	8.96826
228	0.0420835	0.024216	0.0331498	0.0126342	38.1126
240	0.0108353	0.0200581	0.0154467	0.0065215	42.2194
246	0.0950122	0.106442	0.100727	0.00808209	8.02375
248	0.0179683	0.0162895	0.0171289	0.00118709	6.93034
249	0.0161042	0.0251082	0.0206062	0.00636679	30.8974
250	0.0270038	0.0142239	0.0206138	0.00903675	43.8383
251	0.0194884	0.0198574	0.0196729	0.000260922	1.3263
254	0.0395113	0.043006	0.0412587	0.00247113	5.98935
256	0.0240421	0.0273124	0.0256772	0.00231245	9.00584
259	0.038307	0.0452197	0.0417634	0.00488802	11.7041
260	0.0523488	0.0648156	0.0585822	0.00881536	15.0478
261	0.0316669	0.0425864	0.0371266	0.00772125	20.7971
262	0.0560011	0.0852989	0.07065	0.0207167	29.323
264	0.0246637	0.0386002	0.0316319	0.00985459	31.1539
265	0.0959505	0.128697	0.112324	0.0231553	20.6148
266	0.0378548	0.0337537	0.0358042	0.00289992	8.09936
267	0.0232945	0.0445426	0.0339185	0.0150247	44.2963
269	0.0966754	0.108327	0.102501	0.00823893	8.03788
270	0.0212499	0.039458	0.0303539	0.0128751	42.4165
271	0.0384214	0.052954	0.0456877	0.0102761	22.492
272	0.0113731	0.0165583	0.0139657	0.00366649	26.2535
274	0.101181	0.0927629	0.096972	0.0059525	6.13837
275	0.0411139	0.0421598	0.0416369	0.000739563	1.77622
276	0.0194845	0.0291576	0.024321	0.00683991	28.1234
277	0.0143368	0.0278963	0.0211165	0.00958801	45.4052
278	0.416597	0.340825	0.378711	0.0535789	14.1477
279	0.100738	0.0734283	0.0870831	0.0193109	22.1752
281	0.160447	0.158831	0.159639	0.00114268	0.715793
282	0.124498	0.101484	0.112991	0.0162734	14.4023
283	0.0487506	0.0428849	0.0458177	0.00414768	9.05255
285	0.0179684	0.0376837	0.027826	0.0139408	50.0999
287	0.0285149	0.0240526	0.0262838	0.00315532	12.0048
288	0.0590358	0.0820915	0.0705637	0.0163028	23.1037
289	0.749471	0.770673	0.760072	0.0149921	1.97245
290	0.0807031	0.0807644	0.0807337	4.33456e-05	0.0536896
291	0.0236323	0.0305137	0.027073	0.00486588	17.9732
292	0.0334437	0.0565595	0.0450016	0.0163453	36.3217
298	0.645281	0.627846	0.636564	0.0123284	1.93671
299	0.211379	0.31595	0.263665	0.0739429	28.0443
300	0.0452203	0.087332	0.0662762	0.0297775	44.9294
301	0.0431032	0.144534	0.0938186	0.0717224	76.448
302	0.0409786	0.0394288	0.0402037	0.00109587	2.7258
303	0.0625835	0.059659	0.0611213	0.00206793	3.38333
304	0.0356232	0.107571	0.0715971	0.0508748	71.057
305	0.0163427	0.0240805	0.0202116	0.00547145	27.0708
306	0.0454426	0.0589385	0.0521906	0.00954304	18.285
308	0.0261258	0.0374881	0.031807	0.00803436	25.2598
309	0.271642	0.318809	0.295226	0.0333521	11.2972
310	0.207208	0.235081	0.221145	0.0197092	8.91236
313	0.0290417	0.0451467	0.0370942	0.011388	30.7001
314	0.0994399	0.0870257	0.0932328	0.00877817	9.41532
315	0.0555786	0.0590835	0.057331	0.00247834	4.32286
316	0.383688	0.219525	0.301606	0.116081	38.4875
317	0.135953	0.159987	0.14797	0.0169946	11.4852
318	0.0429626	0.0441223	0.0435424	0.000820032	1.88329
319	0.076853	0.0651615	0.0710072	0.00826714	11.6427
320	0.0140384	0.0261487	0.0200936	0.00856328	42.617
322	0.0425154	0.0919568	0.0672361	0.0349603	51.9964
324	0.0948954	0.107627	0.101261	0.0090026	8.89047
325	0.0573801	0.0817174	0.0695487	0.0172091	24.7439
326	0.0296529	0.0679213	0.0487871	0.0270598	55.4652
328	0.190719	0.120726	0.155722	0.0494925	31.7825
331	0.0200722	0.0375456	0.0288089	0.0123556	42.888
332	0.0734148	0.0968633	0.085139	0.0165806	19.4747
334	0.0862143	0.110037	0.0981256	0.0168452	17.167
335	0.144572	0.150422	0.147497	0.00413657	2.80451
336	0.172923	0.161993	0.167458	0.00772868	4.61529
337	0.0210872	0.044779	0.0329331	0.0167526	50.8687
338	0.0945833	0.0893578	0.0919705	0.00369499	4.01758
339	0.146954	0.203453	0.175204	0.0399508	22.8025
341	0.0460326	0.0403896	0.0432111	0.0039902	9.23421
342	0.0978286	0.103622	0.100725	0.00409655	4.06705
343	0.0938068	0.0667243	0.0802655	0.0191502	23.8586
347	0.397119	0.347632	0.372375	0.0349926	9.39713
352	0.0263823	0.0546924	0.0405373	0.0200183	49.3823
355	0.0956567	0.107799	0.101728	0.0085859	8.44007
356	0.0272825	0.0353801	0.0313313	0.00572587	18.2752
358	0.0379914	0.0492955	0.0436435	0.00799321	18.3148
359	0.0410588	0.0522018	0.0466303	0.00787929	16.8974
361	0.0185133	0.0147817	0.0166475	0.00263864	15.8501
362	0.0236607	0.0297697	0.0267152	0.00431972	16.1695
364	1.37068	0.63913	1.0049	0.517284	51.4759
367	2.63667	3.72747	3.18207	0.771312	24.2393
369	1.57888	0.741983	1.16043	0.591776	50.9962
370	0.029869	0.016059	0.022964	0.00976514	42.5237
371	0.00948465	0.0159861	0.0127354	0.00459722	36.098
373	0.0489115	0.0530605	0.050986	0.00293379	5.7541
374	0.769823	0.645948	0.707885	0.0875929	12.3739
375	6.07883	1.45732	3.76808	3.2679	86.726
378	0.202579	0.317465	0.260022	0.0812367	31.2422
379	0.015034	0.0218734	0.0184537	0.00483619	26.2071
382	0.0794497	0.020024	0.0497368	0.0420203	84.4853
385	0.0157197	0.0327444	0.024232	0.0120383	49.6792
386	0.0107929	0.0159304	0.0133616	0.00363276	27.188
387	0.0389435	0.0834405	0.061192	0.0314641	51.4187
389	3.44583	1.57363	2.50973	1.32385	52.7485
390	0.0274417	0.0867787	0.0571102	0.0419576	73.4678
391	0.0836661	0.133144	0.108405	0.0349862	32.2736
392	0.0205921	0.0458131	0.0332026	0.0178339	53.7125
395	0.0566515	0.127763	0.0922072	0.0502834	54.533
397	0.0488211	0.0489018	0.0488615	5.70635e-05	0.116786
398	0.0614188	0.0902484	0.0758336	0.0203856	26.882
400	0.0388963	0.0336729	0.0362846	0.0036935	10.1793
401	0.0643999	0.10718	0.08579	0.0302501	35.2607
402	0.0380427	0.0470833	0.042563	0.00639267	15.0193
403	0.0372014	0.0537265	0.045464	0.011685	25.7017
406	0.187668	0.311607	0.249638	0.0876381	35.1061
407	0.195684	0.188497	0.19209	0.00508198	2.64562
409	0.0119972	0.0150572	0.0135272	0.00216375	15.9955
411	0.0503815	0.0652169	0.0577992	0.0104902	18.1494
412	0.0193178	0.0262932	0.0228055	0.00493235	21.6279
413	0.0330524	0.0560897	0.0445711	0.0162898	36.548
414	0.0668647	0.0722037	0.0695342	0.00377524	5.42933
415	0.019404	0.0772104	0.0483072	0.0408753	84.6153
416	0.0377022	0.0704981	0.0541001	0.0231902	42.8653
417	0.113469	0.126553	0.120011	0.00925179	7.70911
418	0.0172971	0.0282406	0.0227689	0.00773822	33.986
419	0.034064	0.0349087	0.0344863	0.000597293	1.73197
420	0.0200876	0.0205059	0.0202968	0.000295783	1.45729
422	0.0958101	0.112942	0.104376	0.0121141	11.6062
424	0.0183601	0.0196267	0.0189934	0.000895621	4.71544
425	0.0254481	0.0268727	0.0261604	0.00100734	3.85065
426	0.0170607	0.0196875	0.0183741	0.00185743	10.1089
427	0.0198838	0.0240597	0.0219717	0.00295281	13.4391
428	0.0280806	0.0404693	0.0342749	0.00876013	25.5584
430	0.0204149	0.0283693	0.0243921	0.00562461	23.0591
432	0.0173911	0.0285968	0.0229939	0.00792363	34.4596
433	0.0255329	0.0386005	0.0320667	0.00924019	28.8155
434	0.00991349	0.0153672	0.0126403	0.00385636	30.5083
435	0.00871303	0.0126226	0.0106678	0.00276448	25.9142
436	0.0713106	0.08274	0.0770253	0.00808181	10.4924
437	0.0459536	0.0962918	0.0711227	0.0355945	50.0466
438	0.0198011	0.052996	0.0363986	0.0234723	64.487
439	0.023703	0.0353506	0.0295268	0.0082361	27.8936
440	0.0503602	0.0916818	0.071021	0.0292188	41.141
441	0.0376452	0.0481466	0.0428959	0.00742561	17.3108
442	0.166103	0.265296	0.215699	0.07014	32.5175
443	0.0365933	0.0612078	0.0489006	0.0174051	35.5928
444	0.0177001	0.0207458	0.0192229	0.00215364	11.2035
445	0.116137	0.0829174	0.0995272	0.0234898	23.6014
446	0.349081	0.300905	0.324993	0.0340656	10.4819
447	0.24354	0.185808	0.214674	0.0408227	19.0161
449	0.289723	0.337123	0.313423	0.0335169	10.6938
451	0.292231	0.221514	0.256873	0.0500045	19.4666
452	0.227238	0.22039	0.223814	0.00484227	2.16352
453	0.077137	0.188396	0.132767	0.078672	59.2559
454	0.0768964	0.0691399	0.0730182	0.00548467	7.51138
456	0.119999	0.111925	0.115962	0.00570918	4.92332
457	0.197996	0.499489	0.348743	0.213188	61.1304
459	0.16697	0.223492	0.195231	0.0399671	20.4717
461	0.0175043	0.0254579	0.0214811	0.00562404	26.1814
462	0.0458219	0.0395898	0.0427059	0.00440676	10.3189
463	0.173507	0.161928	0.167717	0.00818759	4.88177
464	0.248496	0.108859	0.178677	0.0987383	55.2606
465	0.136654	0.137464	0.137059	0.000572756	0.41789
466	0.00604354	0.014276	0.0101598	0.00582123	57.2969
469	0.00724423	0.00904381	0.00814402	0.0012725	15.6249
470	0.0868635	0.100338	0.0936007	0.00952791	10.1793
473	0.0241246	0.0317279	0.0279262	0.00537634	19.2519
474	0.0376104	0.0970893	0.0673499	0.0420579	62.447
475	0.0441215	0.0767695	0.0604455	0.0230856	38.1925
476	0.0151581	0.0367137	0.0259359	0.0152421	58.7684
477	0.0174132	0.0192682	0.0183407	0.00131168	7.15176
478	0.0846822	0.0645133	0.0745977	0.0142616	19.118
479	0.0170695	0.037056	0.0270628	0.0141326	52.2216
481	0.0418696	0.058677	0.0502733	0.0118846	23.64
482	0.0557905	0.116274	0.0860323	0.0427683	49.7119
483	0.0523798	0.0270919	0.0397358	0.0178812	45.0003
484	0.0471765	0.100386	0.0737813	0.0376248	50.9951
486	0.0588098	0.0443021	0.051556	0.0102585	19.8978
488	0.046147	0.0694931	0.05782	0.0165082	28.551
489	0.164727	0.0642681	0.114498	0.0710352	62.0408
490	0.0299402	0.0378931	0.0339166	0.00562355	16.5805
491	0.128118	0.123841	0.12598	0.0030243	2.40063
494	0.172982	0.225965	0.199473	0.0374646	18.7818
495	0.365808	0.406004	0.385906	0.0284229	7.36523
496	0.0463648	0.069793	0.0580789	0.0165662	28.5237
498	0.0708728	0.106681	0.0887769	0.0253202	28.5212
500	0.1761	0.155016	0.165558	0.0149086	9.00509
501	0.0337721	0.0674975	0.0506348	0.0238475	47.097
503	0.0713206	0.0567319	0.0640263	0.0103158	16.1118
505	0.0260711	0.0547126	0.0403918	0.0202526	50.1403
506	0.374518	0.275272	0.324895	0.0701775	21.6001
507	0.147814	0.0823322	0.115073	0.0463026	40.2376
508	0.10115	0.0976587	0.0994044	0.00246872	2.48351
509	1.95579	1.21175	1.58377	0.526116	33.2192
510	0.0320797	0.0564861	0.0442829	0.0172579	38.972
513	0.0196105	0.0389827	0.0292966	0.0136982	46.757
514	0.0175838	0.042642	0.0301129	0.0177188	58.8413
515	0.0135447	0.027125	0.0203349	0.00960272	47.223
517	0.102327	0.191811	0.147069	0.0632747	43.0238
518	0.130343	0.301097	0.21572	0.120741	55.9713
519	0.120639	0.158148	0.139394	0.0265229	19.0273
520	0.0123659	0.0344899	0.0234279	0.015644	66.7752
521	0.0469275	0.106681	0.0768042	0.0422521	55.0127
522	0.0395516	0.0981967	0.0688741	0.0414683	60.2089
523	0.178142	0.234206	0.206174	0.0396432	19.228
524	0.0352563	0.0453526	0.0403044	0.00713916	17.7131
525	0.0267634	0.0396251	0.0331943	0.0090946	27.3981
528	0.323162	0.197933	0.260547	0.0885503	33.9862
530	0.0799092	0.112855	0.0963821	0.0232962	24.1707
531	0.0372578	0.0558748	0.0465663	0.0131642	28.2698
532	0.0841906	0.127157	0.105674	0.0303818	28.7506
533	0.0465225	0.0576465	0.0520845	0.00786586	15.1021
535	0.0501756	0.0502532	0.0502144	5.48715e-05	0.109274
536	0.0535727	0.0912208	0.0723968	0.0266212	36.7713
541	0.0768603	0.108055	0.0924577	0.022058	23.8574
542	0.0449949	0.0496065	0.0473007	0.00326089	6.89396
543	0.0683916	0.0632053	0.0657985	0.00366727	5.57349
544	0.0989498	0.132366	0.115658	0.0236288	20.4299
545	0.0324938	0.0301524	0.0313231	0.00165562	5.28562
547	0.106477	0.0656266	0.0860518	0.0288856	33.5677
550	0.112203	0.166374	0.139288	0.0383047	27.5002
551	0.0470985	0.0726128	0.0598557	0.0180413	30.1414
552	0.0738402	0.07795	0.0758951	0.00290607	3.82906
553	0.0698133	0.0846024	0.0772078	0.0104575	13.5446
554	0.0410113	0.0342979	0.0376546	0.00474709	12.6069
555	0.0510887	0.0343814	0.042735	0.0118138	27.6444
556	0.093044	0.135698	0.114371	0.0301609	26.3711
557	0.122147	0.134885	0.128516	0.00900713	7.00856
560	0.168417	0.131	0.149709	0.0264578	17.6729
562	0.284611	0.233096	0.258854	0.0364266	14.0723
565	0.107661	0.112451	0.110056	0.00338704	3.07756
566	0.117997	0.0900891	0.104043	0.0197339	18.967
567	0.167618	0.194385	0.181001	0.0189271	10.4569
571	0.140406	0.164896	0.152651	0.017317	11.3442
574	0.604742	0.691482	0.648112	0.0613344	9.46356
576	0.151315	0.219464	0.185389	0.0481886	25.9932
577	0.24716	0.55711	0.402135	0.219168	54.501
578	0.0753206	0.107259	0.0912898	0.0225839	24.7386
580	0.0773502	0.0878748	0.0826125	0.00744202	9.00834
584	0.109635	0.126404	0.118019	0.0118575	10.047
585	0.644072	0.746072	0.695072	0.0721249	10.3766
589	0.0596492	0.0496171	0.0546331	0.00709377	12.9844
590	0.478349	0.69421	0.58628	0.152637	26.0348
591	0.0719613	0.0550881	0.0635247	0.0119312	18.7819
592	0.475192	0.457521	0.466357	0.0124953	2.67934
595	2.57497	1.94303	2.259	0.446849	19.7808
597	0.297311	0.417213	0.357262	0.0847835	23.7315
598	0.115417	0.101695	0.108556	0.00970292	8.93817
599	0.0385066	0.0421151	0.0403109	0.00255159	6.3298
600	0.254612	0.265131	0.259872	0.00743806	2.86221
601	0.892558	1.03549	0.964024	0.101068	10.484
604	0.0562408	0.312416	0.184328	0.181143	98.272
605	2.20475	1.89478	2.04976	0.219182	10.693
607	0.122924	0.117762	0.120343	0.00365009	3.03307
610	2.00743	1.77485	1.89114	0.164459	8.69628
613	3.52447	2.40429	2.96438	0.792087	26.7202
614	0.0793369	0.188309	0.133823	0.0770549	57.5797
615	0.0975076	0.139499	0.118503	0.0296924	25.0562
616	0.057209	0.0757763	0.0664927	0.0131291	19.7451
617	0.0668179	0.103829	0.0853234	0.0261708	30.6725
618	0.808403	0.614771	0.711587	0.136919	19.2413
619	0.354039	0.294345	0.324192	0.04221	13.0201
621	0.233037	0.229976	0.231507	0.00216445	0.934943
623	0.135578	0.0928704	0.114224	0.0301988	26.4382
632	0.181401	0.232787	0.207094	0.0363354	17.5454
633	0.728474	1.07347	0.900972	0.243949	27.0762
635	0.465219	0.414777	0.439998	0.0356679	8.10637
636	4.46824	4.22366	4.34595	0.172944	3.97943
637	0.249596	0.182048	0.215822	0.0477636	22.131
638	0.191345	0.228452	0.209898	0.0262386	12.5006
639	1.31836	0.881238	1.0998	0.309092	28.1044
645	0.137921	0.169989	0.153955	0.0226755	14.7287
647	0.0769348	0.452338	0.264636	0.26545	100.307
649	0.170292	0.175934	0.173113	0.0039895	2.30456
690	0.561101	1.20682	0.88396	0.456592	51.653
735	0.0629296	0.0397796	0.0513546	0.0163695	31.8755
738	0.007914	0.0192496	0.0135818	0.00801548	59.0163
740	0.0519244	0.0390701	0.0454973	0.00908936	19.9778
742	0.19286	0.137897	0.165378	0.0388647	23.5005
743	0.0185141	0.0361271	0.0273206	0.0124543	45.5856
744	0.14089	0.0974702	0.11918	0.0307024	25.7614
745	0.0430536	0.0397535	0.0414035	0.00233352	5.63605
