# Supplementary material for: Vitamin D Binding Protein Isoforms and Apolipoprotein E in Cerebrospinal Fluid as Prognostic Biomarkers of Multiple Sclerosis
Source: PLoS One. 2015 Jun 5;10(6):e0129291. doi: 10.1371/journal.pone.0129291 (PMC4457896; doi:10.1371/journal.pone.0129291)
Supplement: S2 Dataset — The zipped folder includes the 24 files related to the 2_DE dataset from CSF sample maps of each patient included in the study. In particular, in each file, %Vol values of matched spots between replicates are reported. For each spot mean and standard deviation (SD) were calculated and the value of variability (expressed as mean SD percentage, %SD) is reported. (ZIP) [file pone.0129291.s002.zip › replicates/SM34.xls]

## Sheet: Foglio1
Group ID	SM34BIS	SM 34
9	0.0174807	0.0177616	0.0176211	0.000198626	1.1272	20.0998
10	0.0259612	0.016537	0.0212491	0.00666392	31.3609
11	0.0385745	0.0247427	0.0316586	0.00978056	30.8938
12	0.0347215	0.0371132	0.0359174	0.00169119	4.70855
13	0.0394622	0.0330557	0.0362589	0.00453008	12.4937
14	0.0366898	0.0292457	0.0329678	0.00526377	15.9664
15	0.0304225	0.0305348	0.0304787	7.94081e-05	0.260537
16	0.0285561	0.021948	0.025252	0.00467263	18.504
17	0.0234509	0.0184231	0.020937	0.00355519	16.9804
18	0.0255009	0.0150229	0.0202619	0.00740906	36.5665
21	0.0141386	0.00870939	0.011424	0.00383903	33.605
22	0.0112101	0.00795179	0.00958095	0.00230397	24.0475
26	0.0391185	0.0140167	0.0265676	0.0177497	66.8094
27	0.0313479	0.00991829	0.0206331	0.015153	73.4404
28	0.0284255	0.0124963	0.0204609	0.0112636	55.0496
29	0.0471103	0.0129175	0.0300139	0.024178	80.5559
31	0.0214275	0.0136461	0.0175368	0.00550228	31.3756
32	0.0422774	0.0446248	0.0434511	0.00165986	3.82007
33	0.0429585	0.0511114	0.0470349	0.00576497	12.2568
35	0.0472228	0.0436358	0.0454293	0.00253639	5.58316
36	0.0296737	0.0424533	0.0360635	0.00903654	25.0573
37	0.0138446	0.0378486	0.0258466	0.0169734	65.6697
38	0.0259176	0.0412051	0.0335614	0.0108099	32.2094
40	0.0413699	0.0514723	0.0464211	0.00714348	15.3884
41	0.0183713	0.0340573	0.0262143	0.0110917	42.3116
42	0.0207645	0.0171349	0.0189497	0.00256651	13.5438
43	0.0269082	0.0135623	0.0202352	0.00943698	46.6363
44	0.0243791	0.0160327	0.0202059	0.0059018	29.2083
46	0.0217353	0.0237503	0.0227428	0.00142482	6.26493
47	0.0107535	0.0129597	0.0118566	0.00156002	13.1574
48	0.0245412	0.0100894	0.0173153	0.010219	59.017
50	0.0187024	0.0332348	0.0259686	0.010276	39.5707
51	0.0133818	0.0283369	0.0208593	0.0105749	50.696
52	0.016237	0.036351	0.026294	0.0142227	54.0912
55	0.0160075	0.0138508	0.0149292	0.00152502	10.215
56	0.0114682	0.0105173	0.0109927	0.000672388	6.11665
57	0.0104903	0.00998034	0.0102353	0.000360596	3.52306
59	0.0172682	0.0212394	0.0192538	0.00280806	14.5845
60	0.0312199	0.0395151	0.0353675	0.00586559	16.5847
63	0.0301754	0.0161169	0.0231462	0.00994086	42.9482
64	0.0187528	0.0135754	0.0161641	0.00366097	22.6488
65	0.0476477	0.0325226	0.0400851	0.0106951	26.6809
66	0.0315207	0.0273403	0.0294305	0.00295599	10.044
68	0.0228131	0.0280164	0.0254147	0.00367929	14.477
69	0.0639772	0.0586601	0.0613187	0.00375976	6.13151
70	0.0378926	0.0392139	0.0385532	0.0009343	2.4234
71	0.0790139	0.0793321	0.079173	0.000225001	0.28419
72	0.0353919	0.0349825	0.0351872	0.00028949	0.822713
78	0.0206627	0.0152747	0.0179687	0.00380989	21.2029
79	0.0184611	0.0148703	0.0166657	0.00253908	15.2354
82	0.0190397	0.0155494	0.0172945	0.00246801	14.2705
84	0.0207502	0.0393296	0.0300399	0.0131376	43.7339
85	0.0228224	0.0203858	0.0216041	0.00172294	7.97504
86	0.0201534	0.0149661	0.0175597	0.00366798	20.8885
97	0.186191	0.169143	0.177667	0.0120548	6.78503
98	0.0525947	0.0415736	0.0470842	0.00779309	16.5514
99	0.016435	0.0211213	0.0187782	0.00331371	17.6467
101	0.0462364	0.0415982	0.0439173	0.0032797	7.46791
102	0.0881701	0.0943288	0.0912495	0.00435486	4.77248
103	0.0599069	0.0385812	0.049244	0.0150795	30.6221
104	0.0247855	0.0203088	0.0225471	0.0031655	14.0395
105	0.0689465	0.0653018	0.0671241	0.00257719	3.83944
106	0.161987	0.171083	0.166535	0.00643184	3.86216
107	0.0531546	0.0595394	0.056347	0.00451474	8.01238
108	0.127185	0.118129	0.122657	0.00640356	5.2207
109	3.04945	3.1906	3.12003	0.0998081	3.19895
110	0.469556	0.468818	0.469187	0.000521845	0.111223
111	1.05953	0.969522	1.01453	0.0636453	6.2734
112	0.260831	0.250963	0.255897	0.00697773	2.72677
113	0.710023	0.853931	0.781977	0.101758	13.013
117	0.0432802	0.0594172	0.0513487	0.0114106	22.2218
118	0.468542	0.505514	0.487028	0.0261432	5.3679
119	0.710054	0.824316	0.767185	0.0807954	10.5314
120	0.130834	0.215791	0.173313	0.0600737	34.6621
122	0.173537	0.202591	0.188064	0.0205443	10.9241
123	0.0726227	0.101642	0.0871323	0.0205197	23.5501
124	0.355311	0.977335	0.666323	0.439837	66.0096
125	0.025306	0.02083	0.023068	0.00316501	13.7203
126	0.0617312	0.0592232	0.0604772	0.00177342	2.93238
130	0.281057	0.458916	0.369986	0.125765	33.9919
131	0.0198703	0.0238938	0.0218821	0.00284504	13.0017
133	10.0232	12.1719	11.0976	1.51936	13.691
134	0.123566	0.362328	0.242947	0.16883	69.4926
135	0.0246666	0.0169803	0.0208235	0.00543503	26.1005
137	0.0201354	0.0287851	0.0244603	0.00611626	25.0049
138	0.0198282	0.0167993	0.0183138	0.00214176	11.6948
141	0.0193816	0.0196474	0.0195145	0.000187949	0.963125
143	2.73517	3.50308	3.11913	0.542994	17.4085
167	0.565434	0.778759	0.672096	0.150844	22.4437
170	1.37756	1.98389	1.68072	0.42874	25.5092
190	2.51694	2.14186	2.3294	0.265222	11.3858
191	0.0194627	0.0210387	0.0202507	0.0011144	5.50302
195	0.02002	0.0242392	0.0221296	0.00298342	13.4816
196	0.0147735	0.01359	0.0141817	0.000836861	5.90097
199	0.0157655	0.0172042	0.0164849	0.00101731	6.17121
202	0.0625765	0.0694905	0.0660335	0.00488894	7.40372
206	0.025726	0.0201758	0.0229509	0.00392458	17.0999
208	0.0774083	0.103862	0.0906351	0.0187056	20.6383
209	0.0247748	0.0256126	0.0251937	0.000592414	2.35144
210	0.037721	0.0352398	0.0364804	0.00175447	4.80936
211	0.0222682	0.0216162	0.0219422	0.000461034	2.10113
212	0.0401086	0.0417415	0.0409251	0.00115463	2.82134
213	0.0360357	0.0346193	0.0353275	0.00100155	2.83503
214	0.0809389	0.0945119	0.0877254	0.00959756	10.9405
216	0.0502642	0.0376205	0.0439424	0.00894045	20.3459
217	0.0281799	0.0183158	0.0232479	0.00697497	30.0027
218	0.0209067	0.0144113	0.017659	0.00459294	26.0091
219	0.0875071	0.103459	0.095483	0.0112797	11.8133
220	0.0821618	0.0685405	0.0753512	0.00963171	12.7824
221	0.0390038	0.0437439	0.0413739	0.00335176	8.10115
222	0.0673333	0.0711063	0.0692198	0.00266791	3.85426
223	0.0305085	0.0252143	0.0278614	0.00374356	13.4364
224	0.0558511	0.0375683	0.0467097	0.0129279	27.6771
225	0.0252938	0.0188456	0.0220697	0.00455957	20.6598
226	0.0195085	0.0203247	0.0199166	0.000577141	2.89779
227	0.0177296	0.0182708	0.0180002	0.000382686	2.12601
228	0.0224231	0.0150283	0.0187257	0.00522891	27.9237
229	0.0751644	0.0535691	0.0643668	0.0152702	23.7237
230	0.070137	0.12282	0.0964785	0.0372525	38.6122
231	0.0506213	0.0399347	0.045278	0.00755657	16.6893
232	0.0848258	0.068027	0.0764264	0.0118785	15.5425
234	0.125225	0.1568	0.141012	0.0223269	15.8333
236	0.111857	0.0973907	0.104624	0.0102292	9.77714
239	0.0242394	0.0231026	0.023671	0.000803839	3.39588
240	0.0723675	0.0663704	0.0693689	0.00424059	6.1131
242	0.0158141	0.017379	0.0165966	0.00110655	6.66736
243	0.107482	0.0923484	0.0999152	0.0107011	10.7102
244	0.225124	0.577491	0.401307	0.249161	62.0873
245	0.0858834	0.198321	0.142102	0.0795054	55.9494
246	0.0261548	0.087143	0.0566489	0.0431252	76.1271
248	0.433422	0.814406	0.623914	0.269396	43.1784
249	0.0830904	0.0259858	0.0545381	0.040379	74.0382
250	0.125397	0.133136	0.129267	0.0054723	4.23335
252	0.0133439	0.0100513	0.0116976	0.00232822	19.9034
253	0.143364	0.0762839	0.109824	0.0474328	43.1898
254	0.0381857	0.0265364	0.0323611	0.0082373	25.4544
255	0.0343392	0.02317	0.0287546	0.00789782	27.4663
256	0.0236406	0.022185	0.0229128	0.00102926	4.49209
257	0.153447	0.21428	0.183864	0.0430154	23.3953
258	0.134336	0.13444	0.134388	7.35391e-05	0.0547215
260	0.0410711	0.0685203	0.0547957	0.0194095	35.4216
261	0.13776	0.156278	0.147019	0.0130942	8.90647
262	0.0584374	0.10963	0.0840337	0.0361986	43.0763
263	0.216774	0.285926	0.25135	0.0488978	19.4541
264	0.0803301	0.0729072	0.0766187	0.00524878	6.85053
265	0.112425	0.108669	0.110547	0.00265589	2.4025
266	0.0486604	0.0330152	0.0408378	0.0110628	27.0897
268	0.455679	0.613843	0.534761	0.111839	20.9138
269	0.18384	0.247689	0.215764	0.0451481	20.9247
270	0.130124	0.185232	0.157678	0.0389672	24.7132
271	0.127581	0.110804	0.119193	0.0118631	9.95292
272	0.253492	0.220337	0.236915	0.0234441	9.89561
273	0.0972629	0.106247	0.101755	0.00635272	6.24315
274	0.0988303	0.214601	0.156716	0.0818622	52.2362
276	0.0882976	0.133941	0.111119	0.0322748	29.0451
277	0.0918662	0.104954	0.0984101	0.00925447	9.40399
278	0.198509	0.207977	0.203243	0.00669489	3.29403
279	0.181226	0.0508864	0.116056	0.092164	79.4133
280	0.144587	0.140154	0.142371	0.0031346	2.20172
283	0.0786641	0.0817695	0.0802168	0.00219585	2.73739
285	0.235345	0.341189	0.288267	0.074843	25.9631
286	0.0960141	0.150848	0.123431	0.0387734	31.413
288	0.166732	0.202519	0.184625	0.0253052	13.7062
289	0.155634	0.183331	0.169482	0.0195847	11.5556
290	0.0947162	0.0972699	0.095993	0.00180574	1.88111
294	0.219752	0.253974	0.236863	0.0241986	10.2163
299	0.0679914	0.0665252	0.0672583	0.00103676	1.54146
300	0.0526062	0.0377268	0.0451665	0.0105213	23.2945
301	0.0233059	0.0222287	0.0227673	0.000761695	3.34557
302	0.0521646	0.060005	0.0560848	0.005544	9.88503
303	0.0449104	0.0503761	0.0476432	0.00386483	8.11203
304	0.0512571	0.0486146	0.0499359	0.00186853	3.74186
305	0.154518	0.168057	0.161288	0.00957352	5.93569
306	0.104159	0.135273	0.119716	0.0220009	18.3776
307	0.0966731	0.120147	0.10841	0.0165986	15.3109
308	0.221093	0.250811	0.235952	0.0210138	8.90596
309	1.16963	1.10516	1.13739	0.0455872	4.00803
310	0.0224682	0.00925664	0.0158624	0.00934198	58.8938
313	0.778269	0.791632	0.78495	0.00944907	1.20378
315	1.82788	1.6552	1.74154	0.122103	7.01122
316	6.48972	4.44537	5.46754	1.44557	26.4392
317	0.118064	0.110258	0.114161	0.00551968	4.83499
318	0.499031	0.525858	0.512444	0.0189696	3.70178
325	0.0227433	0.0199146	0.0213289	0.00200019	9.37783
327	1.21671	1.20175	1.20923	0.0105783	0.874798
329	0.107219	0.131822	0.119521	0.0173969	14.5556
331	0.068098	0.12065	0.094374	0.0371599	39.3751
333	2.46757	2.5734	2.52048	0.0748331	2.969
336	0.140438	0.146166	0.143302	0.00405031	2.82641
337	0.0379366	0.0440565	0.0409965	0.00432742	10.5556
339	0.0329397	0.0152823	0.024111	0.0124857	51.7841
340	0.0959393	0.100617	0.0982782	0.00330763	3.36558
342	0.0379373	0.0364125	0.0371749	0.0010782	2.90033
343	0.0180845	0.0192423	0.0186634	0.000818688	4.3866
345	0.0927828	0.0826115	0.0876972	0.0071922	8.20117
346	0.0809847	0.152243	0.116614	0.0503872	43.2086
349	0.0728751	0.085167	0.0790211	0.00869169	10.9992
351	0.0507992	0.0610207	0.0559099	0.00722769	12.9274
352	0.0281372	0.0276035	0.0278704	0.000377383	1.35407
354	0.0427642	0.0460128	0.0443885	0.00229711	5.175
356	0.104188	0.0650077	0.0845979	0.0277047	32.7487
358	0.0297205	0.0286858	0.0292032	0.000731643	2.50536
359	0.0519395	0.0364903	0.0442149	0.0109242	24.7071
360	0.15192	0.171372	0.161646	0.0137546	8.50911
361	0.0344652	0.0319516	0.0332084	0.00177738	5.35221
362	0.161198	0.136445	0.148821	0.017503	11.7611
364	0.0553501	0.0529954	0.0541727	0.00166502	3.07355
365	0.0169925	0.0124045	0.0146985	0.00324421	22.0717
366	0.0613576	0.0551761	0.0582668	0.00437098	7.50166
367	0.0694959	0.0522208	0.0608583	0.0122153	20.0718
368	0.0391088	0.047377	0.0432429	0.0058465	13.5201
370	0.0370595	0.0286444	0.032852	0.00595037	18.1127
371	0.0143623	0.0121693	0.0132658	0.00155069	11.6893
372	0.0619346	0.0585827	0.0602586	0.00237015	3.9333
373	0.0208884	0.0195453	0.0202169	0.000949715	4.69764
376	0.0286161	0.0267428	0.0276795	0.00132462	4.78558
377	0.0789476	0.0542883	0.066618	0.0174368	26.1743
378	0.0696743	0.0599535	0.0648139	0.00687364	10.6052
379	0.015522	0.0174637	0.0164928	0.00137299	8.32475
380	0.0299298	0.0264705	0.0282002	0.00244609	8.67405
381	0.020742	0.0131915	0.0169667	0.00533901	31.4675
382	0.0208324	0.0149264	0.0178794	0.00417617	23.3575
383	0.0370734	0.0252724	0.0311729	0.00834457	26.7687
384	0.0604518	0.0587562	0.059604	0.00119897	2.01156
385	0.0122142	0.0102803	0.0112473	0.00136747	12.1583
386	0.0882455	0.0879485	0.088097	0.000210011	0.238386
389	0.0344219	0.0195949	0.0270084	0.0104843	38.8186
390	0.0428823	0.0252459	0.0340641	0.0124708	36.6099
391	0.0147077	0.013424	0.0140659	0.000907713	6.45331
393	0.0133706	0.00991955	0.0116451	0.00244026	20.9553
395	0.062452	0.0316706	0.0470613	0.0217657	46.2498
396	0.0214452	0.0179934	0.0197193	0.00244079	12.3777
397	0.0921775	0.0898845	0.091031	0.0016214	1.78115
398	0.0605952	0.0878006	0.0741979	0.0192371	25.9268
400	0.00844796	0.00463973	0.00654384	0.00269283	41.1505
401	0.241478	0.227125	0.234301	0.0101491	4.33164
403	0.113126	0.149261	0.131194	0.0255513	19.476
404	0.232411	0.308773	0.270592	0.0539961	19.9548
405	0.281948	0.378012	0.32998	0.0679275	20.5853
406	0.166194	0.208907	0.187551	0.0302027	16.1037
408	0.0850973	0.120365	0.102731	0.024938	24.275
410	0.0874124	0.0617267	0.0745695	0.0181625	24.3565
413	0.0829589	0.0831707	0.0830648	0.000149765	0.180299
415	0.0195169	0.0143571	0.016937	0.00364853	21.5418
417	0.136062	0.14521	0.140636	0.00646861	4.59954
418	0.0514391	0.0442032	0.0478211	0.00511655	10.6994
419	0.106281	0.121456	0.113868	0.0107303	9.42345
420	0.0125809	0.0125298	0.0125553	3.61332e-05	0.287791
422	0.0825961	0.093415	0.0880056	0.00765012	8.69277
423	0.0837037	0.0783186	0.0810112	0.00380784	4.70039
424	0.0305306	0.0312596	0.0308951	0.000515481	1.66849
425	0.018554	0.0139735	0.0162638	0.0032389	19.9149
426	0.0165545	0.011604	0.0140792	0.00350053	24.8631
427	0.0227086	0.0132156	0.0179621	0.00671256	37.3707
428	0.0225374	0.0155327	0.019035	0.00495307	26.0208
429	0.0203104	0.0102951	0.0153028	0.00708189	46.2785
431	0.028872	0.0235865	0.0262292	0.00373741	14.249
432	0.0272771	0.0160745	0.0216758	0.00792143	36.5451
434	0.0342616	0.0382669	0.0362642	0.00283217	7.80983
435	0.0701338	0.0385435	0.0543387	0.0223377	41.1083
438	0.0475292	0.0522218	0.0498755	0.00331817	6.6529
439	0.0431078	0.0353276	0.0392177	0.00550143	14.0279
440	0.0356024	0.0455541	0.0405782	0.00703691	17.3416
441	0.0313224	0.04972	0.0405212	0.0130091	32.1043
442	0.0312785	0.0350859	0.0331822	0.00269224	8.1135
444	0.00770651	0.00705601	0.00738126	0.000459973	6.23163
446	0.142371	0.16533	0.153851	0.0162345	10.5521
447	0.0921025	0.0534049	0.0727537	0.0273633	37.6109
448	0.257291	0.239977	0.248634	0.0122428	4.92404
449	0.320694	0.191168	0.255931	0.0915887	35.7865
451	0.045583	0.0619879	0.0537854	0.0116	21.5672
452	0.0095055	0.0186106	0.0140581	0.00643828	45.7978
456	0.0899912	0.143839	0.116915	0.0380761	32.5673
457	0.0334638	0.0160637	0.0247638	0.0123037	49.6844
459	0.0718662	0.0512055	0.0615359	0.0146093	23.7412
461	0.0636116	0.0171849	0.0403983	0.0328286	81.2625
462	0.0270457	0.017598	0.0223218	0.00668053	29.9282
465	0.118636	0.142951	0.130794	0.0171933	13.1454
466	0.202578	0.295703	0.24914	0.0658493	26.4306
468	1.54002	2.11642	1.82822	0.407576	22.2936
469	0.0812749	0.166838	0.124056	0.0605022	48.7699
470	0.0141208	0.0114711	0.012796	0.00187362	14.6423
474	0.0264911	0.0272881	0.0268896	0.000563564	2.09584
475	0.0457354	0.0395874	0.0426614	0.00434729	10.1902
479	0.102169	0.087865	0.095017	0.0101145	10.6449
480	0.0660831	0.0384503	0.0522667	0.0195393	37.3839
482	0.283404	0.27443	0.278917	0.00634558	2.27508
483	0.0173776	0.0086926	0.0130351	0.00614122	47.113
484	0.112267	0.150271	0.131269	0.0268729	20.4716
486	0.0370671	0.0155423	0.0263047	0.0152203	57.8616
487	0.042075	0.0280077	0.0350413	0.00994708	28.3867
488	0.225726	0.322706	0.274216	0.0685752	25.0077
490	0.0508882	0.0414091	0.0461486	0.00670274	14.5242
491	0.051824	0.0207339	0.036279	0.021984	60.5972
492	0.13292	0.127628	0.130274	0.00374201	2.87241
493	0.0742383	0.0630815	0.0686599	0.00788905	11.49
494	0.0309098	0.0330362	0.031973	0.00150359	4.70269
495	0.0670278	0.0687433	0.0678855	0.00121304	1.78689
496	0.102998	0.0249162	0.0639571	0.0552122	86.3269
498	0.0130428	0.00911793	0.0110804	0.0027753	25.047
499	0.0549721	0.0346539	0.044813	0.0143671	32.0602
501	0.100492	0.063725	0.0821085	0.0259982	31.6632
502	0.0561019	0.038374	0.047238	0.0125355	26.537
503	0.0587163	0.0578693	0.0582928	0.000598919	1.02743
506	0.100268	0.0809143	0.0905911	0.0136851	15.1065
507	0.0264455	0.0264795	0.0264625	2.40416e-05	0.0908517
508	0.0215726	0.0136779	0.0176253	0.0055824	31.6727
509	0.0744879	0.0595972	0.0670426	0.0105293	15.7054
512	0.0364317	0.0315905	0.0340111	0.00342325	10.0651
513	0.0298072	0.0385396	0.0341734	0.00617474	18.0688
514	0.142781	0.142894	0.142838	7.99031e-05	0.0559398
516	0.0677517	0.0610629	0.0644073	0.0047297	7.34342
517	0.036601	0.0516833	0.0441422	0.0106648	24.1601
518	0.0240917	0.0268596	0.0254757	0.0019572	7.68263
519	0.101849	0.124739	0.113294	0.0161857	14.2864
520	0.0190207	0.0218107	0.0204157	0.00197283	9.66329
521	0.16328	0.181732	0.172506	0.0130475	7.56352
522	0.150635	0.17063	0.160633	0.0141386	8.80183
523	0.014208	0.0136571	0.0139326	0.000389545	2.79594
525	0.0714288	0.0547112	0.06307	0.0118211	18.7429
526	0.178929	0.194797	0.186863	0.0112204	6.0046
529	0.100348	0.103652	0.102	0.00233628	2.29047
530	0.132371	0.126746	0.129558	0.00397748	3.07002
531	0.0503111	0.056376	0.0533436	0.00428853	8.03946
532	0.092557	0.0608221	0.0766895	0.02244	29.2608
533	0.030702	0.0332397	0.0319708	0.00179442	5.61269
534	0.0461473	0.0571935	0.0516704	0.00781084	15.1167
535	0.062922	0.0655479	0.064235	0.00185679	2.89063
536	0.268315	0.253497	0.260906	0.0104779	4.01597
537	0.264853	0.248324	0.256588	0.0116878	4.55506
538	0.0487688	0.028711	0.0387399	0.014183	36.6108
539	0.033563	0.0279336	0.0307483	0.00398059	12.9457
540	0.0862732	0.075322	0.0807976	0.00774367	9.58403
541	0.335137	0.338302	0.33672	0.00223799	0.664646
542	0.0850739	0.0805653	0.0828196	0.00318806	3.8494
544	0.1627	0.11022	0.13646	0.037109	27.194
549	0.099318	0.0990004	0.0991592	0.000224577	0.226481
551	0.839106	0.955652	0.897379	0.0824105	9.18346
552	0.151119	0.149717	0.150418	0.000991364	0.659073
553	3.15117	2.36145	2.75631	0.558416	20.2596
554	0.295523	0.249688	0.272606	0.0324102	11.8891
555	0.0307308	0.0264369	0.0285839	0.00303625	10.6222
556	0.548855	0.411926	0.48039	0.0968234	20.1551
557	0.0914751	0.120696	0.106086	0.0206623	19.477
558	0.210435	0.07223	0.141332	0.0977257	69.1459
559	0.820057	0.662556	0.741307	0.11137	15.0235
560	2.25772	1.67814	1.96793	0.409825	20.8252
561	2.81927	2.73771	2.77849	0.0576716	2.07565
562	2.27202	1.98343	2.12772	0.204064	9.59071
563	0.330181	0.416852	0.373517	0.0612857	16.4077
565	0.130722	0.310351	0.220536	0.127017	57.5945
568	0.0330203	0.0314	0.0322101	0.00114573	3.55703
571	0.068601	0.0642939	0.0664474	0.00304558	4.58344
572	0.0650955	0.0696444	0.0673699	0.00321656	4.77447
573	0.772277	0.779873	0.776075	0.00537118	0.692096
575	0.076477	0.0743808	0.0754289	0.00148224	1.96508
579	0.0168271	0.013856	0.0153416	0.00210088	13.6941
580	0.0645506	0.0231814	0.043866	0.0292524	66.6859
581	0.105588	0.159362	0.132475	0.038024	28.7027
583	0.214398	0.242287	0.228343	0.0197205	8.63637
584	0.585012	0.684495	0.634753	0.0703451	11.0823
586	0.0987672	0.0976325	0.0981999	0.000802354	0.817062
588	0.0387128	0.0243163	0.0315146	0.0101799	32.3021
589	0.0364736	0.0209016	0.0286876	0.0110111	38.3827
591	0.103392	0.0872505	0.0953212	0.0114138	11.974
592	0.0255511	0.0208499	0.0232005	0.00332425	14.3284
593	0.0354711	0.0276218	0.0315464	0.00555029	17.594
594	0.0243986	0.0213482	0.0228734	0.00215696	9.42999
595	0.0795067	0.0922948	0.0859007	0.00904255	10.5267
596	0.10518	0.124575	0.114877	0.0137143	11.9382
598	0.057706	0.0611155	0.0594107	0.00241088	4.05799
600	0.0340294	0.0452578	0.0396436	0.00793968	20.0276
603	0.718982	0.626653	0.672818	0.0652865	9.70344
604	0.122737	0.0620197	0.0923783	0.0429336	46.4758
606	2.03539	3.55871	2.79705	1.07715	38.5102
607	0.101822	0.0601976	0.0810098	0.0294329	36.3325
610	0.184146	0.26609	0.225118	0.0579432	25.739
611	0.217829	0.181628	0.199729	0.025598	12.8164
612	1.72115	1.05038	1.38577	0.474306	34.227
613	0.135517	0.0894657	0.112491	0.0325632	28.9473
661	0.039546	0.0373114	0.0384287	0.0015801	4.11177
662	0.0239152	0.0205211	0.0222181	0.00239999	10.8019
664	0.0216309	0.00868456	0.0151577	0.00915444	60.3946
667	0.0260298	0.0186965	0.0223631	0.00518543	23.1874
668	0.019378	0.0192614	0.0193197	8.24487e-05	0.426759
669	5.38337	4.7325	5.05794	0.460235	9.09926
672	0.0459601	0.0348596	0.0404098	0.00784924	19.4241
673	0.0394488	0.046305	0.0428769	0.00484807	11.3069
674	2.53095	1.168	1.84947	0.963751	52.1094
675	0.0748265	0.105092	0.0899593	0.0214009	23.7896
676	0.168097	0.118192	0.143145	0.0352882	24.6521
679	0.0908069	0.247654	0.16923	0.110908	65.5365
689	0.0378924	0.0214655	0.0296789	0.0116156	39.1374
693	0.152049	0.0626626	0.107356	0.0632057	58.875
696	0.0147229	0.0140488	0.0143859	0.000476661	3.3134
697	0.0178054	0.0164572	0.0171313	0.000953321	5.56479
698	0.0360103	0.0255018	0.0307561	0.00743063	24.1599
699	0.0727338	0.0565621	0.0646479	0.0114351	17.6883
701	0.0323927	0.0190277	0.0257102	0.00945048	36.7577
704	0.187528	0.19974	0.193634	0.00863519	4.45954
710	0.151481	0.145745	0.148613	0.00405596	2.72921
713	0.0339847	0.0667204	0.0503525	0.0231476	45.9711
716	0.142314	0.0934168	0.117865	0.0345755	29.3348
717	0.0144891	0.0279993	0.0212442	0.00955315	44.9683
718	0.0274938	0.0200816	0.0237877	0.00524122	22.0333
720	0.0745052	0.0592595	0.0668823	0.0107803	16.1184
721	0.018401	0.0200081	0.0192046	0.00113639	5.9173
722	0.0353857	0.0226673	0.0290265	0.00899327	30.983
725	0.0399769	0.0256966	0.0328367	0.0100977	30.7512
730	0.0203588	0.0183429	0.0193508	0.00142546	7.36638
735	0.0812666	0.114021	0.0976438	0.0231609	23.7197
743	0.018798	0.0200041	0.019401	0.000852841	4.39585
744	0.0177802	0.00904298	0.0134116	0.00617815	46.0657
745	0.0144559	0.00707338	0.0107646	0.00522023	48.4942
746	0.0219629	0.0293028	0.0256328	0.00519009	20.2478
747	0.038349	0.0213088	0.0298289	0.0120492	40.3945
754	0.014238	0.00500571	0.00962186	0.00652821	67.8478
755	0.0106076	0.0111704	0.010889	0.00039796	3.65469
756	0.0163293	0.00820532	0.0122673	0.00574452	46.8279
757	0.022821	0.0180217	0.0204214	0.00339362	16.618
758	0.0379346	0.024683	0.0313088	0.0093703	29.9286
759	0.0268079	0.0171956	0.0220018	0.00679692	30.8926
760	0.0172784	0.0251758	0.0212271	0.00558431	26.3074
761	0.0132215	0.0105893	0.0119054	0.00186125	15.6336
762	0.0193659	0.029976	0.0246709	0.00750247	30.4102
766	0.0437418	0.0597819	0.0517618	0.0113421	21.912
773	0.0481158	0.0306678	0.0393918	0.0123376	31.3202
774	0.0177847	0.0131221	0.0154534	0.00329696	21.3348
776	0.0305324	0.00948126	0.0200068	0.0148854	74.4016
777	0.0435858	0.0205108	0.0320483	0.0163165	50.9122
779	0.0331536	0.0107901	0.0219719	0.0158134	71.9711
780	0.0495587	0.0176713	0.033615	0.0225478	67.0766
781	0.0333165	0.0330399	0.0331782	0.000195586	0.589501
783	0.0100833	0.00549712	0.00779021	0.00324292	41.6281
785	0.047358	0.037231	0.0422945	0.00716087	16.931
786	0.136263	0.0808548	0.108559	0.0391795	36.0906
			#DIV/0!	#DIV/0!	#DIV/0!
			#DIV/0!	#DIV/0!	#DIV/0!
			#DIV/0!	#DIV/0!	#DIV/0!
			#DIV/0!	#DIV/0!	#DIV/0!
			#DIV/0!	#DIV/0!	#DIV/0!
			#DIV/0!	#DIV/0!	#DIV/0!
			#DIV/0!	#DIV/0!	#DIV/0!
			#DIV/0!	#DIV/0!	#DIV/0!
			#DIV/0!	#DIV/0!	#DIV/0!
			#DIV/0!	#DIV/0!	#DIV/0!
			#DIV/0!	#DIV/0!	#DIV/0!
			#DIV/0!	#DIV/0!	#DIV/0!
			#DIV/0!	#DIV/0!	#DIV/0!
			#DIV/0!	#DIV/0!	#DIV/0!
			#DIV/0!	#DIV/0!	#DIV/0!
			#DIV/0!	#DIV/0!	#DIV/0!
			#DIV/0!	#DIV/0!	#DIV/0!
			#DIV/0!	#DIV/0!	#DIV/0!
			#DIV/0!	#DIV/0!	#DIV/0!
			#DIV/0!	#DIV/0!	#DIV/0!
			#DIV/0!	#DIV/0!	#DIV/0!
			#DIV/0!	#DIV/0!	#DIV/0!
			#DIV/0!	#DIV/0!	#DIV/0!
			#DIV/0!	#DIV/0!	#DIV/0!
			#DIV/0!	#DIV/0!	#DIV/0!
			#DIV/0!	#DIV/0!	#DIV/0!
			#DIV/0!	#DIV/0!	#DIV/0!
			#DIV/0!	#DIV/0!	#DIV/0!
			#DIV/0!	#DIV/0!	#DIV/0!
			#DIV/0!	#DIV/0!	#DIV/0!
				#DIV/0!	#DIV/0!
				#DIV/0!	#DIV/0!
				#DIV/0!	#DIV/0!
				#DIV/0!	#DIV/0!
				#DIV/0!	#DIV/0!
				#DIV/0!	#DIV/0!
				#DIV/0!	#DIV/0!
				#DIV/0!	#DIV/0!
				#DIV/0!	#DIV/0!
				#DIV/0!	#DIV/0!
				#DIV/0!	#DIV/0!
				#DIV/0!	#DIV/0!
				#DIV/0!	#DIV/0!
				#DIV/0!	#DIV/0!
				#DIV/0!	#DIV/0!
				#DIV/0!	#DIV/0!
				#DIV/0!	#DIV/0!
				#DIV/0!	#DIV/0!
				#DIV/0!	#DIV/0!
				#DIV/0!	#DIV/0!
				#DIV/0!	#DIV/0!
				#DIV/0!	#DIV/0!
				#DIV/0!	#DIV/0!
				#DIV/0!	#DIV/0!
				#DIV/0!	#DIV/0!
				#DIV/0!	#DIV/0!
				#DIV/0!	#DIV/0!
				#DIV/0!	#DIV/0!
				#DIV/0!	#DIV/0!
				#DIV/0!	#DIV/0!
				#DIV/0!	#DIV/0!
				#DIV/0!	#DIV/0!
				#DIV/0!	#DIV/0!
				#DIV/0!	#DIV/0!
				#DIV/0!	#DIV/0!
				#DIV/0!	#DIV/0!
				#DIV/0!	#DIV/0!
				#DIV/0!	#DIV/0!
				#DIV/0!	#DIV/0!
				#DIV/0!	#DIV/0!
				#DIV/0!	#DIV/0!
				#DIV/0!	#DIV/0!
				#DIV/0!	#DIV/0!
				#DIV/0!	#DIV/0!
				#DIV/0!	#DIV/0!
				#DIV/0!	#DIV/0!
				#DIV/0!	#DIV/0!
				#DIV/0!	#DIV/0!
				#DIV/0!	#DIV/0!
				#DIV/0!	#DIV/0!
				#DIV/0!	#DIV/0!
				#DIV/0!	#DIV/0!
				#DIV/0!	#DIV/0!
				#DIV/0!	#DIV/0!
				#DIV/0!	#DIV/0!
				#DIV/0!	#DIV/0!
				#DIV/0!	#DIV/0!
				#DIV/0!	#DIV/0!
				#DIV/0!	#DIV/0!
				#DIV/0!	#DIV/0!
				#DIV/0!	#DIV/0!
				#DIV/0!	#DIV/0!
				#DIV/0!	#DIV/0!
				#DIV/0!	#DIV/0!
				#DIV/0!	#DIV/0!
				#DIV/0!	#DIV/0!
				#DIV/0!	#DIV/0!
				#DIV/0!	#DIV/0!
				#DIV/0!	#DIV/0!
				#DIV/0!	#DIV/0!
				#DIV/0!	#DIV/0!
				#DIV/0!	#DIV/0!
				#DIV/0!	#DIV/0!
				#DIV/0!	#DIV/0!
				#DIV/0!	#DIV/0!
				#DIV/0!	#DIV/0!
				#DIV/0!	#DIV/0!
				#DIV/0!	#DIV/0!
				#DIV/0!	#DIV/0!
				#DIV/0!	#DIV/0!
				#DIV/0!	#DIV/0!
				#DIV/0!	#DIV/0!
				#DIV/0!	#DIV/0!
				#DIV/0!	#DIV/0!
				#DIV/0!	#DIV/0!
				#DIV/0!	#DIV/0!
				#DIV/0!	#DIV/0!
				#DIV/0!	#DIV/0!
				#DIV/0!	#DIV/0!
				#DIV/0!	#DIV/0!
				#DIV/0!	#DIV/0!
				#DIV/0!	#DIV/0!
				#DIV/0!	#DIV/0!
				#DIV/0!	#DIV/0!
				#DIV/0!	#DIV/0!
				#DIV/0!	#DIV/0!
				#DIV/0!	#DIV/0!
				#DIV/0!	#DIV/0!
				#DIV/0!	#DIV/0!
				#DIV/0!	#DIV/0!
				#DIV/0!	#DIV/0!
				#DIV/0!	#DIV/0!
				#DIV/0!	#DIV/0!
				#DIV/0!	#DIV/0!
				#DIV/0!	#DIV/0!
				#DIV/0!	#DIV/0!
				#DIV/0!	#DIV/0!
				#DIV/0!	#DIV/0!
				#DIV/0!	#DIV/0!
				#DIV/0!	#DIV/0!
				#DIV/0!	#DIV/0!
				#DIV/0!	#DIV/0!
				#DIV/0!	#DIV/0!
				#DIV/0!	#DIV/0!
				#DIV/0!	#DIV/0!
				#DIV/0!	#DIV/0!
				#DIV/0!	#DIV/0!
				#DIV/0!	#DIV/0!
				#DIV/0!	#DIV/0!
				#DIV/0!	#DIV/0!
				#DIV/0!	#DIV/0!
				#DIV/0!	#DIV/0!
				#DIV/0!	#DIV/0!
				#DIV/0!	#DIV/0!
				#DIV/0!	#DIV/0!
				#DIV/0!	#DIV/0!
				#DIV/0!	#DIV/0!
				#DIV/0!	#DIV/0!
				#DIV/0!	#DIV/0!
				#DIV/0!	#DIV/0!
				#DIV/0!	#DIV/0!
				#DIV/0!	#DIV/0!
				#DIV/0!	#DIV/0!
				#DIV/0!	#DIV/0!
				#DIV/0!	#DIV/0!
				#DIV/0!	#DIV/0!
				#DIV/0!	#DIV/0!
				#DIV/0!	#DIV/0!
				#DIV/0!	#DIV/0!
				#DIV/0!	#DIV/0!
				#DIV/0!	#DIV/0!
				#DIV/0!	#DIV/0!
				#DIV/0!	#DIV/0!
				#DIV/0!	#DIV/0!
				#DIV/0!	#DIV/0!
				#DIV/0!	#DIV/0!
				#DIV/0!	#DIV/0!
				#DIV/0!	#DIV/0!
				#DIV/0!	#DIV/0!
				#DIV/0!	#DIV/0!
				#DIV/0!	#DIV/0!
				#DIV/0!	#DIV/0!
				#DIV/0!	#DIV/0!
				#DIV/0!	#DIV/0!
				#DIV/0!	#DIV/0!
				#DIV/0!	#DIV/0!
				#DIV/0!	#DIV/0!
				#DIV/0!	#DIV/0!
				#DIV/0!	#DIV/0!
				#DIV/0!	#DIV/0!
				#DIV/0!	#DIV/0!
				#DIV/0!	#DIV/0!
				#DIV/0!	#DIV/0!
				#DIV/0!	#DIV/0!
				#DIV/0!	#DIV/0!
				#DIV/0!	#DIV/0!
				#DIV/0!	#DIV/0!
				#DIV/0!	#DIV/0!
				#DIV/0!	#DIV/0!
				#DIV/0!	#DIV/0!
				#DIV/0!	#DIV/0!
				#DIV/0!	#DIV/0!
				#DIV/0!	#DIV/0!
				#DIV/0!	#DIV/0!
				#DIV/0!	#DIV/0!
				#DIV/0!	#DIV/0!
				#DIV/0!	#DIV/0!
				#DIV/0!	#DIV/0!
				#DIV/0!	#DIV/0!
				#DIV/0!	#DIV/0!
				#DIV/0!	#DIV/0!
				#DIV/0!	#DIV/0!
				#DIV/0!	#DIV/0!
				#DIV/0!	#DIV/0!
				#DIV/0!	#DIV/0!
				#DIV/0!	#DIV/0!
				#DIV/0!	#DIV/0!
				#DIV/0!	#DIV/0!
				#DIV/0!	#DIV/0!
				#DIV/0!	#DIV/0!
				#DIV/0!	#DIV/0!
				#DIV/0!	#DIV/0!
				#DIV/0!	#DIV/0!
				#DIV/0!	#DIV/0!
				#DIV/0!	#DIV/0!
				#DIV/0!	#DIV/0!
				#DIV/0!	#DIV/0!
				#DIV/0!	#DIV/0!
				#DIV/0!	#DIV/0!
				#DIV/0!	#DIV/0!
				#DIV/0!	#DIV/0!
				#DIV/0!	#DIV/0!
				#DIV/0!	#DIV/0!
				#DIV/0!	#DIV/0!
				#DIV/0!	#DIV/0!
				#DIV/0!	#DIV/0!
				#DIV/0!	#DIV/0!
				#DIV/0!	#DIV/0!
				#DIV/0!	#DIV/0!
				#DIV/0!	#DIV/0!
				#DIV/0!	#DIV/0!
				#DIV/0!	#DIV/0!
				#DIV/0!	#DIV/0!
				#DIV/0!	#DIV/0!
				#DIV/0!	#DIV/0!
				#DIV/0!	#DIV/0!
				#DIV/0!	#DIV/0!
				#DIV/0!	#DIV/0!
				#DIV/0!	#DIV/0!
				#DIV/0!	#DIV/0!
				#DIV/0!	#DIV/0!
				#DIV/0!	#DIV/0!
				#DIV/0!	#DIV/0!
				#DIV/0!	#DIV/0!
				#DIV/0!	#DIV/0!
				#DIV/0!	#DIV/0!
				#DIV/0!	#DIV/0!
				#DIV/0!	#DIV/0!
				#DIV/0!	#DIV/0!
				#DIV/0!	#DIV/0!
				#DIV/0!	#DIV/0!
				#DIV/0!	#DIV/0!
				#DIV/0!	#DIV/0!
				#DIV/0!	#DIV/0!
				#DIV/0!	#DIV/0!
				#DIV/0!	#DIV/0!
				#DIV/0!	#DIV/0!
				#DIV/0!	#DIV/0!
				#DIV/0!	#DIV/0!
				#DIV/0!	#DIV/0!
				#DIV/0!	#DIV/0!
				#DIV/0!	#DIV/0!
				#DIV/0!	#DIV/0!
				#DIV/0!	#DIV/0!
				#DIV/0!	#DIV/0!
				#DIV/0!	#DIV/0!
				#DIV/0!	#DIV/0!
				#DIV/0!	#DIV/0!
				#DIV/0!	#DIV/0!
				#DIV/0!	#DIV/0!
				#DIV/0!	#DIV/0!
				#DIV/0!	#DIV/0!
				#DIV/0!	#DIV/0!
				#DIV/0!	#DIV/0!
				#DIV/0!	#DIV/0!
				#DIV/0!	#DIV/0!
				#DIV/0!	#DIV/0!
				#DIV/0!	#DIV/0!
				#DIV/0!	#DIV/0!
				#DIV/0!	#DIV/0!
				#DIV/0!	#DIV/0!
				#DIV/0!	#DIV/0!
				#DIV/0!	#DIV/0!
				#DIV/0!	#DIV/0!
				#DIV/0!	#DIV/0!
				#DIV/0!	#DIV/0!
				#DIV/0!	#DIV/0!
				#DIV/0!	#DIV/0!
				#DIV/0!	#DIV/0!
				#DIV/0!	#DIV/0!
				#DIV/0!	#DIV/0!
				#DIV/0!	#DIV/0!
				#DIV/0!	#DIV/0!
				#DIV/0!	#DIV/0!
				#DIV/0!	#DIV/0!
				#DIV/0!	#DIV/0!
				#DIV/0!	#DIV/0!
				#DIV/0!	#DIV/0!
				#DIV/0!	#DIV/0!
				#DIV/0!	#DIV/0!
				#DIV/0!	#DIV/0!
				#DIV/0!	#DIV/0!
				#DIV/0!	#DIV/0!
				#DIV/0!	#DIV/0!
				#DIV/0!	#DIV/0!
				#DIV/0!	#DIV/0!
				#DIV/0!	#DIV/0!
				#DIV/0!	#DIV/0!
				#DIV/0!	#DIV/0!
				#DIV/0!	#DIV/0!
				#DIV/0!	#DIV/0!
				#DIV/0!	#DIV/0!
				#DIV/0!	#DIV/0!
				#DIV/0!	#DIV/0!
				#DIV/0!	#DIV/0!
				#DIV/0!	#DIV/0!
				#DIV/0!	#DIV/0!
				#DIV/0!	#DIV/0!
				#DIV/0!	#DIV/0!
				#DIV/0!	#DIV/0!
				#DIV/0!	#DIV/0!
				#DIV/0!	#DIV/0!
				#DIV/0!	#DIV/0!
				#DIV/0!	#DIV/0!
				#DIV/0!	#DIV/0!
				#DIV/0!	#DIV/0!
				#DIV/0!	#DIV/0!
				#DIV/0!	#DIV/0!
				#DIV/0!	#DIV/0!
				#DIV/0!	#DIV/0!
				#DIV/0!	#DIV/0!
				#DIV/0!	#DIV/0!
				#DIV/0!	#DIV/0!
				#DIV/0!	#DIV/0!
				#DIV/0!	#DIV/0!
				#DIV/0!	#DIV/0!
				#DIV/0!	#DIV/0!
				#DIV/0!	#DIV/0!
				#DIV/0!	#DIV/0!
				#DIV/0!	#DIV/0!
				#DIV/0!	#DIV/0!
				#DIV/0!	#DIV/0!
				#DIV/0!	#DIV/0!
				#DIV/0!	#DIV/0!
				#DIV/0!	#DIV/0!
				#DIV/0!	#DIV/0!
				#DIV/0!	#DIV/0!
				#DIV/0!	#DIV/0!
				#DIV/0!	#DIV/0!
				#DIV/0!	#DIV/0!
				#DIV/0!	#DIV/0!
				#DIV/0!	#DIV/0!
				#DIV/0!	#DIV/0!
				#DIV/0!	#DIV/0!
				#DIV/0!	#DIV/0!
				#DIV/0!	#DIV/0!
				#DIV/0!	#DIV/0!
				#DIV/0!	#DIV/0!
				#DIV/0!	#DIV/0!
				#DIV/0!	#DIV/0!
				#DIV/0!	#DIV/0!
				#DIV/0!	#DIV/0!
				#DIV/0!	#DIV/0!
				#DIV/0!	#DIV/0!
				#DIV/0!	#DIV/0!
				#DIV/0!	#DIV/0!
				#DIV/0!	#DIV/0!
				#DIV/0!	#DIV/0!
				#DIV/0!	#DIV/0!
				#DIV/0!	#DIV/0!
				#DIV/0!	#DIV/0!
				#DIV/0!	#DIV/0!
				#DIV/0!	#DIV/0!
				#DIV/0!	#DIV/0!
				#DIV/0!	#DIV/0!
				#DIV/0!	#DIV/0!
				#DIV/0!	#DIV/0!
				#DIV/0!	#DIV/0!
				#DIV/0!	#DIV/0!
				#DIV/0!	#DIV/0!
				#DIV/0!	#DIV/0!
				#DIV/0!	#DIV/0!
				#DIV/0!	#DIV/0!
				#DIV/0!	#DIV/0!
				#DIV/0!	#DIV/0!
				#DIV/0!	#DIV/0!
				#DIV/0!	#DIV/0!
				#DIV/0!	#DIV/0!
				#DIV/0!	#DIV/0!
				#DIV/0!	#DIV/0!
				#DIV/0!	#DIV/0!
				#DIV/0!	#DIV/0!
				#DIV/0!	#DIV/0!
				#DIV/0!	#DIV/0!
				#DIV/0!	#DIV/0!
				#DIV/0!	#DIV/0!
				#DIV/0!	#DIV/0!
				#DIV/0!	#DIV/0!
				#DIV/0!	#DIV/0!
				#DIV/0!	#DIV/0!
				#DIV/0!	#DIV/0!
				#DIV/0!	#DIV/0!
				#DIV/0!	#DIV/0!
				#DIV/0!	#DIV/0!
				#DIV/0!	#DIV/0!
				#DIV/0!	#DIV/0!
				#DIV/0!	#DIV/0!
				#DIV/0!	#DIV/0!
				#DIV/0!	#DIV/0!
				#DIV/0!	#DIV/0!
				#DIV/0!	#DIV/0!
				#DIV/0!	#DIV/0!
				#DIV/0!	#DIV/0!
				#DIV/0!	#DIV/0!
				#DIV/0!	#DIV/0!
				#DIV/0!	#DIV/0!
				#DIV/0!	#DIV/0!
				#DIV/0!	#DIV/0!
				#DIV/0!	#DIV/0!
				#DIV/0!	#DIV/0!
				#DIV/0!	#DIV/0!
				#DIV/0!	#DIV/0!
				#DIV/0!	#DIV/0!
				#DIV/0!	#DIV/0!
				#DIV/0!	#DIV/0!
				#DIV/0!	#DIV/0!
				#DIV/0!	#DIV/0!
				#DIV/0!	#DIV/0!
				#DIV/0!	#DIV/0!
				#DIV/0!	#DIV/0!
				#DIV/0!	#DIV/0!
				#DIV/0!	#DIV/0!
				#DIV/0!	#DIV/0!
				#DIV/0!	#DIV/0!
				#DIV/0!	#DIV/0!
				#DIV/0!	#DIV/0!
				#DIV/0!	#DIV/0!
				#DIV/0!	#DIV/0!
				#DIV/0!	#DIV/0!
				#DIV/0!	#DIV/0!
				#DIV/0!	#DIV/0!
				#DIV/0!	#DIV/0!
				#DIV/0!	#DIV/0!
				#DIV/0!	#DIV/0!
				#DIV/0!	#DIV/0!
				#DIV/0!	#DIV/0!
				#DIV/0!	#DIV/0!
				#DIV/0!	#DIV/0!
				#DIV/0!	#DIV/0!
				#DIV/0!	#DIV/0!
				#DIV/0!	#DIV/0!
				#DIV/0!	#DIV/0!
				#DIV/0!	#DIV/0!
				#DIV/0!	#DIV/0!
				#DIV/0!	#DIV/0!
				#DIV/0!	#DIV/0!
				#DIV/0!	#DIV/0!
				#DIV/0!	#DIV/0!
				#DIV/0!	#DIV/0!
				#DIV/0!	#DIV/0!
				#DIV/0!	#DIV/0!
				#DIV/0!	#DIV/0!
				#DIV/0!	#DIV/0!
				#DIV/0!	#DIV/0!
				#DIV/0!	#DIV/0!
				#DIV/0!	#DIV/0!
				#DIV/0!	#DIV/0!
				#DIV/0!	#DIV/0!
				#DIV/0!	#DIV/0!
				#DIV/0!	#DIV/0!
				#DIV/0!	#DIV/0!
				#DIV/0!	#DIV/0!
				#DIV/0!	#DIV/0!
				#DIV/0!	#DIV/0!
				#DIV/0!	#DIV/0!
				#DIV/0!	#DIV/0!
				#DIV/0!	#DIV/0!
				#DIV/0!	#DIV/0!
				#DIV/0!	#DIV/0!
				#DIV/0!	#DIV/0!
				#DIV/0!	#DIV/0!
				#DIV/0!	#DIV/0!
				#DIV/0!	#DIV/0!
				#DIV/0!	#DIV/0!
				#DIV/0!	#DIV/0!
				#DIV/0!	#DIV/0!
				#DIV/0!	#DIV/0!
				#DIV/0!	#DIV/0!
				#DIV/0!	#DIV/0!
				#DIV/0!	#DIV/0!
				#DIV/0!	#DIV/0!
				#DIV/0!	#DIV/0!
				#DIV/0!	#DIV/0!
				#DIV/0!	#DIV/0!
				#DIV/0!	#DIV/0!
				#DIV/0!	#DIV/0!
				#DIV/0!	#DIV/0!
				#DIV/0!	#DIV/0!
					#DIV/0!
					#DIV/0!
					#DIV/0!
					#DIV/0!
					#DIV/0!
					#DIV/0!
					#DIV/0!
					#DIV/0!
					#DIV/0!
					#DIV/0!
					#DIV/0!
					#DIV/0!
					#DIV/0!
					#DIV/0!
					#DIV/0!
					#DIV/0!
					#DIV/0!
					#DIV/0!
					#DIV/0!
					#DIV/0!
					#DIV/0!
					#DIV/0!
					#DIV/0!
					#DIV/0!
					#DIV/0!
					#DIV/0!
					#DIV/0!
					#DIV/0!
					#DIV/0!
					#DIV/0!
					#DIV/0!
					#DIV/0!
					#DIV/0!
					#DIV/0!
					#DIV/0!
					#DIV/0!
					#DIV/0!
					#DIV/0!
					#DIV/0!
					#DIV/0!
					#DIV/0!
					#DIV/0!
					#DIV/0!
					#DIV/0!
					#DIV/0!
					#DIV/0!
					#DIV/0!
					#DIV/0!
					#DIV/0!
					#DIV/0!
					#DIV/0!
					#DIV/0!
					#DIV/0!
					#DIV/0!
					#DIV/0!
