# Supplementary material for: Vitamin D Binding Protein Isoforms and Apolipoprotein E in Cerebrospinal Fluid as Prognostic Biomarkers of Multiple Sclerosis
Source: PLoS One. 2015 Jun 5;10(6):e0129291. doi: 10.1371/journal.pone.0129291 (PMC4457896; doi:10.1371/journal.pone.0129291)
Supplement: S2 Dataset — The zipped folder includes the 24 files related to the 2_DE dataset from CSF sample maps of each patient included in the study. In particular, in each file, %Vol values of matched spots between replicates are reported. For each spot mean and standard deviation (SD) were calculated and the value of variability (expressed as mean SD percentage, %SD) is reported. (ZIP) [file pone.0129291.s002.zip › replicates/SM35.xls]

## Sheet: Foglio1
Group ID	sm 35	SM 35BIS
60	0.0245922	0.0177455	0.0211689	0.00484135	22.8702	26.0984
68	0.00841356	0.00500023	0.0067069	0.00241359	35.9867
126	0.0127911	0.0181667	0.0154789	0.00380112	24.5568
162	0.0248386	0.0173925	0.0211156	0.00526519	24.9351
164	0.017879	0.0107014	0.0142902	0.00507533	35.5162
166	0.028972	0.0323734	0.0306727	0.00240515	7.84135
168	0.035949	0.0462022	0.0410756	0.00725011	17.6506
171	0.0385087	0.0500285	0.0442686	0.00814573	18.4007
172	0.0199389	0.027412	0.0236755	0.00528428	22.3197
176	0.0645992	0.0818021	0.0732007	0.0121643	16.6177
181	0.100584	0.107927	0.104256	0.00519229	4.98035
182	0.0144877	0.0166143	0.015551	0.00150373	9.66969
185	0.0397085	0.0431845	0.0414465	0.0024579	5.9303
195	0.0449934	0.0296791	0.0373363	0.0108288	29.0036
221	0.01819	0.0320575	0.0251238	0.0098058	39.03
224	0.316062	0.240137	0.278099	0.0536871	19.305
225	0.0458342	0.0514029	0.0486185	0.00393767	8.0991
231	0.0336654	0.0504398	0.0420526	0.0118613	28.2058
232	0.0115887	0.0159742	0.0137815	0.00310102	22.5014
234	0.0170065	0.0228249	0.0199157	0.00411423	20.6582
237	0.0893889	0.0935594	0.0914742	0.00294899	3.22385
239	0.0446469	0.0390539	0.0418504	0.00395485	9.44997
250	0.0296105	0.0780404	0.0538254	0.0342451	63.6225
251	0.393356	0.690919	0.542137	0.210409	38.811
252	0.104143	0.235002	0.169572	0.0925313	54.5674
253	1.01694	1.57654	1.29674	0.395697	30.5147
254	0.0880825	0.159501	0.123792	0.0505005	40.7947
255	3.25479	2.81719	3.03599	0.30943	10.1921
259	0.252464	0.353563	0.303014	0.0714878	23.5923
263	0.0594983	0.046826	0.0531621	0.00896067	16.8554
264	0.966991	0.966822	0.966907	0.000119501	0.0123591
269	0.117942	0.0814361	0.0996891	0.0258136	25.8941
272	0.0868163	0.0580579	0.0724371	0.0203353	28.073
274	0.0259459	0.0363541	0.03115	0.00735971	23.6267
282	0.890174	0.577035	0.733604	0.221423	30.1828
286	1.32567	0.436794	0.881232	0.62853	71.324
288	0.208793	0.203771	0.206282	0.00355109	1.72147
291	0.995373	0.749051	0.872212	0.174176	19.9695
292	0.20588	0.550011	0.377946	0.243337	64.3842
294	0.0268652	0.0423209	0.0345931	0.0109288	31.5926
296	0.0233689	0.0593487	0.0413588	0.0254416	61.5143
301	0.0212074	0.0320518	0.0266296	0.00766815	28.7956
303	0.248887	0.313005	0.280946	0.0453383	16.1377
304	0.0205618	0.0192593	0.0199105	0.000921007	4.62572
311	0.0247326	0.0209338	0.0228332	0.00268616	11.7643
313	0.0259775	0.119985	0.0729812	0.0664733	91.0828
324	0.0821097	0.184044	0.133077	0.0720784	54.163
331	0.0878554	0.192478	0.140167	0.0739793	52.7795
336	2.05225	2.46081	2.25653	0.288896	12.8026
343	0.0287773	0.0627627	0.04577	0.0240313	52.5045
355	0.79903	0.495252	0.647141	0.214803	33.1927
356	0.325983	0.143943	0.234963	0.128722	54.7838
358	5.17243	3.90758	4.54	0.894384	19.7001
361	3.81133	3.04844	3.42988	0.539445	15.7278
370	10.5518	17.2204	13.8861	4.71541	33.9578
382	5.30156	6.6621	5.98183	0.962047	16.0828
411	0.0239308	0.0244813	0.024206	0.000389262	1.60812
419	0.0145129	0.0214029	0.0179579	0.00487197	27.1299
423	0.0165799	0.0459697	0.0312748	0.0207817	66.4488
428	0.0948258	0.0857342	0.09028	0.00642873	7.12088
429	0.0209546	0.0393372	0.0301459	0.0129985	43.1185
441	0.0565873	0.042738	0.0496627	0.00979293	19.7189
442	0.0224713	0.0330007	0.027736	0.00744541	26.8438
445	0.101754	0.0947	0.098227	0.00498793	5.07796
447	0.0530092	0.0759816	0.0644954	0.0162439	25.1862
448	0.0305675	0.0293265	0.029947	0.00087752	2.93024
451	0.0184187	0.0240095	0.0212141	0.00395329	18.6352
453	0.216314	0.189217	0.202765	0.0191605	9.44957
455	0.105466	0.0976218	0.101544	0.00554669	5.46235
456	0.0325857	0.0592099	0.0458978	0.0188262	41.0175
457	0.0676691	0.110159	0.088914	0.0300449	33.7909
458	0.0215053	0.0404682	0.0309868	0.0134088	43.2727
459	0.03645	0.015876	0.026163	0.014548	55.6053
461	0.0453361	0.0348569	0.0400965	0.00740991	18.4802
463	0.084325	0.085642	0.0849835	0.00093126	1.09581
464	0.0188732	0.040931	0.0299021	0.0155972	52.161
466	0.0774632	0.0689962	0.0732297	0.00598707	8.17574
467	0.0312648	0.052101	0.0416829	0.0147334	35.3464
469	0.0173938	0.0303593	0.0238765	0.00916799	38.3975
470	0.019849	0.0240079	0.0219284	0.00294079	13.4108
471	0.0578862	0.0423233	0.0501048	0.0110046	21.9633
472	0.0117642	0.019124	0.0154441	0.00520416	33.6968
475	0.162004	0.12928	0.145642	0.0231394	15.8878
476	0.0371414	0.0436402	0.0403908	0.00459535	11.3772
478	0.0251492	0.0267268	0.025938	0.00111553	4.30076
479	0.0479857	0.0501933	0.0490895	0.00156101	3.17992
480	0.0395076	0.0402199	0.0398638	0.000503672	1.26348
481	0.30529	0.224769	0.26503	0.0569369	21.4832
485	0.0610072	0.0805482	0.0707777	0.0138176	19.5225
488	0.0168528	0.0257959	0.0213243	0.00632373	29.655
489	0.117071	0.122234	0.119652	0.00365079	3.05116
490	0.669558	0.536995	0.603276	0.0937362	15.5378
496	0.488929	0.29556	0.392244	0.136733	34.859
498	0.0280569	0.0618551	0.044956	0.0238989	53.1607
499	0.0298437	0.0343011	0.0320724	0.00315186	9.82732
500	0.0242137	0.0338273	0.0290205	0.00679784	23.4243
501	0.0303898	0.123062	0.0767259	0.0655291	85.4068
503	0.677871	0.728395	0.703133	0.0357259	5.08095
504	0.276026	0.279915	0.277971	0.00274994	0.989291
505	0.0256716	0.0405718	0.0331217	0.010536	31.8101
506	0.165461	0.205615	0.185538	0.0283932	15.3032
507	0.0217443	0.0270471	0.0243957	0.00374965	15.3701
513	0.0460014	0.0525409	0.0492711	0.00462412	9.38506
516	0.0542025	0.0741312	0.0641668	0.0140917	21.9611
517	0.129397	0.121106	0.125252	0.00586262	4.68068
518	0.321958	0.431246	0.376602	0.0772783	20.5199
520	0.0797561	0.0610599	0.070408	0.0132202	18.7766
521	0.0551302	0.0673065	0.0612184	0.00860994	14.0643
527	0.0839684	0.130083	0.107026	0.0326079	30.4674
528	0.0258144	0.0373646	0.0315895	0.00816722	25.8542
530	0.249332	0.233679	0.241505	0.0110683	4.58306
531	0.122655	0.120366	0.12151	0.00161857	1.33204
532	0.0673008	0.108928	0.0881144	0.0294349	33.4053
533	0.12112	0.0826509	0.101885	0.0272018	26.6984
537	0.0831496	0.0461483	0.064649	0.0261639	40.4707
539	0.119212	0.195862	0.157537	0.0541997	34.4044
543	0.0381282	0.0695691	0.0538486	0.0222321	41.2862
545	0.106854	0.142964	0.124909	0.0255336	20.4418
548	0.40385	0.404664	0.404257	0.000575585	0.142381
555	0.023924	0.0185885	0.0212563	0.00377277	17.749
556	0.0303698	0.0409815	0.0356756	0.00750361	21.0328
557	0.00769052	0.0207299	0.0142102	0.00922023	64.8846
560	0.0275536	0.0378609	0.0327073	0.00728836	22.2836
561	0.0380652	0.0318024	0.0349338	0.00442847	12.6767
564	0.00903015	0.00951084	0.0092705	0.000339899	3.66646
566	0.116465	0.127145	0.121805	0.0075519	6.19999
569	0.700523	0.723175	0.711849	0.0160174	2.25011
570	0.918959	0.893726	0.906343	0.0178424	1.96862
573	0.881	0.784468	0.832734	0.0682584	8.19691
576	0.0669295	0.11512	0.0910248	0.0340758	37.4358
578	1.64451	1.2712	1.45785	0.26397	18.1067
579	1.03167	0.808299	0.919984	0.157947	17.1685
581	0.0257843	0.0281939	0.0269891	0.00170384	6.31308
583	3.20481	2.72908	2.96694	0.336392	11.338
585	0.012428	0.044809	0.0286185	0.0228968	80.0071
592	0.0891325	0.125075	0.107104	0.0254152	23.7295
594	0.0158588	0.0318425	0.0238507	0.0113022	47.3873
595	0.0677408	0.134415	0.101078	0.0471458	46.643
597	0.0389899	0.0653492	0.0521695	0.0186388	35.7274
598	0.0538563	0.0510333	0.0524448	0.00199616	3.80622
600	0.0306845	0.0345668	0.0326256	0.0027452	8.41424
602	0.0634855	0.0788294	0.0711574	0.0108498	15.2476
604	0.08007	0.0663603	0.0732152	0.00969422	13.2407
606	0.0351693	0.0553351	0.0452522	0.0142594	31.5109
608	0.0293837	0.0426582	0.0360209	0.00938649	26.0584
609	0.139382	0.242584	0.190983	0.0729748	38.2101
611	0.186864	0.188871	0.187868	0.00141916	0.755407
615	0.045158	0.0504342	0.0477961	0.00373084	7.80573
616	0.0452328	0.0859412	0.065587	0.0287852	43.8886
618	0.0614113	0.0412124	0.0513119	0.0142828	27.8352
619	0.0669828	0.0997795	0.0833811	0.0231908	27.813
620	0.0642048	0.08744	0.0758224	0.0164298	21.6688
621	0.014633	0.0366162	0.0256246	0.0155445	60.6623
624	0.0182737	0.030047	0.0241604	0.00832498	34.4572
626	0.0684092	0.100635	0.0845221	0.0227871	26.9599
627	0.0371589	0.034206	0.0356825	0.00208802	5.85166
630	0.0165576	0.0139888	0.0152732	0.00181642	11.8928
631	0.0241052	0.0345106	0.0293079	0.00735773	25.1049
632	0.02687	0.0278217	0.0273459	0.000672954	2.4609
633	0.0722145	0.100026	0.0861203	0.0196657	22.8352
635	0.0150493	0.0243697	0.0197095	0.00659052	33.4383
641	0.0144999	0.0226615	0.0185807	0.00577112	31.0598
643	0.0252384	0.0476552	0.0364468	0.0158511	43.491
644	0.00910343	0.0129169	0.0110102	0.00269653	24.4913
645	0.0215768	0.0343762	0.0279765	0.00905054	32.3505
647	1.78896	1.60923	1.6991	0.127088	7.47976
652	0.0182157	0.0282455	0.0232306	0.00709214	30.5293
653	0.0278764	0.0586491	0.0432628	0.0217596	50.2964
654	0.0545134	0.0825033	0.0685083	0.0197918	28.8897
656	0.050496	0.0799928	0.0652444	0.0208574	31.9681
658	0.0191129	0.0156343	0.0173736	0.00245974	14.1579
663	0.0357923	0.0458034	0.0407978	0.00707892	17.3512
666	0.0097123	0.0191704	0.0144414	0.00668789	46.3107
667	0.0311689	0.0221429	0.0266559	0.00638235	23.9435
670	0.0449309	0.0498879	0.0474094	0.00350513	7.39332
672	0.11818	0.109999	0.114089	0.00578484	5.07044
680	0.350227	0.308524	0.329376	0.0294885	8.95284
682	0.202771	0.226135	0.214453	0.0165208	7.70371
683	0.0306262	0.0546108	0.0426185	0.0169597	39.7942
684	0.0146672	0.0420893	0.0283783	0.0193904	68.3282
686	0.154192	0.243805	0.198998	0.063366	31.8424
687	0.0696278	0.0566212	0.0631245	0.00919706	14.5697
689	0.0377376	0.0559076	0.0468226	0.0128481	27.44
690	0.0976237	0.181491	0.139557	0.0593031	42.4937
691	0.560445	0.323054	0.44175	0.167861	37.9991
693	0.040948	0.0913005	0.0661242	0.0356046	53.845
699	0.119071	0.167252	0.143161	0.0340691	23.7977
700	0.0173458	0.0280919	0.0227188	0.00759864	33.4464
701	0.0895316	0.114772	0.102152	0.0178477	17.4717
704	0.004908	0.0128623	0.00888515	0.00562454	63.3027
705	0.0549385	0.0937901	0.0743643	0.0274722	36.9428
706	0.0676541	0.104045	0.0858495	0.0257323	29.9737
707	0.0117494	0.0114974	0.0116234	0.000178191	1.53304
708	0.0309525	0.0543129	0.0426327	0.0165183	38.7456
711	0.0187739	0.0300454	0.0244096	0.00797015	32.6517
713	0.0345432	0.0626511	0.0485972	0.0198753	40.898
715	0.0137917	0.0138422	0.013817	3.57089e-05	0.258443
719	0.0148273	0.0199123	0.0173698	0.00359564	20.7005
722	0.0100908	0.0180268	0.0140588	0.0056116	39.9152
723	0.0378345	0.0352558	0.0365451	0.00182342	4.98949
724	0.078165	0.090974	0.0845695	0.00905733	10.7099
727	0.044024	0.0815564	0.0627902	0.0265394	42.2668
729	0.0227422	0.0293672	0.0260547	0.00468458	17.9798
731	0.0404912	0.0565316	0.0485114	0.0113423	23.3806
736	0.0410862	0.0673138	0.0542	0.0185457	34.2172
739	0.0311846	0.039702	0.0354433	0.00602271	16.9925
745	0.0208224	0.0428785	0.0318505	0.015596	48.9664
747	0.0315919	0.0333952	0.0324935	0.00127513	3.92424
749	0.22652	0.299616	0.263068	0.0516867	19.6476
751	0.216953	0.24302	0.229987	0.0184322	8.01445
757	0.0295054	0.0632096	0.0463575	0.0238325	51.4102
759	0.0548605	0.0841664	0.0695135	0.0207224	29.8106
760	0.418258	0.404657	0.411458	0.00961736	2.33739
768	0.0193074	0.0336042	0.0264558	0.0101094	38.2123
770	0.0430646	0.0549222	0.0489934	0.00838459	17.1137
771	0.13783	0.231948	0.184889	0.0665515	35.9954
773	0.0576812	0.274726	0.166204	0.153474	92.3409
774	0.0587371	0.0613043	0.0600207	0.00181528	3.02443
779	0.0286945	0.0445492	0.0366218	0.011211	30.6128
780	0.352185	0.449427	0.400806	0.0687605	17.1556
782	0.13049	0.114786	0.122638	0.0111044	9.05462
783	1.96511	1.61519	1.79015	0.247431	13.8218
784	0.038158	0.0636601	0.050909	0.0180327	35.4214
787	0.0159366	0.0254447	0.0206906	0.00672324	32.4941
791	0.0210857	0.0274514	0.0242685	0.00450123	18.5476
795	0.011022	0.0376057	0.0243138	0.0187975	77.312
796	0.0173018	0.0382129	0.0277574	0.0147864	53.2701
797	0.0596403	0.0759497	0.067795	0.0115325	17.0108
802	0.109052	0.066541	0.0877965	0.0300598	34.2381
803	0.0122186	0.0192967	0.0157576	0.00500497	31.7622
810	0.177848	0.274224	0.226036	0.0681481	30.1492
811	0.0886088	0.120305	0.104457	0.0224126	21.4563
812	0.045391	0.0877396	0.0665653	0.029945	44.9859
815	0.0565968	0.0799622	0.0682795	0.0165218	24.1974
816	0.0306901	0.0565302	0.0436102	0.0182717	41.8978
818	0.0451497	0.0659976	0.0555737	0.0147417	26.5264
821	0.284813	0.157049	0.220931	0.0903428	40.8919
825	0.050677	0.06334	0.0570085	0.00895409	15.7066
827	0.0967097	0.0915394	0.0941246	0.00365595	3.88417
833	0.0575101	0.0603017	0.0589059	0.00197396	3.35104
842	0.0404117	0.0812525	0.0608321	0.0288788	47.473
857	0.087355	0.134887	0.111121	0.0336102	30.2465
864	0.156176	0.105969	0.131073	0.0355017	27.0856
876	0.272289	0.14861	0.21045	0.0874543	41.5559
877	0.0372755	0.0802733	0.0587744	0.030404	51.7301
878	0.145725	0.171082	0.158404	0.0179301	11.3193
882	0.648159	0.709834	0.678997	0.0436108	6.42283
884	0.94453	0.661961	0.803246	0.199806	24.8749
886	0.0758763	0.100345	0.0881106	0.017302	19.6367
892	0.0452408	0.0948732	0.070057	0.0350954	50.0955
895	3.0989	1.2056	2.15225	1.33877	62.2031
905	2.64864	1.77761	2.21312	0.615911	27.8299
907	0.50357	0.683844	0.593707	0.127473	21.4707
909	0.409359	0.291412	0.350386	0.0834011	23.8027
911	1.36067	1.69658	1.52862	0.237524	15.5384
918	3.71186	2.57884	3.14535	0.801166	25.4714
924	0.0475987	0.121447	0.0845228	0.0522186	61.7805
929	0.228853	0.229757	0.229305	0.000639225	0.278766
931	0.641486	0.843281	0.742383	0.142691	19.2206
935	0.107133	0.0737651	0.0904491	0.0235947	26.0861
939	0.0352088	0.0345386	0.0348737	0.000473903	1.35891
975	0.156281	0.27106	0.213671	0.081161	37.9842
980	0.068775	0.0586899	0.0637324	0.00713124	11.1893
986	0.0527876	0.0599059	0.0563468	0.0050334	8.9329
1007	0.182555	0.34636	0.264458	0.115828	43.7982
1009	0.703484	1.03727	0.870377	0.236022	27.1173
1011	1.99717	5.89599	3.94658	2.75688	69.855
1020	0.170324	0.140307	0.155315	0.0212252	13.6659
1022	0.414663	0.419961	0.417312	0.00374625	0.89771
1169	0.119759	0.151133	0.135446	0.0221848	16.3791
1171	0.461241	0.405481	0.433361	0.0394283	9.09825
1173	0.00489694	0.0191852	0.0120411	0.0101033	83.9072
1177	0.103784	0.0643276	0.0840558	0.0278999	33.1921
			#DIV/0!	#DIV/0!	#DIV/0!
			#DIV/0!	#DIV/0!	#DIV/0!
			#DIV/0!	#DIV/0!	#DIV/0!
			#DIV/0!	#DIV/0!	#DIV/0!
			#DIV/0!	#DIV/0!	#DIV/0!
			#DIV/0!	#DIV/0!	#DIV/0!
			#DIV/0!	#DIV/0!	#DIV/0!
			#DIV/0!	#DIV/0!	#DIV/0!
			#DIV/0!	#DIV/0!	#DIV/0!
			#DIV/0!	#DIV/0!	#DIV/0!
			#DIV/0!	#DIV/0!	#DIV/0!
			#DIV/0!	#DIV/0!	#DIV/0!
			#DIV/0!	#DIV/0!	#DIV/0!
			#DIV/0!	#DIV/0!	#DIV/0!
			#DIV/0!	#DIV/0!	#DIV/0!
			#DIV/0!	#DIV/0!	#DIV/0!
			#DIV/0!	#DIV/0!	#DIV/0!
			#DIV/0!	#DIV/0!	#DIV/0!
			#DIV/0!	#DIV/0!	#DIV/0!
			#DIV/0!	#DIV/0!	#DIV/0!
			#DIV/0!	#DIV/0!	#DIV/0!
			#DIV/0!	#DIV/0!	#DIV/0!
			#DIV/0!	#DIV/0!	#DIV/0!
			#DIV/0!	#DIV/0!	#DIV/0!
			#DIV/0!	#DIV/0!	#DIV/0!
			#DIV/0!	#DIV/0!	#DIV/0!
			#DIV/0!	#DIV/0!	#DIV/0!
			#DIV/0!	#DIV/0!	#DIV/0!
			#DIV/0!	#DIV/0!	#DIV/0!
			#DIV/0!	#DIV/0!	#DIV/0!
			#DIV/0!	#DIV/0!	#DIV/0!
			#DIV/0!	#DIV/0!	#DIV/0!
