# Supplementary material for: Vitamin D Binding Protein Isoforms and Apolipoprotein E in Cerebrospinal Fluid as Prognostic Biomarkers of Multiple Sclerosis
Source: PLoS One. 2015 Jun 5;10(6):e0129291. doi: 10.1371/journal.pone.0129291 (PMC4457896; doi:10.1371/journal.pone.0129291)
Supplement: S2 Dataset — The zipped folder includes the 24 files related to the 2_DE dataset from CSF sample maps of each patient included in the study. In particular, in each file, %Vol values of matched spots between replicates are reported. For each spot mean and standard deviation (SD) were calculated and the value of variability (expressed as mean SD percentage, %SD) is reported. (ZIP) [file pone.0129291.s002.zip › replicates/SM36.xls]

## Sheet: Foglio1
Group ID	sm 36	SM 36ter
12	0.0452233	0.0243598	0.0347916	0.0147527	42.4032	25.6096
32	0.03023	0.0375812	0.0339056	0.00519808	15.331
33	0.0244709	0.0232034	0.0238372	0.000896258	3.75992
35	0.0237811	0.0220004	0.0228908	0.00125915	5.50067
36	0.0235033	0.0186706	0.021087	0.00341723	16.2054
37	0.0303887	0.0174471	0.0239179	0.00915109	38.2604
38	0.019705	0.0169072	0.0183061	0.00197834	10.807
40	0.0186966	0.0167292	0.0177129	0.00139116	7.85395
46	0.0169911	0.00757558	0.0122833	0.00665778	54.2017
47	0.0165807	0.00925794	0.0129193	0.00517797	40.0793
48	0.0145341	0.00975957	0.0121468	0.0033761	27.7941
50	0.0231016	0.0235399	0.0233208	0.000309925	1.32897
51	0.0725134	0.0455533	0.0590333	0.0190637	32.2931
52	0.0976372	0.0511723	0.0744047	0.0328556	44.158
53	0.0202652	0.0134225	0.0168439	0.00483852	28.7257
55	0.0155187	0.0525969	0.0340578	0.0262182	76.9816
59	0.0968874	0.0501448	0.0735161	0.033052	44.9589
60	0.0783419	0.0414394	0.0598907	0.026094	43.5694
65	0.0598314	0.0321401	0.0459857	0.0195807	42.5799
66	0.0462108	0.0191995	0.0327052	0.0190999	58.4002
73	0.0128949	0.0126715	0.0127832	0.000157968	1.23574
74	0.0196116	0.0243101	0.0219609	0.00332234	15.1285
75	0.0391499	0.041641	0.0403954	0.00176147	4.36057
76	0.0202166	0.0196477	0.0199322	0.000402273	2.01821
78	0.0293148	0.0127028	0.0210088	0.0117465	55.9121
80	0.0280208	0.0129044	0.0204626	0.0106889	52.2363
81	0.0289914	0.0132639	0.0211277	0.011121	52.6373
82	0.0175289	0.0131693	0.0153491	0.0030827	20.0839
83	0.00952703	0.00844326	0.00898514	0.000766341	8.52898
84	0.0289641	0.0140324	0.0214982	0.0105583	49.1124
86	0.0084424	0.0120088	0.0102256	0.00252183	24.6619
91	0.0316486	0.0169873	0.0243179	0.0103671	42.6315
92	0.0361488	0.0123698	0.0242593	0.0168143	69.3107
93	0.035901	0.0257736	0.0308373	0.00716115	23.2224
96	0.0157265	0.0111395	0.013433	0.0032435	24.1458
97	0.0190024	0.0260365	0.0225194	0.00497386	22.087
102	0.0316126	0.0281248	0.0298687	0.00246625	8.25696
103	0.0237769	0.0183749	0.0210759	0.00381979	18.124
104	0.0155865	0.0256402	0.0206133	0.00710904	34.4876
105	0.0374929	0.0323649	0.0349289	0.00362604	10.3812
106	0.00791986	0.025172	0.0165459	0.0121991	73.7287
107	0.0549026	0.0424294	0.048666	0.00881988	18.1233
108	0.0144738	0.0167299	0.0156019	0.0015953	10.2251
109	0.0207083	0.0119044	0.0163064	0.0062253	38.1771
111	0.0465308	0.0434991	0.0450149	0.00214374	4.76227
112	0.0866314	0.0613158	0.0739736	0.0179008	24.1989
113	0.0234663	0.0260611	0.0247637	0.0018348	7.40923
115	0.118668	0.0776388	0.0981534	0.029012	29.5578
119	0.0501245	0.0361212	0.0431229	0.00990183	22.9619
120	0.013819	0.0166237	0.0152214	0.00198322	13.0292
121	0.0514938	0.0362406	0.0438672	0.0107856	24.587
122	0.0551407	0.0362275	0.0456841	0.0133737	29.2742
124	0.0444483	0.0325391	0.0384937	0.00842108	21.8765
126	0.0259399	0.0377787	0.0318593	0.0083713	26.2758
127	0.0313876	0.0468923	0.0391399	0.0109635	28.011
128	0.0579404	0.049633	0.0537867	0.00587422	10.9213
130	0.0509365	0.0463014	0.048619	0.00327751	6.74122
134	0.0399084	0.0285954	0.0342519	0.0079995	23.3549
137	0.0845313	0.116715	0.100623	0.0227573	22.6164
140	0.0255245	0.0173768	0.0214507	0.00576129	26.8584
141	0.0259931	0.0162225	0.0211078	0.00690886	32.7313
143	0.0522376	0.0474182	0.0498279	0.00340783	6.8392
145	0.0228834	0.0244207	0.0236521	0.00108704	4.59595
146	0.109499	0.109415	0.109457	5.9397e-05	0.0542651
148	0.0608031	0.0389137	0.0498584	0.0154781	31.0442
149	0.0435975	0.0168952	0.0302463	0.0188814	62.4253
151	0.0981421	0.0877186	0.0929303	0.00737053	7.93124
152	0.234965	0.225791	0.230378	0.006487	2.81581
153	0.517648	0.548118	0.532883	0.0215455	4.0432
155	0.138894	0.146546	0.14272	0.00541078	3.79119
156	1.03671	1.00614	1.02143	0.0216163	2.11628
157	3.59429	2.7699	3.18209	0.582932	18.3191
158	0.263398	0.218171	0.240785	0.0319803	13.2817
159	1.27576	0.820658	1.04821	0.321806	30.7005
160	1.20847	0.931352	1.06991	0.195952	18.3148
166	0.0218259	0.0237413	0.0227836	0.00135439	5.94459
167	0.0653637	0.0455411	0.0554524	0.0140167	25.277
169	0.595228	0.602591	0.598909	0.00520643	0.869318
171	0.865426	0.867456	0.866441	0.00143543	0.165669
173	0.119437	0.075135	0.097286	0.0313262	32.2002
174	0.0975758	0.063083	0.0803294	0.0243901	30.3626
175	0.209351	0.227992	0.218672	0.0131812	6.02784
176	0.0364602	0.0199593	0.0282097	0.0116679	41.3612
183	0.0320848	0.0364999	0.0342923	0.00312195	9.10392
184	0.0270938	0.0259541	0.026524	0.00080589	3.03835
187	0.0274039	0.0351527	0.0312783	0.00547923	17.5177
188	0.277003	0.166039	0.221521	0.0784634	35.4203
189	0.439679	0.230534	0.335106	0.147888	44.1316
190	0.0113272	0.00677912	0.00905316	0.00321598	35.5233
193	0.0307005	0.0481826	0.0394415	0.0123617	31.3419
194	0.583216	0.312364	0.44779	0.191521	42.7703
197	0.0209937	0.02112	0.0210569	8.93076e-05	0.424126
198	0.0232986	0.0106159	0.0169573	0.00896802	52.8861
200	10.471	8.32958	9.40029	1.51421	16.1081
201	6.73575	4.08712	5.41143	1.87286	34.6094
203	0.0670959	0.123459	0.0952774	0.0398547	41.8302
232	5.24502	1.20349	3.22426	2.85779	88.6342
248	0.813005	0.460409	0.636707	0.249323	39.1582
253	1.68257	1.46586	1.57421	0.153237	9.73419
254	2.48296	2.32278	2.40287	0.113264	4.71371
258	0.0402907	0.0375221	0.0389064	0.0019577	5.03181
259	0.0309265	0.171509	0.101218	0.0994068	98.2109
263	0.0319113	0.0278227	0.029867	0.00289108	9.67984
266	0.0288869	0.0236194	0.0262531	0.00372468	14.1876
269	0.0203743	0.0133276	0.0168509	0.00498277	29.5697
270	0.0270652	0.0237893	0.0254272	0.00231641	9.10996
272	0.0845397	0.0668226	0.0756812	0.0125279	16.5535
275	0.0257472	0.0325662	0.0291567	0.00482176	16.5374
276	0.0306259	0.0337781	0.032202	0.00222894	6.92175
279	0.0385056	0.0550804	0.046793	0.0117202	25.0468
281	0.0672899	0.061723	0.0645064	0.00393639	6.10232
284	0.0591465	0.0509975	0.055072	0.00576221	10.4631
285	0.0290341	0.0302187	0.0296264	0.000837639	2.82734
287	0.036183	0.0330177	0.0346004	0.00223821	6.46874
288	0.077561	0.102121	0.089841	0.0173665	19.3303
289	0.112163	0.0801991	0.096181	0.0226019	23.4993
290	0.026551	0.0333163	0.0299336	0.00478379	15.9813
291	0.0648015	0.0544174	0.0596094	0.00734267	12.318
293	0.0800852	0.0634996	0.0717924	0.0117278	16.3357
294	0.0843808	0.0252082	0.0547945	0.0418413	76.3605
295	0.0329459	0.0280049	0.0304754	0.00349381	11.4644
296	0.112834	0.0741953	0.0935147	0.0273217	29.2165
297	0.047894	0.0526838	0.0502889	0.0033869	6.73489
298	0.0794263	0.0414146	0.0604205	0.0268783	44.4855
299	0.0312855	0.0310889	0.0311872	0.000139017	0.445751
300	0.0168899	0.0189342	0.017912	0.00144554	8.0702
301	0.0413292	0.17209	0.10671	0.0924618	86.6481
302	0.0312229	0.0305907	0.0309068	0.000447033	1.44639
303	0.0162738	0.0700814	0.0431776	0.0380477	88.1191
304	0.0631757	0.0562653	0.0597205	0.00488639	8.1821
306	0.0359732	0.033565	0.0347691	0.00170285	4.89761
307	0.0166442	0.0178889	0.0172665	0.000880136	5.09735
308	0.0349027	0.0643316	0.0496171	0.0208094	41.9399
310	0.0631435	0.0436504	0.0533969	0.0137837	25.8137
311	0.0310772	0.0426258	0.0368515	0.00816609	22.1595
312	0.0926539	0.109136	0.100895	0.0116546	11.5512
313	0.0231507	0.013787	0.0184689	0.00662114	35.8503
314	0.187467	0.142983	0.165225	0.0314549	19.0376
315	0.0728238	0.0626278	0.0677258	0.00720966	10.6454
316	0.068332	0.0412934	0.0548127	0.0191192	34.8809
317	0.0251781	0.0150953	0.0201367	0.00712962	35.4061
318	0.122148	0.12859	0.125369	0.00455518	3.63342
326	0.0669772	0.0694442	0.0682107	0.00174443	2.55742
327	0.121638	0.0431115	0.0823747	0.0555266	67.4073
329	0.283687	0.232229	0.257958	0.0363863	14.1055
330	0.19842	0.145134	0.171777	0.0376789	21.9348
332	0.0604211	0.0372491	0.0488351	0.0163851	33.5518
334	0.0277542	0.0278812	0.0278177	8.98026e-05	0.322825
336	0.0322357	0.0291251	0.0306804	0.00219953	7.16916
337	0.0224152	0.0152602	0.0188377	0.00505935	26.8576
338	0.351611	0.262505	0.307058	0.0630075	20.5197
339	0.724491	0.488017	0.606254	0.167212	27.5812
340	0.0745735	0.0363769	0.0554752	0.0270091	48.6868
341	0.0526598	0.0694699	0.0610649	0.0118865	19.4654
342	0.0349283	0.0324494	0.0336889	0.00175285	5.20305
344	0.0437374	0.0337721	0.0387548	0.00704653	18.1824
346	0.127296	0.134657	0.130976	0.00520501	3.97401
347	0.164129	0.100325	0.132227	0.0451162	34.1203
349	0.0691881	0.0902423	0.0797152	0.0148876	18.6759
350	0.0347804	0.0179079	0.0263442	0.0119307	45.2877
353	0.123259	0.109125	0.116192	0.00999425	8.60149
354	0.0693081	0.0437671	0.0565376	0.0180602	31.9437
355	0.165724	0.144711	0.155218	0.0148584	9.57265
356	0.170254	0.139177	0.154716	0.0219748	14.2033
357	0.196895	0.303215	0.250055	0.0751796	30.0652
358	0.047187	0.0532986	0.0502428	0.00432155	8.60134
360	0.109458	0.0378936	0.0736758	0.0506037	68.6843
363	0.0712804	0.0817915	0.0765359	0.00743247	9.71108
366	0.110359	0.155982	0.13317	0.0322603	24.2248
368	0.304552	0.304527	0.304539	1.76777e-05	0.00580472
369	0.42036	0.0388083	0.229584	0.269798	117.516
371	0.0978129	0.214362	0.156087	0.0824127	52.799
373	0.0363751	0.024413	0.030394	0.00845848	27.8294
374	0.0354001	0.035068	0.0352341	0.00023483	0.666486
376	0.0841487	0.0574654	0.0708071	0.0188679	26.647
379	0.0383716	0.0380553	0.0382134	0.000223658	0.585286
380	0.19092	0.124045	0.157482	0.0472878	30.0273
381	0.014032	0.0170974	0.0155647	0.00216757	13.9262
382	0.020677	0.0246825	0.0226797	0.00283232	12.4883
383	0.013668	0.0146765	0.0141723	0.000713117	5.03179
386	0.0265597	0.0208407	0.0237002	0.00404394	17.0629
389	0.0361272	0.0203292	0.0282282	0.0111709	39.5735
391	1.08303	2.17301	1.62802	0.770732	47.3417
392	1.6019	3.3323	2.4671	1.22358	49.5958
393	0.751728	1.29824	1.02498	0.386442	37.7023
395	0.952682	2.00494	1.47881	0.744059	50.3147
396	0.976172	2.11205	1.54411	0.803187	52.0161
399	0.11452	0.0707522	0.0926361	0.0309485	33.4087
400	0.17646	0.18665	0.181555	0.00720542	3.96872
405	0.0662753	0.0596033	0.0629393	0.00471782	7.49582
408	0.542503	0.437547	0.490025	0.0742151	15.1452
409	0.154112	0.0458445	0.0999783	0.0765567	76.5733
411	0.0132133	0.00964546	0.0114294	0.00252284	22.0733
412	1.88921	5.13356	3.51139	2.2941	65.3332
414	0.024732	0.0145281	0.01963	0.00721525	36.7561
415	0.042782	0.0355559	0.039169	0.00510962	13.0451
418	0.050668	0.0444337	0.0475508	0.00440832	9.27074
419	0.0225613	0.0293254	0.0259434	0.00478294	18.4361
420	0.0580823	0.0987454	0.0784139	0.0287532	36.6685
421	0.119744	0.0798536	0.0997988	0.0282068	28.2636
422	0.120317	0.0836708	0.101994	0.0259128	25.4062
423	0.0607804	0.13904	0.0999102	0.0553379	55.3876
424	0.0309602	0.0227035	0.0268319	0.00583837	21.7591
425	0.0794308	0.0567277	0.0680792	0.0160535	23.5806
426	0.0511301	0.033622	0.042376	0.0123801	29.2148
429	0.0940761	0.0941179	0.094097	2.95571e-05	0.0314113
430	0.0460251	0.0485362	0.0472807	0.00177562	3.75548
431	0.0225663	0.0464918	0.034529	0.0169179	48.9961
432	0.0673628	0.0513326	0.0593477	0.0113351	19.0994
433	0.235678	0.175817	0.205747	0.0423281	20.5728
434	0.269255	0.208092	0.238674	0.0432488	18.1205
437	0.0774065	0.08792	0.0826632	0.00743417	8.99332
438	0.0219837	0.0210374	0.0215105	0.000669135	3.11073
440	0.0548707	0.0508072	0.0528389	0.00287333	5.4379
441	0.0989197	0.0599707	0.0794452	0.0275411	34.6668
442	0.0314577	0.0477415	0.0395996	0.0115144	29.077
443	0.0153759	0.0234115	0.0193937	0.00568203	29.2983
444	0.00827228	0.00974722	0.00900975	0.00104294	11.5757
445	0.0652432	0.0542663	0.0597548	0.00776184	12.9895
447	0.0827312	0.0424229	0.062577	0.0285023	45.5475
448	0.0712478	0.0630463	0.067147	0.00579934	8.63677
449	0.0191494	0.0241631	0.0216563	0.00354522	16.3704
450	0.0258052	0.0203247	0.023065	0.0038753	16.8017
451	0.0313228	0.0300046	0.0306637	0.000932108	3.03978
453	0.0105558	0.0114728	0.0110143	0.000648417	5.88705
455	0.0271093	0.0271765	0.0271429	4.75176e-05	0.175064
456	1.45176	2.7731	2.11243	0.934328	44.23
457	0.0448592	0.0422657	0.0435625	0.00183388	4.20978
458	0.0123357	0.0102219	0.0112788	0.00149468	13.2521
460	0.0160506	0.0220339	0.0190423	0.00423083	22.2181
461	0.057006	0.0570109	0.0570085	3.46482e-06	0.00607774
462	0.0418944	0.0380218	0.0399581	0.00273834	6.85303
463	0.0708209	0.0545265	0.0626737	0.0115219	18.3839
464	0.0353812	0.0724975	0.0539394	0.0262452	48.6568
466	0.053545	0.0145738	0.0340594	0.0275568	80.9081
468	0.0363793	0.0465875	0.0414834	0.00721829	17.4004
470	0.0218437	0.0215827	0.0217132	0.000184555	0.849966
471	0.0885018	0.0231133	0.0558076	0.0462367	82.8502
472	0.123754	0.0313195	0.0775368	0.0653611	84.2969
473	0.106807	0.0664498	0.0866284	0.0285368	32.9417
474	0.241853	0.14967	0.195762	0.0651832	33.2973
475	0.2323	0.170944	0.201622	0.0433852	21.5181
476	0.366024	0.179073	0.272549	0.132194	48.503
477	0.13403	0.0848322	0.109431	0.0347881	31.79
479	0.133586	0.0396696	0.0866278	0.0664089	76.6601
480	0.0787459	0.0634625	0.0711042	0.010807	15.1988
481	0.172078	0.122285	0.147182	0.035209	23.9221
483	0.309781	0.326088	0.317935	0.0115308	3.62678
484	0.0640147	0.0665383	0.0652765	0.00178445	2.73369
485	0.145571	0.0489285	0.0972497	0.0683366	70.2691
486	0.0220139	0.0182454	0.0201296	0.00266473	13.2378
489	0.201043	0.151984	0.176513	0.03469	19.6529
490	0.0109271	0.00997802	0.0104526	0.000671101	6.42045
492	0.152173	0.0689644	0.110569	0.0588374	53.2134
493	0.0752544	0.0264854	0.0508699	0.0344849	67.7904
495	0.114276	0.0695854	0.0919307	0.031601	34.3748
496	0.140114	0.0710765	0.105595	0.0488169	46.2302
499	0.0496991	0.0350747	0.0423869	0.010341	24.3967
500	0.0138166	0.048601	0.0312088	0.0245963	78.812
501	0.0182254	0.0156896	0.0169575	0.00179308	10.574
502	0.0390632	0.0330029	0.036033	0.00428528	11.8926
503	0.0212066	0.0230988	0.0221527	0.00133799	6.03984
504	0.0642347	0.0456107	0.0549227	0.0131692	23.9776
507	0.0185164	0.0290531	0.0237848	0.00745057	31.325
508	0.0218374	0.0230516	0.0224445	0.000858569	3.8253
509	0.0240604	0.0226154	0.0233379	0.00102177	4.37815
510	0.0328825	0.0388824	0.0358824	0.00424257	11.8235
513	0.074752	0.0576336	0.0661928	0.0121045	18.2868
514	0.0320575	0.0226996	0.0273786	0.00661703	24.1687
517	0.0376976	0.0343384	0.036018	0.00237531	6.59479
519	0.0235096	0.0361218	0.0298157	0.00891817	29.911
520	0.045396	0.0599271	0.0526616	0.010275	19.5115
521	0.109431	0.172868	0.141149	0.0448567	31.7796
523	0.0313247	0.0308158	0.0310703	0.000359847	1.15817
524	0.16127	0.237186	0.199228	0.0536807	26.9444
526	0.0731825	0.073973	0.0735777	0.000558968	0.759697
527	0.377261	0.295878	0.336569	0.0575465	17.0979
530	0.0715303	0.0274724	0.0495013	0.0311536	62.9349
532	0.0919785	0.0431103	0.0675444	0.034555	51.159
534	0.25567	0.341701	0.298685	0.0608331	20.3669
535	0.0162119	0.0156197	0.0159158	0.000418749	2.63102
536	0.130884	0.113819	0.122352	0.0120668	9.86239
538	0.0880713	0.142409	0.11524	0.0384226	33.3413
539	0.034314	0.0146307	0.0244723	0.0139182	56.8731
540	0.0784579	0.065962	0.0722099	0.00883594	12.2365
541	0.0476077	0.0709924	0.0593	0.0165355	27.8844
542	0.0945653	0.131213	0.112889	0.0259138	22.9551
543	0.0359738	0.0556705	0.0458221	0.0139277	30.3951
544	0.028802	0.116018	0.07241	0.061671	85.1692
545	0.293499	0.232783	0.263141	0.0429327	16.3155
546	1.26537	1.30547	1.28542	0.028355	2.20589
547	0.0623931	0.074677	0.0685351	0.00868603	12.6738
548	0.0278622	0.0204431	0.0241526	0.0052461	21.7206
551	0.0360408	0.035374	0.0357074	0.000471499	1.32045
553	0.0334622	0.0586995	0.0460808	0.0178455	38.7264
554	0.0102992	0.0209095	0.0156043	0.00750262	48.0803
555	0.203122	0.0883066	0.145714	0.0811867	55.7164
556	0.174272	0.0392583	0.106765	0.0954691	89.4197
557	0.0378746	0.0464804	0.0421775	0.00608522	14.4276
558	0.0212258	0.0275205	0.0243731	0.00445103	18.262
559	0.115584	0.241987	0.178786	0.0893804	49.9931
561	0.0226252	0.0435743	0.0330998	0.0148133	44.7534
562	0.014419	0.019801	0.01711	0.00380565	22.2422
563	0.124169	0.0941967	0.109183	0.0211936	19.4111
564	0.12392	0.0775787	0.100749	0.0327682	32.5245
565	0.338392	0.22227	0.280331	0.0821107	29.2906
566	0.0620876	0.0623278	0.0622077	0.000169847	0.273032
568	0.0630201	0.0533602	0.0581901	0.00683058	11.7384
569	0.0677931	0.0446985	0.0562458	0.0163303	29.0339
570	0.287062	0.285444	0.286253	0.0011441	0.399681
571	0.11518	0.0965613	0.105871	0.0131654	12.4354
572	0.0282948	0.0363391	0.0323169	0.00568818	17.6012
576	0.0865898	0.095649	0.0911194	0.00640582	7.03014
577	0.0386427	0.0155624	0.0271026	0.0163202	60.2166
578	0.0902372	0.0569493	0.0735932	0.0235381	31.984
579	0.0107656	0.0364384	0.023602	0.0181534	76.9147
581	0.0548797	0.0573342	0.056107	0.00173559	3.09337
585	0.0578415	0.0669654	0.0624034	0.00645157	10.3385
587	0.168737	0.108696	0.138716	0.0424554	30.6059
588	0.0364421	0.0367904	0.0366163	0.000246285	0.672612
592	0.034375	0.0829894	0.0586822	0.0343756	58.5792
594	0.112801	0.116887	0.114844	0.00288924	2.51579
602	0.274262	1.20971	0.741986	0.661462	89.1475
604	0.0704712	0.0510948	0.060783	0.0137012	22.5411
605	0.212901	0.152539	0.18272	0.0426824	23.3594
606	0.179145	0.123214	0.151179	0.0395492	26.1604
610	0.175353	0.190706	0.18303	0.0108562	5.9314
614	0.834923	0.795408	0.815165	0.0279413	3.42769
626	0.0347791	0.07554	0.0551596	0.0288223	52.2526
628	0.954202	0.956279	0.95524	0.00146866	0.153748
629	1.09784	2.60337	1.8506	1.06457	57.5255
632	0.0792166	0.147359	0.113288	0.048184	42.5323
633	0.0990095	0.241125	0.170067	0.100491	59.0889
639	0.073262	0.0816899	0.0774759	0.00595943	7.69197
640	2.91615	2.0046	2.46037	0.644563	26.1978
641	0.557268	1.35	0.953634	0.560546	58.78
643	2.95009	3.39113	3.17061	0.311862	9.83604
649	1.31385	2.30554	1.8097	0.701231	38.7486
650	0.0582609	0.0502455	0.0542532	0.00566774	10.4468
651	0.108926	0.116423	0.112674	0.00530118	4.70486
652	0.863565	0.552566	0.708066	0.21991	31.0578
653	0.0660467	0.0930512	0.079549	0.0190951	24.0042
654	0.337012	0.244029	0.29052	0.0657489	22.6314
658	0.0280746	0.0395298	0.0338022	0.00810005	23.9631
659	0.047511	0.0554483	0.0514797	0.00561252	10.9024
660	0.0839172	0.0895625	0.0867399	0.00399183	4.60207
661	0.0309559	0.024597	0.0277765	0.00449642	16.1879
662	0.0369355	0.0272508	0.0320932	0.00684812	21.3383
666	0.0476505	0.0536604	0.0506554	0.00424964	8.38931
667	0.0466393	0.0353376	0.0409884	0.00799151	19.497
669	0.126611	0.123636	0.125123	0.00210364	1.68125
673	0.0251691	0.02811	0.0266395	0.00207953	7.80618
674	0.0275762	0.0275874	0.0275818	7.9196e-06	0.0287131
675	0.0134153	0.0213196	0.0173674	0.00558918	32.182
677	0.246434	0.258335	0.252385	0.00841528	3.33431
693	1.03526	0.838628	0.936944	0.13904	14.8397
695	5.56803	3.70903	4.63853	1.31451	28.339
709	1.03418	1.38744	1.21081	0.249793	20.6302
710	0.0917162	0.263821	0.177769	0.121696	68.4578
720	0.196	0.134648	0.165324	0.0433824	26.2408
738	0.802405	0.988928	0.895667	0.131892	14.7255
780	0.0489577	0.0282727	0.0386152	0.0146265	37.8776
781	0.00882278	0.0143189	0.0115708	0.00388634	33.5874
784	0.0340156	0.0843782	0.0591969	0.0356117	60.1581
785	0.0353744	0.0177469	0.0265606	0.0124645	46.9285
788	0.0143162	0.0190519	0.016684	0.00334865	20.0709
793	0.0888386	0.0683019	0.0785703	0.0145216	18.4824
795	0.00961762	0.0062814	0.00794951	0.00235906	29.6756
797	0.00390914	0.0119437	0.00792642	0.00568129	71.6754
799	0.0504145	0.0537693	0.0520919	0.0023722	4.55388
