# Supplementary material for: Vitamin D Binding Protein Isoforms and Apolipoprotein E in Cerebrospinal Fluid as Prognostic Biomarkers of Multiple Sclerosis
Source: PLoS One. 2015 Jun 5;10(6):e0129291. doi: 10.1371/journal.pone.0129291 (PMC4457896; doi:10.1371/journal.pone.0129291)
Supplement: S2 Dataset — The zipped folder includes the 24 files related to the 2_DE dataset from CSF sample maps of each patient included in the study. In particular, in each file, %Vol values of matched spots between replicates are reported. For each spot mean and standard deviation (SD) were calculated and the value of variability (expressed as mean SD percentage, %SD) is reported. (ZIP) [file pone.0129291.s002.zip › replicates/SM37.xls]

## Sheet: Foglio1
Group ID	Sm 37bis	SM37ter
585	0.0532501	0.0231727	0.0382114	0.0212679	55.6586	22.5499
623	0.0286897	0.0230059	0.0258478	0.00401905	15.5489
640	0.0106516	0.00899665	0.00982412	0.00117023	11.9118
645	0.0191259	0.00868966	0.0139078	0.00737954	53.0605
646	0.0119521	0.00836504	0.0101586	0.00253643	24.9684
647	0.0168957	0.0100852	0.0134905	0.00481575	35.6975
650	0.0147731	0.00879078	0.0117819	0.00423014	35.9036
651	0.0211223	0.0136095	0.0173659	0.00531235	30.5907
652	0.0115672	0.00883671	0.010202	0.00193075	18.9253
653	0.0208126	0.0174265	0.0191195	0.00239433	12.523
654	0.0427689	0.0411304	0.0419496	0.00115859	2.76187
655	0.0310279	0.0286354	0.0298317	0.00169175	5.671
656	0.0627454	0.0517212	0.0572333	0.00779529	13.6202
657	0.0329472	0.0257191	0.0293332	0.00511104	17.4241
658	0.0185349	0.0150252	0.0167801	0.00248173	14.7898
659	0.0660792	0.051025	0.0585521	0.0106449	18.1803
660	0.0282431	0.0218424	0.0250428	0.00452598	18.073
661	0.0506629	0.0432587	0.0469608	0.00523556	11.1488
662	0.0417329	0.0328862	0.0373095	0.00625556	16.7666
663	0.049245	0.0401948	0.0447199	0.00639946	14.3101
668	0.0376726	0.0421868	0.0399297	0.00319202	7.9941
671	0.0547034	0.0468673	0.0507853	0.00554096	10.9105
673	0.140729	0.228386	0.184557	0.0619829	33.5846
678	0.0436125	0.0384022	0.0410073	0.00368424	8.98434
679	0.0259386	0.0237243	0.0248314	0.00156575	6.3055
680	0.0736082	0.071024	0.0723161	0.00182731	2.52683
682	0.0373984	0.0413928	0.0393956	0.00282447	7.1695
683	0.0234646	0.0174574	0.020461	0.00424773	20.7601
685	0.192077	0.205339	0.198708	0.00937765	4.71931
687	0.520652	0.514536	0.517594	0.00432467	0.835532
688	0.0748407	0.106256	0.0905483	0.022214	24.5327
689	0.0698233	0.0805547	0.075189	0.00758825	10.0922
690	0.167981	0.169686	0.168833	0.00120562	0.714086
691	1.96345	0.956876	1.46016	0.711755	48.7449
692	0.343826	0.332591	0.338209	0.00794434	2.34895
693	2.04212	3.0764	2.55926	0.731346	28.5765
697	1.22548	1.24535	1.23541	0.0140502	1.13729
703	0.0492725	0.0310583	0.0401654	0.0128794	32.0659
705	0.404818	0.480823	0.442821	0.0537437	12.1367
706	0.084009	0.0448279	0.0644185	0.0277052	43.0082
708	0.564399	0.690099	0.627249	0.0888833	14.1703
710	0.0719341	0.0368985	0.0544163	0.0247739	45.5266
711	0.0783194	0.161565	0.119942	0.0588635	49.0766
713	0.0265445	0.0158929	0.0212187	0.00753182	35.4961
714	0.198831	0.118744	0.158787	0.0566301	35.6641
716	0.425074	0.686426	0.55575	0.184804	33.253
718	0.0210542	0.0171637	0.0191089	0.002751	14.3964
719	0.251649	0.377077	0.314363	0.088691	28.2129
720	0.0199469	0.014021	0.016984	0.00419024	24.6718
723	0.352827	0.299482	0.326155	0.0377206	11.5653
725	0.00485694	0.00606981	0.00546337	0.000857629	15.6978
726	17.8116	9.04594	13.4288	6.19826	46.1566
735	11.5802	5.6916	8.6359	4.16387	48.2158
741	5.6268	3.30768	4.46724	1.63987	36.7087
745	3.19031	2.84645	3.01838	0.243146	8.0555
761	1.21607	1.1309	1.17348	0.0602243	5.13209
771	3.41454	2.43225	2.9234	0.694584	23.7595
775	0.0230286	0.162372	0.0927003	0.0985307	106.289
778	0.0188163	0.0146415	0.0167289	0.00295203	17.6463
781	0.0229046	0.0231838	0.0230442	0.000197424	0.85672
782	0.0716621	0.0833562	0.0775091	0.00826898	10.6684
784	0.0512196	0.0954071	0.0733133	0.0312453	42.6188
785	0.090335	0.125833	0.108084	0.0251009	23.2235
786	0.120411	0.19057	0.155491	0.0496099	31.9054
789	0.0364519	0.0403919	0.0384219	0.002786	7.25107
792	0.0595151	0.0602682	0.0598917	0.000532522	0.889143
794	0.036202	0.041989	0.0390955	0.00409203	10.4667
795	0.0563501	0.0689441	0.0626471	0.0089053	14.215
797	0.043755	0.082243	0.062999	0.0272151	43.1993
798	0.041231	0.135716	0.0884735	0.066811	75.5152
799	0.0899684	0.0799356	0.084952	0.00709426	8.35091
800	0.0170848	0.0167691	0.0169269	0.000223234	1.31881
802	0.0477762	0.0485568	0.0481665	0.000551968	1.14596
803	0.0699136	0.0593538	0.0646337	0.00746691	11.5527
804	0.0665786	0.0562847	0.0614317	0.00727889	11.8488
805	0.0283809	0.025596	0.0269885	0.00196922	7.29653
806	0.0507744	0.0636901	0.0572322	0.00913278	15.9574
807	0.0234196	0.0320218	0.0277207	0.00608267	21.9427
809	0.00885188	0.0172623	0.0130571	0.00594707	45.5466
810	0.018052	0.0303239	0.0241879	0.00867754	35.8755
812	0.030034	0.0110942	0.0205641	0.0133925	65.1254
813	0.0926747	0.0920065	0.0923406	0.000472489	0.51168
814	0.059627	0.0821727	0.0708999	0.0159422	22.4855
816	0.0319842	0.0265461	0.0292651	0.00384532	13.1396
817	0.113103	0.0803017	0.0967023	0.023194	23.985
819	0.0582178	0.0683543	0.0632861	0.00716759	11.3257
822	0.0352495	0.024401	0.0298253	0.00767105	25.72
823	0.0181228	0.031623	0.0248729	0.00954608	38.3795
824	0.0993659	0.0838229	0.0915944	0.0109906	11.9992
826	0.263017	0.160115	0.211566	0.0727627	34.3924
829	0.682074	0.439332	0.560703	0.171645	30.6124
830	0.0392319	0.0297459	0.0344889	0.00670761	19.4486
831	0.109886	0.0595241	0.0847051	0.0356112	42.0415
832	0.184469	0.138549	0.161509	0.0324703	20.1044
833	0.045156	0.0597762	0.0524661	0.010338	19.7042
835	0.0278057	0.0251633	0.0264845	0.00186846	7.05491
837	0.030047	0.0263933	0.0282201	0.00258356	9.155
838	0.0459855	0.131809	0.0888973	0.0606864	68.2658
839	0.660218	0.394586	0.527402	0.18783	35.6142
841	0.0742693	0.066104	0.0701866	0.00577374	8.22626
844	0.0822486	0.0766309	0.0794398	0.00397231	5.00041
846	0.0617117	0.0565027	0.0591072	0.00368332	6.23159
847	0.0369805	0.0313106	0.0341455	0.00400922	11.7416
850	0.157418	0.211249	0.184333	0.0380643	20.6497
851	0.053604	0.0506514	0.0521277	0.0020878	4.00517
852	0.0797773	0.0654889	0.0726331	0.0101034	13.9102
853	0.0568495	0.0943635	0.0756065	0.0265264	35.0848
854	0.197263	0.20369	0.200477	0.00454458	2.26689
855	0.0859099	0.12713	0.10652	0.029147	27.363
856	0.152983	0.213403	0.183193	0.0427234	23.3215
857	0.153079	0.116237	0.134658	0.0260512	19.3462
858	0.0384491	0.0549447	0.0466969	0.0116642	24.9784
859	0.0976076	0.0954893	0.0965485	0.00149786	1.55141
860	0.280989	0.26863	0.274809	0.00873913	3.18007
863	0.0923022	0.0498552	0.0710787	0.0300146	42.2272
865	0.328855	0.321784	0.325319	0.00499995	1.53694
867	0.0931064	0.0991914	0.0961489	0.00430274	4.47508
868	0.25896	0.271503	0.265232	0.00886924	3.34396
869	0.210868	0.248016	0.229442	0.0262676	11.4485
871	0.320225	0.324648	0.322437	0.00312753	0.969969
873	0.115639	0.2301	0.17287	0.0809361	46.8192
874	0.0185214	0.033532	0.0260267	0.0106141	40.7816
875	0.0684183	0.124423	0.0964206	0.0396013	41.0714
877	0.0245372	0.0272217	0.0258794	0.00189823	7.33489
884	0.883994	1.12121	1.0026	0.167737	16.7302
888	0.0907001	0.123557	0.107129	0.0232333	21.6873
889	0.162632	0.216469	0.189551	0.0380685	20.0836
891	1.18238	1.37281	1.2776	0.134654	10.5397
892	0.755051	1.42131	1.08818	0.471116	43.2939
893	0.0095544	0.0132855	0.0114199	0.00263829	23.1024
894	0.217728	0.353593	0.28566	0.0960711	33.6312
895	0.767043	0.97548	0.871262	0.147387	16.9165
897	0.140707	0.166995	0.153851	0.0185884	12.0821
898	1.55902	2.5949	2.07696	0.732478	35.2668
900	0.831949	1.36019	1.09607	0.373523	34.0784
901	0.0303582	0.0318287	0.0310935	0.0010398	3.34411
902	0.0259378	0.0432396	0.0345887	0.0122342	35.3706
903	0.0195275	0.0274564	0.0234919	0.00560658	23.866
905	0.108738	0.107013	0.107875	0.00121976	1.13071
906	0.111525	0.12737	0.119448	0.0112041	9.37994
907	0.111258	0.13485	0.123054	0.0166821	13.5567
908	0.0627303	0.0813949	0.0720626	0.0131979	18.3144
909	0.0316686	0.0328219	0.0322453	0.000815506	2.52907
910	0.0336722	0.057233	0.0454526	0.01666	36.6536
912	0.0352677	0.0266065	0.0309371	0.00612439	19.7963
913	0.0318399	0.0511554	0.0414976	0.0136581	32.913
914	0.104832	0.118201	0.111516	0.00945331	8.47705
915	0.0194648	0.0357758	0.0276203	0.0115336	41.7578
916	0.0321289	0.0442629	0.0381959	0.00858003	22.4632
917	0.0479457	0.0759895	0.0619676	0.01983	32.0005
918	0.243378	0.227164	0.235271	0.011465	4.87312
919	0.153552	0.194223	0.173888	0.0287587	16.5387
922	0.0630001	0.068575	0.0657876	0.00394205	5.99209
926	0.0115264	0.0105026	0.0110145	0.000723936	6.57257
927	0.0333006	0.0343346	0.0338176	0.000731148	2.16204
928	0.0930033	0.10418	0.0985917	0.00790312	8.01601
929	0.0477226	0.0460023	0.0468624	0.00121644	2.59576
931	0.0227239	0.0228648	0.0227943	9.96313e-05	0.437088
932	0.0162441	0.0150889	0.0156665	0.00081685	5.21399
934	0.0629767	0.0590486	0.0610127	0.00277759	4.55248
935	0.0567219	0.0468974	0.0518096	0.00694697	13.4086
937	0.0736085	0.0417614	0.0576849	0.0225193	39.0384
938	0.0229873	0.0218696	0.0224284	0.000790333	3.5238
942	0.0272707	0.0212958	0.0242832	0.00422489	17.3984
944	0.0332077	0.0395504	0.036379	0.00448497	12.3284
945	0.059875	0.0671943	0.0635346	0.00517553	8.14599
946	0.0374182	0.0476199	0.0425191	0.00721369	16.9658
948	0.0685209	0.0578694	0.0631952	0.00753175	11.9182
949	0.054283	0.0503028	0.0522929	0.00281443	5.38204
950	0.0122089	0.016904	0.0145564	0.00331994	22.8073
952	0.0490308	0.0456861	0.0473584	0.00236506	4.99396
956	0.0162035	0.020252	0.0182278	0.00286272	15.7053
957	0.0383516	0.0620467	0.0501991	0.016755	33.377
958	0.0479946	0.0562013	0.052098	0.00580301	11.1387
959	0.104746	0.0571468	0.0809464	0.0336577	41.5803
961	0.112904	0.16237	0.137637	0.0349777	25.413
962	0.172492	0.280028	0.22626	0.0760394	33.6071
963	0.425407	0.414794	0.4201	0.00750452	1.78636
964	0.0446548	0.0820078	0.0633313	0.0264126	41.7054
965	0.0886918	0.121797	0.105244	0.0234089	22.2424
967	0.0569201	0.0822844	0.0696023	0.0179353	25.7682
968	0.0554849	0.0612177	0.0583513	0.0040537	6.94706
969	0.243979	0.586474	0.415227	0.242181	58.3249
970	0.128339	0.18841	0.158375	0.0424766	26.8204
971	0.018358	0.0172511	0.0178045	0.000782696	4.39605
973	0.0470053	0.155139	0.101072	0.0764621	75.651
976	0.13071	0.163184	0.146947	0.0229626	15.6264
977	0.0425784	0.0411797	0.0418791	0.00098903	2.36163
978	0.121596	0.0588331	0.0902146	0.0443801	49.1939
979	0.008365	0.00759884	0.00798192	0.000541757	6.7873
980	0.0683742	0.112545	0.0904596	0.0312335	34.5275
981	0.0691257	0.0918508	0.0804882	0.0160691	19.9645
982	0.0345778	0.0328642	0.033721	0.0012117	3.5933
984	0.0169436	0.0251303	0.0210369	0.00578887	27.5176
986	0.0273107	0.0234651	0.0253879	0.00271925	10.7108
987	0.0230717	0.0228827	0.0229772	0.000133643	0.581634
989	0.0655999	0.0452541	0.055427	0.0143867	25.956
990	0.01995	0.0203013	0.0201257	0.000248407	1.23428
993	0.011086	0.0126746	0.0118803	0.00112331	9.45523
994	0.0745853	0.0781403	0.0763628	0.00251376	3.29187
995	0.0663472	0.0716017	0.0689744	0.00371549	5.38677
996	0.0158845	0.0267466	0.0213155	0.00768066	36.0332
997	0.0451044	0.0339202	0.0395123	0.00790842	20.0151
998	0.0215655	0.0184074	0.0199865	0.00223311	11.1731
1000	0.0271187	0.134315	0.0807168	0.0757992	93.9076
1001	0.0565209	0.0727013	0.0646111	0.0114413	17.7079
1004	0.128719	0.148382	0.138551	0.0139038	10.0352
1005	0.0315273	0.0218449	0.0266861	0.00684649	25.6556
1006	0.222927	0.463007	0.342967	0.169762	49.4981
1008	0.0541348	0.0353987	0.0447667	0.0132484	29.5943
1009	0.0198735	0.0270533	0.0234634	0.00507689	21.6375
1012	0.0885629	0.117592	0.103077	0.0205267	19.9138
1013	0.0501041	0.0707907	0.0604474	0.0146276	24.1989
1017	0.0492752	0.0471054	0.0481903	0.00153428	3.18379
1018	0.0201607	0.0122085	0.0161846	0.00562305	34.7432
1019	1.48376	1.77608	1.62992	0.206701	12.6817
1020	0.0604714	0.0718943	0.0661829	0.00807721	12.2044
1021	0.272901	0.15801	0.215456	0.0812402	37.7063
1024	0.0417566	0.0393538	0.0405552	0.00169904	4.18944
1025	0.0181468	0.0170373	0.017592	0.000784535	4.4596
1026	0.0401495	0.0408063	0.0404779	0.000464428	1.14736
1027	0.0829104	0.049092	0.0660012	0.0239132	36.2315
1028	0.310554	0.495181	0.402867	0.130551	32.4054
1029	0.36593	0.344856	0.355393	0.0149016	4.19298
1030	0.0230193	0.0273628	0.025191	0.00307132	12.1921
1033	0.0392513	0.0325926	0.035922	0.00470841	13.1073
1034	0.0718162	0.0826328	0.0772245	0.00764849	9.90423
1035	0.0995679	0.144275	0.121921	0.0316127	25.9287
1036	0.13676	0.128906	0.132833	0.00555362	4.1809
1037	0.204425	0.348517	0.276471	0.101888	36.8532
1039	0.0481019	0.0547614	0.0514317	0.00470898	9.1558
1040	0.0271334	0.0557651	0.0414492	0.0202457	48.8445
1041	0.0750337	0.101819	0.0884264	0.0189401	21.419
1043	0.0693646	0.0909646	0.0801646	0.0152735	19.0527
1044	0.110119	0.0823239	0.0962215	0.0196541	20.4259
1046	0.0629881	0.0651909	0.0640895	0.00155761	2.43037
1050	0.0647044	0.0612697	0.0629871	0.0024287	3.85587
1052	0.0491718	0.0545064	0.0518391	0.00377213	7.27662
1053	0.098589	0.11736	0.107975	0.0132731	12.2928
1054	0.0317008	0.0643111	0.0480059	0.023059	48.0336
1055	0.0733697	0.0929193	0.0831445	0.0138237	16.6261
1056	0.1339	0.171793	0.152846	0.0267944	17.5303
1057	0.0386516	0.0877938	0.0632227	0.0347488	54.9625
1058	0.0238839	0.0338121	0.028848	0.0070203	24.3355
1059	0.0867871	0.0956922	0.0912397	0.00629686	6.90145
1061	0.0791377	0.0878875	0.0835126	0.00618704	7.40851
1062	0.1133	0.145295	0.129298	0.0226239	17.4975
1063	0.656178	0.979798	0.817988	0.228834	27.9752
1067	0.0320157	0.0363093	0.0341625	0.00303603	8.88704
1068	0.0352971	0.0521553	0.0437262	0.0119205	27.2618
1069	0.265711	0.365029	0.31537	0.0702284	22.2686
1070	1.19192	1.32137	1.25665	0.091535	7.28408
1071	0.109321	0.18842	0.148871	0.0559314	37.5705
1072	0.0605992	0.119818	0.0902086	0.041874	46.4191
1075	0.0465626	0.119588	0.0830753	0.0516368	62.1566
1077	0.0514968	0.0739243	0.0627106	0.0158586	25.2886
1078	1.21117	3.94891	2.58004	1.93587	75.0327
1080	1.17311	2.14709	1.6601	0.688708	41.4859
1081	0.685085	0.90705	0.796068	0.156953	19.716
1082	0.697051	2.05569	1.37637	0.960703	69.7997
1087	0.0680933	0.0748388	0.0714661	0.00476979	6.6742
1088	1.85818	2.31206	2.08512	0.320942	15.392
1089	0.0346493	0.0986671	0.0666582	0.0452674	67.9098
1091	0.468901	0.507209	0.488055	0.0270878	5.55016
1093	0.270746	0.228859	0.249802	0.0296186	11.8568
1094	0.0570284	0.073736	0.0653822	0.0118141	18.0692
1096	0.0456107	0.029502	0.0375564	0.0113906	30.3293
1099	0.162244	0.284934	0.223589	0.0867549	38.8011
1101	0.019837	0.0331395	0.0264883	0.00940629	35.5112
1102	0.0205015	0.0289939	0.0247477	0.00600503	24.265
1103	0.216282	0.338812	0.277547	0.0866418	31.217
1104	0.0557785	0.0790594	0.067419	0.0164621	24.4176
1105	0.0335386	0.0655507	0.0495447	0.022636	45.688
1106	1.31437	1.49307	1.40372	0.12636	9.00179
1107	3.57489	5.83431	4.7046	1.59765	33.9593
1108	0.155519	0.260935	0.208227	0.0745404	35.7976
1113	0.986972	1.08417	1.03557	0.0687294	6.63686
1115	0.330504	0.533893	0.432198	0.143818	33.2759
1118	0.072058	0.177684	0.124871	0.0746889	59.8128
1119	0.460453	1.14865	0.804551	0.486629	60.4845
1156	0.40579	0.727304	0.566547	0.227345	40.1281
1158	0.0335907	0.0753759	0.0544833	0.0295466	54.2306
1161	0.0402246	0.0144701	0.0273473	0.0182112	66.5921
1162	0.0163247	0.00619832	0.0112615	0.00716043	63.5832
1163	0.0185312	0.0143946	0.0164629	0.00292502	17.7673
1165	0.178719	0.136827	0.157773	0.0296221	18.7751
1168	0.0164546	0.0314709	0.0239628	0.0106181	44.311
1170	1.88022	1.39561	1.63792	0.342671	20.9212
1174	0.15104	0.0835253	0.117283	0.0477401	40.7052
1175	0.0324477	0.057605	0.0450264	0.0177889	39.5077
