# Supplementary material for: Vitamin D Binding Protein Isoforms and Apolipoprotein E in Cerebrospinal Fluid as Prognostic Biomarkers of Multiple Sclerosis
Source: PLoS One. 2015 Jun 5;10(6):e0129291. doi: 10.1371/journal.pone.0129291 (PMC4457896; doi:10.1371/journal.pone.0129291)
Supplement: S2 Dataset — The zipped folder includes the 24 files related to the 2_DE dataset from CSF sample maps of each patient included in the study. In particular, in each file, %Vol values of matched spots between replicates are reported. For each spot mean and standard deviation (SD) were calculated and the value of variability (expressed as mean SD percentage, %SD) is reported. (ZIP) [file pone.0129291.s002.zip › replicates/SM38.xls]

## Sheet: Foglio1
Group ID	sm 38	SM38BIS
61	0.0200877	0.0149857	0.0175367	0.00360766	20.5721	20.0055
80	0.016314	0.0118957	0.0141048	0.00312421	22.1499
82	0.0343709	0.0476462	0.0410086	0.00938705	22.8905
83	0.0162672	0.0181565	0.0172119	0.00133594	7.76173
84	0.0250547	0.0310008	0.0280277	0.00420453	15.0013
85	0.0466578	0.0640171	0.0553374	0.0122749	22.1819
86	0.0238759	0.0359221	0.029899	0.00851795	28.4891
87	0.0127228	0.0180995	0.0154112	0.0038019	24.6698
88	0.0164546	0.0271278	0.0217912	0.00754709	34.6337
89	0.0499322	0.0677367	0.0588344	0.0125897	21.3985
91	0.0636068	0.038383	0.0509949	0.0178359	34.9759
92	0.0435687	0.0328301	0.0381994	0.00759334	19.8782
97	0.0289414	0.0288459	0.0288936	6.75287e-05	0.233715
98	0.167392	0.136473	0.151933	0.021863	14.39
99	0.0363054	0.0457464	0.0410259	0.0066758	16.2721
100	0.0182366	0.0223187	0.0202777	0.00288648	14.2348
101	0.0622259	0.0870607	0.0746433	0.0175609	23.5264
102	0.0304085	0.0674155	0.048912	0.0261679	53.5
103	0.0956482	0.0749353	0.0852917	0.0146462	17.1719
104	0.248958	0.193864	0.221411	0.0389573	17.595
105	0.506572	0.459457	0.483015	0.0333153	6.89738
106	0.961742	1.03199	0.996866	0.0496728	4.9829
107	0.145419	0.140441	0.14293	0.00351998	2.46273
108	0.263288	0.280487	0.271888	0.0121615	4.473
109	2.54677	3.17783	2.8623	0.446227	15.5898
111	0.805562	0.951858	0.87871	0.103447	11.7726
113	0.425246	0.485491	0.455369	0.0425996	9.35498
114	0.0321861	0.0399017	0.0360439	0.00545575	15.1364
115	0.611338	0.520754	0.566046	0.0640526	11.3158
116	0.109286	0.189957	0.149621	0.057043	38.1249
117	0.0187758	0.0940272	0.0564015	0.0532108	94.3428
118	0.0566801	0.0666117	0.0616459	0.0070227	11.392
119	0.0365243	0.0288688	0.0326966	0.00541326	16.556
120	0.624711	0.481478	0.553095	0.101281	18.3117
121	0.0395022	0.0461803	0.0428412	0.00472213	11.0224
124	0.0301656	0.0355907	0.0328782	0.00383612	11.6677
125	0.0188019	0.0237029	0.0212524	0.00346553	16.3065
126	0.101784	0.270126	0.185955	0.119036	64.0132
127	0.324477	0.495913	0.410195	0.121224	29.5527
128	0.426835	0.466987	0.446911	0.0283918	6.35289
129	0.00673134	0.00713605	0.0069337	0.000286173	4.12728
130	0.0131865	0.0612915	0.037239	0.0340154	91.3434
131	0.0463232	0.0575066	0.0519149	0.00790786	15.2323
151	5.01945	3.18904	4.10424	1.2943	31.5355
157	1.29959	1.73269	1.51614	0.306248	20.1992
167	4.23813	3.87581	4.05697	0.256199	6.31503
177	0.0359082	0.0345308	0.0352195	0.000973969	2.76543
178	11.0744	5.59448	8.33444	3.87489	46.4925
179	2.1742	2.66662	2.42041	0.348194	14.3857
182	0.016023	0.0209899	0.0185065	0.00351213	18.9779
183	0.0180847	0.0191554	0.01862	0.000757099	4.06604
185	0.101286	0.0722908	0.0867884	0.0205027	23.6238
186	14.5813	8.47767	11.5295	4.31592	37.4337
187	0.0231667	0.0232208	0.0231937	3.82545e-05	0.164934
188	0.0273678	0.0315534	0.0294606	0.00295967	10.0462
189	0.0400141	0.0446579	0.042336	0.00328366	7.75619
191	0.034255	0.0411648	0.0377099	0.00488597	12.9567
193	0.132101	0.0664272	0.0992641	0.0464384	46.7827
195	0.0452819	0.0486098	0.0469458	0.00235318	5.01254
196	0.0604835	0.0630511	0.0617673	0.00181557	2.93937
197	0.0772208	0.0961052	0.086663	0.0133533	15.4083
199	0.0906571	0.0811636	0.0859103	0.00671292	7.81386
200	0.0536346	0.0782206	0.0659276	0.0173849	26.3697
201	0.0250212	0.0297723	0.0273968	0.00335954	12.2625
202	0.0809978	0.0706409	0.0758194	0.00732343	9.65906
203	0.0601227	0.0605453	0.060334	0.000298823	0.495282
204	0.0233837	0.0222575	0.0228206	0.000796344	3.48958
205	0.0124534	0.0147701	0.0136117	0.00163815	12.0349
207	0.0462494	0.0818952	0.0640723	0.0252054	39.339
208	0.0565391	0.0757112	0.0661252	0.0135567	20.5016
209	0.0275475	0.0289631	0.0282553	0.00100098	3.54263
210	0.0390977	0.0391148	0.0391062	1.20915e-05	0.0309197
211	0.0948555	0.0702612	0.0825584	0.0173908	21.0649
212	0.128506	0.127351	0.127929	0.000816708	0.63841
213	0.0291409	0.0230313	0.0260861	0.00432014	16.5611
214	0.143548	0.151548	0.147548	0.00565685	3.83391
215	0.0870869	0.0717152	0.0794011	0.0108694	13.6893
216	0.0337089	0.0429354	0.0383221	0.00652412	17.0244
218	0.0442902	0.0581381	0.0512141	0.00979194	19.1196
220	0.0778207	0.0971257	0.0874732	0.0136507	15.6056
221	0.039807	0.0387238	0.0392654	0.000765938	1.95067
222	0.0900436	0.0692878	0.0796657	0.0146766	18.4227
223	0.192772	0.15668	0.174726	0.0255209	14.6062
224	0.0315268	0.0259879	0.0287574	0.00391659	13.6195
226	0.219278	0.21501	0.217144	0.00301793	1.38983
229	0.0430617	0.0567897	0.0499257	0.00970716	19.4432
231	0.102675	0.0618673	0.0822712	0.0288554	35.0735
232	0.15801	0.155238	0.156624	0.0019601	1.25147
235	0.482746	0.36436	0.423553	0.0837115	19.7641
236	0.0704765	0.0702227	0.0703496	0.000179464	0.255103
237	0.204383	0.224184	0.214284	0.0140014	6.53406
238	0.0504287	0.0760826	0.0632556	0.01814	28.6774
239	0.082693	0.156266	0.119479	0.052024	43.5422
240	0.0691133	0.0536354	0.0613744	0.0109445	17.8324
242	0.0440895	0.0525481	0.0483188	0.00598113	12.3785
244	0.119528	0.228304	0.173916	0.0769162	44.2261
245	0.0528134	0.0564203	0.0546169	0.00255046	4.66974
246	0.68289	0.781925	0.732407	0.0700283	9.56139
248	0.0513235	0.0913167	0.0713201	0.0282795	39.6515
250	0.13336	0.155409	0.144384	0.015591	10.7982
251	0.158595	0.202557	0.180576	0.0310858	17.2148
253	0.0916759	0.111211	0.101443	0.0138134	13.6168
254	0.317814	0.32085	0.319332	0.00214678	0.672271
257	0.446432	0.555458	0.500945	0.077093	15.3895
259	0.0553347	0.0367677	0.0460512	0.0131289	28.5092
261	0.0382197	0.0233757	0.0307977	0.0104963	34.0814
262	0.174124	0.260816	0.21747	0.0613005	28.188
263	0.0549568	0.0962565	0.0756066	0.0292033	38.6253
264	0.0931267	0.151899	0.122513	0.0415583	33.9216
265	0.236081	0.180416	0.208249	0.0393611	18.901
266	0.0395044	0.0401071	0.0398058	0.000426173	1.07063
267	0.133556	0.12207	0.127813	0.00812183	6.35446
268	0.0222472	0.0164084	0.0193278	0.00412866	21.3612
275	1.29194	1.39785	1.3449	0.0748897	5.56844
277	1.34777	1.08617	1.21697	0.184979	15.2
280	0.79126	0.883968	0.837614	0.0655545	7.82633
282	1.933	3.79449	2.86375	1.31627	45.9633
283	0.154599	0.237711	0.196155	0.0587691	29.9605
284	2.47017	2.66955	2.56986	0.140983	5.48602
285	0.108049	0.0512539	0.0796514	0.0401602	50.4199
286	1.22167	3.02001	2.12084	1.27162	59.9582
287	0.0148481	0.0104508	0.0126494	0.00310936	24.581
288	0.0360346	0.0592801	0.0476574	0.0164371	34.4901
289	0.279802	0.38081	0.330306	0.0714234	21.6234
290	0.0823303	0.108881	0.0956057	0.0187742	19.6371
292	0.0406826	0.0567454	0.048714	0.0113581	23.3159
293	0.101616	0.056596	0.079106	0.0318339	40.2421
294	0.0452614	0.0501951	0.0477282	0.00348865	7.30941
296	0.0885615	0.103196	0.0958787	0.0103482	10.793
297	0.0708623	0.0848239	0.0778431	0.00987234	12.6824
298	0.101661	0.10445	0.103055	0.00197212	1.91365
299	0.0687423	0.0775384	0.0731403	0.00621978	8.5039
300	0.0315206	0.0366198	0.0340702	0.00360568	10.5831
301	0.0779469	0.0875057	0.0827263	0.00675909	8.17043
302	0.0321148	0.0481393	0.040127	0.011331	28.2379
304	0.0984153	0.0777143	0.0880648	0.0146378	16.6216
305	0.129268	0.18197	0.155619	0.0372659	23.9469
306	0.0422031	0.0538127	0.0480079	0.00820923	17.0997
308	0.116547	0.108102	0.112324	0.00597152	5.31631
309	0.0257264	0.0450717	0.0353991	0.0136792	38.6428
310	0.278553	0.254408	0.266481	0.0170731	6.40688
311	0.0239857	0.0356757	0.0298307	0.00826608	27.71
312	0.270615	0.221768	0.246192	0.03454	14.0297
313	0.0113699	0.020025	0.0156975	0.00612008	38.9877
314	0.109914	0.0663228	0.0881184	0.0308236	34.9798
315	0.0174487	0.0225654	0.020007	0.00361805	18.0839
317	0.0456442	0.062897	0.0542706	0.0121996	22.4792
318	0.0400413	0.0887073	0.0643743	0.0344121	53.4562
319	0.0562468	0.0706778	0.0634623	0.0102043	16.0792
320	0.0250621	0.0246602	0.0248611	0.000284186	1.14309
321	0.0559449	0.0760803	0.0660126	0.0142379	21.5684
322	0.0215854	0.029293	0.0254392	0.0054501	21.424
323	0.0259682	0.0314427	0.0287055	0.00387106	13.4854
324	0.056258	0.0531369	0.0546975	0.00220695	4.03483
325	0.965304	0.0212185	0.493261	0.667569	135.338
326	0.0211721	0.0135178	0.0173449	0.00541241	31.2045
327	0.0657178	0.084466	0.0750919	0.013257	17.6543
328	0.0624365	0.0768708	0.0696536	0.0102066	14.6533
329	0.0511756	0.0422061	0.0466909	0.00634239	13.5838
330	0.0425291	0.0527855	0.0476573	0.00725237	15.2178
331	0.0420745	0.0572294	0.049652	0.0107161	21.5825
332	0.0733366	0.0781153	0.075726	0.00337905	4.46221
333	0.0626814	0.0559429	0.0593121	0.00476484	8.0335
334	0.246904	0.280849	0.263877	0.0240027	9.0962
335	0.10292	0.110233	0.106576	0.00517107	4.85198
336	0.692373	0.677614	0.684994	0.0104362	1.52355
337	0.0885682	0.100123	0.0943456	0.00817048	8.66016
338	0.294131	0.20789	0.25101	0.0609816	24.2944
339	0.0968304	0.097771	0.0973007	0.000665105	0.683556
340	0.176016	0.305675	0.240845	0.0916828	38.067
341	0.0277644	0.019968	0.0238662	0.00551289	23.0991
342	0.128389	0.101567	0.114978	0.018966	16.4953
343	0.0179427	0.0240897	0.0210162	0.00434659	20.6821
344	0.0392266	0.0922411	0.0657339	0.0374869	57.0283
345	0.0176552	0.0137841	0.0157197	0.00273728	17.4131
347	0.045688	0.0579239	0.051806	0.00865209	16.701
348	0.189626	0.237986	0.213806	0.0341957	15.9938
349	0.23374	0.211216	0.222478	0.0159269	7.15885
350	0.1199	0.106757	0.113328	0.0092935	8.2005
351	0.144169	0.158292	0.15123	0.00998647	6.60348
352	0.024542	0.0269712	0.0257566	0.0017177	6.66899
353	0.116576	0.147672	0.132124	0.0219882	16.6421
354	0.024375	0.02137	0.0228725	0.00212486	9.29
355	0.0299263	0.0229962	0.0264612	0.00490032	18.5189
356	0.0393555	0.0443365	0.041846	0.0035221	8.41681
357	0.0830317	0.0537864	0.068409	0.0206795	30.2293
359	0.0232731	0.0181968	0.020735	0.00358949	17.3113
360	0.0379161	0.0273998	0.0326579	0.00743615	22.7698
361	0.0110299	0.0109267	0.0109783	7.29734e-05	0.664706
362	0.0250083	0.0335583	0.0292833	0.00604576	20.6458
363	0.108997	0.0857138	0.0973554	0.0164637	16.9109
364	0.0758619	0.088409	0.0821354	0.00887214	10.8018
365	0.0147325	0.0248435	0.019788	0.00714956	36.1308
366	0.0092175	0.00823158	0.00872454	0.000697151	7.99069
367	0.0209316	0.0355153	0.0282235	0.0103122	36.5378
368	0.037108	0.0373982	0.0372531	0.000205202	0.550833
369	0.809498	0.425243	0.617371	0.271709	44.0107
370	0.138578	0.13711	0.137844	0.00103803	0.753049
371	0.0915783	0.0939755	0.0927769	0.00169508	1.82705
373	0.0704032	0.0655088	0.067956	0.00346086	5.0928
374	0.0783527	0.106393	0.0923729	0.0198275	21.4646
375	0.0315061	0.0232822	0.0273941	0.00581518	21.2278
376	0.0754086	0.0963604	0.0858845	0.0148152	17.2501
377	0.0914744	0.105094	0.0982842	0.00963051	9.79864
378	0.188737	0.306883	0.24781	0.0835418	33.7121
379	0.0744291	0.0475152	0.0609722	0.019031	31.2126
381	0.257122	2.50332	1.38022	1.5883	115.076
383	0.024932	0.0321277	0.0285299	0.00508813	17.8344
386	0.198735	0.858013	0.528374	0.46618	88.2292
387	0.350431	0.634644	0.492537	0.200969	40.8028
388	0.0549696	0.0731726	0.0640711	0.0128715	20.0893
389	0.519491	0.314795	0.417143	0.144742	34.6984
390	0.106129	0.132154	0.119141	0.0184025	15.4459
392	0.223904	0.101775	0.162839	0.0863582	53.0327
393	0.198741	0.281685	0.240213	0.0586503	24.4159
394	0.0898831	0.0612039	0.0755435	0.0202793	26.8445
395	0.123287	0.0736785	0.0984827	0.0350785	35.6189
396	0.197306	0.169601	0.183453	0.0195904	10.6787
398	0.0904296	0.0761089	0.0832692	0.0101263	12.1609
399	0.0541998	0.0889901	0.071595	0.0246005	34.3606
400	0.0256582	0.0462448	0.0359515	0.0145569	40.4905
401	0.0461004	0.0796711	0.0628857	0.0237381	37.7479
402	0.052884	0.0526601	0.0527721	0.000158321	0.30001
403	0.193974	0.174789	0.184382	0.0135658	7.35749
404	0.0200706	0.0312671	0.0256689	0.00791712	30.8433
405	0.0735244	0.0964046	0.0849645	0.0161787	19.0418
409	0.0460004	0.0379996	0.042	0.00565742	13.47
410	0.0993274	0.118102	0.108715	0.0132756	12.2115
411	0.0658558	0.0881601	0.077008	0.0157715	20.4804
412	0.350164	0.355245	0.352704	0.00359281	1.01865
413	0.220122	0.191095	0.205608	0.0205252	9.98266
415	0.0597607	0.0763171	0.0680389	0.0117071	17.2065
417	0.555173	0.928751	0.741962	0.26416	35.6028
418	0.238413	0.259863	0.249138	0.0151674	6.08797
419	0.130082	0.109795	0.119939	0.0143451	11.9604
420	0.0963576	0.0727576	0.0845576	0.0166877	19.7353
421	2.03899	2.04392	2.04146	0.00348604	0.170762
422	0.0395342	0.0621753	0.0508548	0.0160097	31.4812
423	0.216804	0.198292	0.207548	0.01309	6.30696
424	0.952812	0.956719	0.954765	0.00276267	0.289355
425	0.35643	0.389479	0.372955	0.0233692	6.26596
426	1.93634	2.46516	2.20075	0.373932	16.9911
427	0.923433	0.889101	0.906267	0.0242764	2.67872
429	1.05981	1.56135	1.31058	0.354642	27.06
430	0.23306	0.24248	0.23777	0.00666095	2.80142
431	0.147659	0.113221	0.13044	0.0243513	18.6686
438	0.085535	0.116183	0.100859	0.0216714	21.4868
439	0.386353	0.403695	0.395024	0.0122626	3.10428
440	0.216414	0.199961	0.208187	0.011634	5.58825
443	0.0535461	0.0874383	0.0704922	0.0239654	33.9972
445	0.0435557	0.0586838	0.0511198	0.0106972	20.9257
446	0.0285289	0.0523141	0.0404215	0.0168187	41.6082
447	0.0980572	0.146378	0.122218	0.034168	27.9567
450	0.416855	0.357643	0.387249	0.0418692	10.812
452	1.97591	2.0077	1.9918	0.0224789	1.12857
454	5.20092	4.1116	4.65626	0.770266	16.5426
455	0.480965	1.01646	0.748712	0.378652	50.5738
459	0.0407487	0.0552665	0.0480076	0.0102656	21.3834
461	0.380151	0.203076	0.291614	0.125211	42.9373
466	0.229603	0.185759	0.207681	0.0310024	14.9279
476	0.508406	0.569918	0.539162	0.0434956	8.06725
478	0.112446	0.157443	0.134944	0.0318177	23.5783
510	0.0350522	0.078079	0.0565656	0.0304245	53.7863
511	0.147479	0.169992	0.158736	0.0159191	10.0287
512	0.00917289	0.0130965	0.0111347	0.00277441	24.9168
514	0.0368646	0.0394333	0.038149	0.00181635	4.76119
516	0.0424743	0.0330173	0.0377458	0.00668711	17.7162
518	0.101584	0.064129	0.0828565	0.0264847	31.9645
519	0.0174207	0.0238857	0.0206532	0.00457145	22.1343
