# Supplementary material for: Vitamin D Binding Protein Isoforms and Apolipoprotein E in Cerebrospinal Fluid as Prognostic Biomarkers of Multiple Sclerosis
Source: PLoS One. 2015 Jun 5;10(6):e0129291. doi: 10.1371/journal.pone.0129291 (PMC4457896; doi:10.1371/journal.pone.0129291)
Supplement: S2 Dataset — The zipped folder includes the 24 files related to the 2_DE dataset from CSF sample maps of each patient included in the study. In particular, in each file, %Vol values of matched spots between replicates are reported. For each spot mean and standard deviation (SD) were calculated and the value of variability (expressed as mean SD percentage, %SD) is reported. (ZIP) [file pone.0129291.s002.zip › replicates/SM39.xls]

## Sheet: Foglio1
Group ID	sm 39	SM 39bis
20	0.0373649	0.0613745	0.0493697	0.0169774	34.3882	25.6326
23	0.0123748	0.0482745	0.0303246	0.0253849	83.7105
36	0.00909301	0.0119608	0.0105269	0.00202783	19.2633
37	0.0135706	0.0213262	0.0174484	0.00548404	31.43
38	0.0104611	0.0152684	0.0128647	0.00339927	26.4232
39	0.0201193	0.0337095	0.0269144	0.00960972	35.7048
40	0.0138663	0.0248211	0.0193437	0.00774621	40.0451
41	0.0139367	0.0254456	0.0196911	0.00813802	41.3283
42	0.0187716	0.0243616	0.0215666	0.00395273	18.328
43	0.0219068	0.019183	0.0205449	0.00192602	9.37467
54	0.0157181	0.00730845	0.0115133	0.00594652	51.6493
69	0.011237	0.0368699	0.0240534	0.0181252	75.3538
70	0.017003	0.0264068	0.0217049	0.00664949	30.6359
71	0.0228911	0.0271348	0.0250129	0.00300075	11.9968
72	0.0372174	0.0321974	0.0347074	0.00354968	10.2274
73	0.0419533	0.0498681	0.0459107	0.00559661	12.1902
74	0.0552571	0.0603432	0.0578002	0.00359642	6.22216
75	0.0741972	0.0569486	0.0655729	0.0121966	18.6001
76	0.0614363	0.0500182	0.0557272	0.00807382	14.4881
79	0.0221188	0.0193008	0.0207098	0.00199263	9.62166
80	0.0199771	0.0383737	0.0291754	0.0130084	44.5867
83	0.0122611	0.0140367	0.0131489	0.00125554	9.54862
84	0.0349969	0.0227671	0.028882	0.00864777	29.9417
85	0.0394813	0.0267254	0.0331033	0.00901978	27.2473
86	0.0425575	0.0252323	0.0338949	0.0122508	36.1434
87	0.00795343	0.00763885	0.00779614	0.000222442	2.85323
88	0.0351951	0.0253645	0.0302798	0.00695128	22.9568
91	0.00788642	0.0128888	0.0103876	0.00353722	34.0523
108	0.0120884	0.0203135	0.0162009	0.00581602	35.8993
109	0.0499384	0.0298392	0.0398888	0.0142123	35.6298
110	0.0188156	0.0167854	0.0178005	0.00143557	8.06476
111	0.0295664	0.0229015	0.0262339	0.0047128	17.9645
120	0.125508	0.079175	0.102342	0.0327624	32.0128
123	0.0958291	0.0924812	0.0941551	0.00236732	2.51428
124	0.0531368	0.0417777	0.0474572	0.0080321	16.9249
125	0.011936	0.0128976	0.0124168	0.000679954	5.47608
126	0.045449	0.0466027	0.0460259	0.000815789	1.77246
128	0.0342999	0.0511579	0.0427289	0.0119204	27.8978
129	0.0466282	0.055864	0.0512461	0.0065307	12.7438
135	0.0160195	0.00966019	0.0128398	0.00449671	35.0215
154	0.04152	0.0307751	0.0361476	0.00759779	21.0188
155	0.22206	0.142168	0.182114	0.0564922	31.0202
159	0.0164268	0.0248559	0.0206413	0.00596027	28.8754
161	0.0149631	0.0245952	0.0197792	0.00681092	34.4349
162	0.0312401	0.0251403	0.0281902	0.00431321	15.3004
163	0.0930683	0.0604946	0.0767815	0.0230331	29.9982
166	0.0225187	0.0351838	0.0288513	0.00895558	31.0405
167	0.0217264	0.0298742	0.0258003	0.00576136	22.3306
168	0.164093	0.118952	0.141522	0.0319195	22.5544
169	0.0312878	0.0363706	0.0338292	0.00359408	10.6242
171	0.0595118	0.0608683	0.06019	0.00095919	1.5936
172	0.0236913	0.046425	0.0350581	0.0160752	45.8528
176	0.0627504	0.0893201	0.0760352	0.0187876	24.7091
177	4.57701	3.55014	4.06358	0.726107	17.8687
178	1.45423	1.11941	1.28682	0.236753	18.3983
179	0.648899	0.494863	0.571881	0.10892	19.0459
180	0.301075	0.181314	0.241194	0.0846838	35.1102
181	0.135858	0.166086	0.150972	0.0213744	14.1579
182	0.340526	0.286477	0.313501	0.0382184	12.1908
185	1.23552	0.918663	1.07709	0.224052	20.8016
190	0.440665	0.369731	0.405198	0.0501579	12.3786
192	0.0743222	0.077408	0.0758651	0.00218199	2.87614
193	0.559318	0.55122	0.555269	0.00572615	1.03124
195	0.0888788	0.0695302	0.0792045	0.0136815	17.2737
196	0.630811	0.390849	0.51083	0.169679	33.2163
198	0.124953	0.121119	0.123036	0.00271105	2.20346
199	0.16668	0.309518	0.238099	0.101002	42.4201
200	0.0878127	0.0950821	0.0914474	0.00514024	5.62098
201	0.0266558	0.0279106	0.0272832	0.000887278	3.2521
204	0.0436564	0.0353012	0.0394788	0.00590802	14.965
205	11.3164	10.9972	11.1568	0.225708	2.02306
208	0.0303315	0.0572688	0.0438002	0.0190475	43.4874
211	0.0288762	0.0726024	0.0507393	0.0309191	60.9372
215	0.294674	0.505911	0.400292	0.149367	37.3145
219	0.341934	0.632612	0.487273	0.20554	42.1818
223	0.0170339	0.0176886	0.0173613	0.000462943	2.66653
225	5.97425	4.815	5.39462	0.819714	15.195
227	0.0101304	0.011754	0.0109422	0.00114806	10.492
228	0.00864697	0.0167502	0.0126986	0.00572985	45.1219
229	0.0209416	0.0513615	0.0361515	0.0215101	59.4998
231	0.0869776	0.0388082	0.0628929	0.0340609	54.157
238	6.04593	3.9368	4.99137	1.49138	29.8792
241	0.0440637	0.0591031	0.0515834	0.0106345	20.6161
260	0.482815	0.91004	0.696427	0.302094	43.3776
267	1.34705	2.6649	2.00597	0.931861	46.4543
273	3.06532	3.69136	3.37834	0.442677	13.1034
279	0.0223437	0.0204412	0.0213925	0.00134527	6.28853
280	0.0174234	0.0100061	0.0137147	0.00524482	38.2422
281	0.0137177	0.0111576	0.0124376	0.00181026	14.5547
282	0.058035	0.0644238	0.0612294	0.00451756	7.3781
283	0.0221129	0.0135054	0.0178092	0.00608642	34.1758
284	0.0394058	0.0245101	0.0319579	0.0105329	32.9585
285	0.0142606	0.0249919	0.0196263	0.00758818	38.6634
288	0.114126	0.0903429	0.102234	0.0168172	16.4496
289	0.0164053	0.0171137	0.0167595	0.000500914	2.98884
292	0.0442075	0.0569394	0.0505734	0.00900281	17.8015
296	0.0338054	0.0421721	0.0379888	0.00591615	15.5734
298	0.0832486	0.0350104	0.0591295	0.0341096	57.6862
300	0.0389681	0.0637973	0.0513827	0.0175569	34.1689
301	0.162287	0.119601	0.140944	0.0301836	21.4153
302	0.123294	0.128676	0.125985	0.00380565	3.02072
303	0.143912	0.227432	0.185672	0.0590576	31.8075
304	0.0459752	0.0306544	0.0383148	0.0108334	28.2748
306	0.0217057	0.0384945	0.0301001	0.0118715	39.44
307	0.125576	0.0832094	0.104393	0.0299577	28.6971
308	0.0958955	0.0799659	0.0879307	0.0112639	12.81
309	0.100671	0.0668049	0.083738	0.0239469	28.5975
310	0.0249225	0.0824626	0.0536925	0.040687	75.7777
311	0.04008	0.031989	0.0360345	0.0057212	15.877
313	0.0901627	0.111005	0.100584	0.0147377	14.6522
314	0.135649	0.0962695	0.115959	0.0278455	24.0132
315	0.0461369	0.0646261	0.0553815	0.0130738	23.6069
316	0.0184419	0.0238225	0.0211322	0.00380466	18.0041
319	0.088039	0.279574	0.183806	0.135436	73.6838
321	0.0165342	0.0431651	0.0298496	0.0188309	63.0858
322	0.0550537	0.117881	0.0864673	0.0444256	51.3785
323	0.0362584	0.0383675	0.0373129	0.00149136	3.99689
324	0.0195384	0.0192087	0.0193735	0.000233133	1.20336
326	0.0540016	0.0704407	0.0622211	0.0116242	18.6821
327	0.0334941	0.027407	0.0304505	0.00430423	14.1351
328	0.0325331	0.0732945	0.0529138	0.0288227	54.471
329	0.0748524	0.11149	0.0931712	0.0259067	27.8055
331	0.0388653	0.0436512	0.0412582	0.00338414	8.20234
333	0.0823875	0.0853565	0.083872	0.0020994	2.5031
335	0.080744	0.0674946	0.0741193	0.00936874	12.6401
336	0.126997	0.0827962	0.104897	0.0312547	29.7957
337	0.0372948	0.0203724	0.0288336	0.0119659	41.5
338	0.0482815	0.0795	0.0638907	0.0220748	34.5509
340	0.0169716	0.0547852	0.0358784	0.0267383	74.5247
342	0.0365087	0.0844996	0.0605041	0.0339347	56.0866
344	0.0135317	0.0490926	0.0313121	0.0251454	80.3054
347	0.09214	0.127584	0.109862	0.0250627	22.8129
348	0.0380715	0.0348124	0.036442	0.00230453	6.32384
349	0.155085	0.194991	0.175038	0.0282178	16.121
350	0.378439	0.493323	0.435881	0.0812353	18.637
351	0.101696	0.0977335	0.0997147	0.00280191	2.80993
352	0.0288539	0.0286444	0.0287492	0.000148139	0.515281
354	0.0798205	0.0512182	0.0655194	0.0202249	30.8686
356	0.302272	0.205642	0.253957	0.0683277	26.9052
358	0.0295648	0.0372104	0.0333876	0.00540626	16.1924
359	0.396453	0.310554	0.353503	0.0607398	17.1822
361	0.824634	0.760207	0.79242	0.0455568	5.74906
362	0.0537425	0.279672	0.166707	0.159756	95.8304
363	0.0237418	0.0378153	0.0307786	0.00995147	32.3325
365	0.0684865	0.100023	0.0842548	0.0222997	26.467
366	0.783008	0.675046	0.729027	0.0763407	10.4716
367	0.320904	0.2797	0.300302	0.0291356	9.70211
368	0.0211609	0.0179318	0.0195464	0.00228332	11.6816
371	0.130088	0.0986945	0.114391	0.0221986	19.4058
373	0.099667	0.0929547	0.0963109	0.00474631	4.92812
375	0.0766682	0.0627474	0.0697078	0.00984349	14.1211
377	0.0598641	0.045217	0.0525406	0.0103571	19.7125
378	0.0421985	0.0481334	0.0451659	0.00419661	9.29153
379	0.134788	0.11295	0.123869	0.0154418	12.4662
381	0.0526367	0.0571126	0.0548746	0.00316494	5.76758
382	0.0470764	0.0659185	0.0564975	0.0133234	23.5823
383	0.169178	0.20566	0.187419	0.0257967	13.7642
385	0.0946238	0.103151	0.0988874	0.00602964	6.09748
388	0.0636016	0.0976804	0.080641	0.0240974	29.8823
389	0.0804741	0.117349	0.0989116	0.0260745	26.3614
390	0.311737	0.320821	0.316279	0.00642336	2.03092
392	0.0847159	0.207611	0.146163	0.0869	59.454
393	0.0438441	0.0608646	0.0523543	0.0120353	22.9882
396	0.0374544	0.0372536	0.037354	0.000141987	0.380112
399	0.0683038	0.106893	0.0875984	0.0272867	31.1498
400	0.35566	0.297662	0.326661	0.0410108	12.5545
401	0.173791	0.132798	0.153295	0.0289864	18.909
403	0.0474719	0.0476068	0.0475393	9.53887e-05	0.200652
404	0.0394283	0.0404508	0.0399396	0.000723017	1.81028
406	0.0663812	0.0638147	0.065098	0.00181479	2.78778
408	0.0132931	0.00878909	0.0110411	0.00318482	28.8451
410	0.0533277	0.04797	0.0506488	0.00378847	7.47987
412	0.0273676	0.0390787	0.0332231	0.008281	24.9254
414	0.0614735	0.110812	0.0861427	0.0348876	40.4997
415	0.0252787	0.0431347	0.0342067	0.0126261	36.9112
417	1.66123	1.53887	1.60005	0.0865216	5.40743
418	1.36498	1.30419	1.33459	0.042985	3.22085
419	1.4402	1.30394	1.37207	0.0963504	7.02226
421	1.85151	1.18068	1.51609	0.474348	31.2875
422	1.14014	0.468739	0.804439	0.474752	59.0165
428	0.093477	0.0879926	0.0907348	0.00387806	4.27406
429	0.802271	0.737753	0.770012	0.0456211	5.92473
430	0.0123702	0.0147652	0.0135677	0.00169352	12.482
431	0.273116	0.371872	0.322494	0.069831	21.6534
434	0.0834683	0.203834	0.143651	0.0851114	59.2487
435	0.0248367	0.0427793	0.033808	0.0126873	37.5276
441	0.0290121	0.0518193	0.0404157	0.0161271	39.9031
442	0.0381069	0.127856	0.0829814	0.0634622	76.4776
443	0.134831	0.161305	0.148068	0.0187199	12.6428
444	0.0766741	0.126252	0.101463	0.0350569	34.5514
445	0.00602931	0.00756699	0.00679815	0.0010873	15.9941
447	0.021352	0.0184605	0.0199063	0.0020446	10.2711
448	0.0205755	0.0340692	0.0273224	0.00954149	34.9219
449	0.100732	0.0839893	0.0923607	0.0118389	12.8181
450	0.0459398	0.0769928	0.0614663	0.0219578	35.7233
451	0.0787417	0.0606559	0.0696988	0.0127886	18.3484
452	0.289132	0.178376	0.233754	0.0783163	33.5037
453	0.346229	0.185544	0.265887	0.113621	42.7331
454	0.0359853	0.038474	0.0372297	0.00175978	4.72681
455	0.0579926	0.0560641	0.0570283	0.00136366	2.39119
457	0.0307866	0.0329809	0.0318838	0.0015516	4.86644
458	0.0188144	0.0149805	0.0168975	0.00271098	16.0437
459	0.0240847	0.0439751	0.0340299	0.0140646	41.3302
461	0.0319991	0.0256973	0.0288482	0.00445605	15.4465
465	0.0272921	0.0261762	0.0267341	0.00078906	2.95151
466	0.0226751	0.0222162	0.0224456	0.000324491	1.44568
468	0.0434296	0.0968222	0.0701259	0.0377543	53.8378
469	0.028944	0.0586583	0.0438011	0.0210112	47.9695
471	0.0166215	0.0165656	0.0165935	3.95273e-05	0.238209
472	0.0785765	0.0892079	0.0838922	0.00751754	8.96095
473	0.128515	0.0993124	0.113914	0.0206494	18.1272
475	0.0196477	0.0194793	0.0195635	0.000119077	0.608668
476	0.0389632	0.0643879	0.0516756	0.017978	34.7901
477	0.0184969	0.030432	0.0244644	0.00843939	34.4965
478	0.0254181	0.0421971	0.0338076	0.0118645	35.0943
479	0.026054	0.0290877	0.0275709	0.00214515	7.7805
480	0.0196959	0.0338933	0.0267946	0.0100391	37.4668
482	0.0254221	0.0210629	0.0232425	0.00308242	13.262
483	0.0120625	0.0118886	0.0119755	0.000122966	1.02681
485	0.0124381	0.0128689	0.0126535	0.000304622	2.40741
489	0.0347919	0.0369741	0.035883	0.00154305	4.30022
490	0.0213185	0.0339415	0.02763	0.00892581	32.3048
494	0.0565515	0.0887935	0.0726725	0.0227985	31.3716
495	0.081616	0.101688	0.091652	0.014193	15.4858
496	0.0191721	0.0508248	0.0349985	0.0223818	63.9509
497	0.026076	0.0177373	0.0219066	0.00589635	26.9158
499	0.0162256	0.022647	0.0194363	0.00454062	23.3615
500	0.0284809	0.052619	0.04055	0.0170682	42.0918
505	0.0182237	0.0183437	0.0182837	8.48528e-05	0.46409
506	0.359658	0.209936	0.284797	0.105869	37.1737
508	0.939896	0.457324	0.69861	0.34123	48.8441
509	0.126203	0.143644	0.134924	0.0123326	9.14048
510	0.0586316	0.0608897	0.0597606	0.00159672	2.67185
511	0.0772854	0.0735422	0.0754138	0.00264684	3.50976
515	0.274695	0.358599	0.316647	0.0593291	18.7367
516	0.0300084	0.0232154	0.0266119	0.00480338	18.0497
517	0.0386581	0.0700176	0.0543379	0.0221745	40.8086
518	0.182501	0.229289	0.205895	0.0330841	16.0684
519	0.0573223	0.0796032	0.0684628	0.015755	23.0125
520	0.125563	0.102856	0.11421	0.0160563	14.0586
522	0.0962527	0.0691306	0.0826917	0.0191782	23.1925
523	0.0235146	0.0112078	0.0173612	0.00870222	50.1245
524	0.0612862	0.0640786	0.0626824	0.00197452	3.15005
527	0.203353	0.219337	0.211345	0.0113024	5.34784
528	0.0975143	0.113046	0.10528	0.0109826	10.4318
531	0.0289154	0.0374487	0.0331821	0.00603395	18.1844
532	0.112807	0.119367	0.116087	0.00463862	3.99581
534	0.0252229	0.0305835	0.0279032	0.00379052	13.5845
535	0.103211	0.101672	0.102441	0.00108824	1.0623
536	0.040459	0.0701727	0.0553158	0.0210108	37.9833
537	0.103726	0.105206	0.104466	0.00104652	1.00178
538	0.027917	0.0157886	0.0218528	0.00857607	39.2447
541	0.0161198	0.0265608	0.0213403	0.0073829	34.5961
542	0.0442611	0.0256033	0.0349322	0.0131931	37.7676
543	0.04131	0.029653	0.0354815	0.00824274	23.2311
546	0.0375168	0.0667753	0.052146	0.0206889	39.6749
547	0.00842019	0.00477408	0.00659713	0.00257819	39.0804
549	0.0107151	0.0207466	0.0157309	0.00709334	45.0919
553	0.0569609	0.0791431	0.068052	0.0156852	23.0488
556	0.0190753	0.0365908	0.027833	0.0123853	44.4986
558	0.0305067	0.0243085	0.0274076	0.00438279	15.9911
559	0.0267556	0.0660213	0.0463885	0.027765	59.8534
560	0.0291809	0.0488935	0.0390372	0.0139389	35.7067
562	0.486579	0.282903	0.384741	0.144021	37.4332
563	0.0755605	0.0498515	0.062706	0.018179	28.9909
567	0.0216581	0.0118933	0.0167757	0.00690476	41.1593
568	0.0160477	0.029346	0.0226969	0.00940332	41.4301
571	0.0181112	0.0258729	0.021992	0.00548835	24.9561
572	0.106977	0.171479	0.139228	0.0456098	32.7591
573	0.0349413	0.0623405	0.0486409	0.0193742	39.831
574	0.072491	0.131328	0.10191	0.041604	40.8245
576	0.0316308	0.27687	0.15425	0.17341	112.421
578	0.136137	0.220519	0.178328	0.0596671	33.4592
579	0.043582	0.040556	0.042069	0.00213971	5.08618
581	0.00965851	0.0183655	0.014012	0.00615677	43.9393
582	0.0506072	0.0658706	0.0582389	0.0107929	18.532
585	0.104706	0.111377	0.108041	0.00471711	4.36602
586	0.0224077	0.0318646	0.0271361	0.00668704	24.6425
588	0.0391882	0.110123	0.0746556	0.0501585	67.1865
589	1.32474	0.467812	0.896276	0.60594	67.6064
590	0.0743441	0.0923872	0.0833656	0.0127584	15.3041
591	0.04638	0.0406535	0.0435167	0.00404925	9.30503
592	0.186774	0.193744	0.190259	0.00492853	2.59043
593	0.128647	0.0824929	0.10557	0.0326359	30.914
594	0.0254192	0.0326742	0.0290467	0.00513006	17.6614
598	0.0218705	0.0619556	0.0419131	0.0283444	67.6268
600	0.027115	0.0362538	0.0316844	0.00646211	20.3952
608	0.140141	0.141015	0.140578	0.000618011	0.439622
610	0.0529143	0.0531171	0.0530157	0.000143401	0.270488
611	0.0785291	0.0814802	0.0800047	0.00208674	2.60828
612	0.433077	0.238446	0.335761	0.137625	40.9889
613	0.0241513	0.0227051	0.0234282	0.00102262	4.3649
614	0.113774	0.133355	0.123564	0.0138459	11.2054
616	0.109691	0.0841434	0.0969172	0.0180649	18.6395
618	0.0436022	0.0321431	0.0378727	0.00810281	21.3949
619	0.0868359	0.0756845	0.0812602	0.00788523	9.70368
621	0.124215	0.111197	0.117706	0.00920512	7.82043
623	0.065935	0.087313	0.076624	0.0151165	19.7282
624	0.0686689	0.0466336	0.0576513	0.0155813	27.0268
628	0.0714684	0.0948774	0.0831729	0.0165527	19.9015
629	0.0185954	0.017056	0.0178257	0.00108852	6.10647
630	0.0330646	0.0371996	0.0351321	0.00292389	8.32255
631	0.107837	0.0907609	0.0992989	0.0120746	12.1599
635	0.0595645	0.0628941	0.0612293	0.00235438	3.84519
642	0.215436	0.116016	0.165726	0.0703006	42.4198
649	0.0848423	0.0865552	0.0856987	0.0012112	1.41333
650	0.0306066	0.0387077	0.0346571	0.00572834	16.5286
652	0.193322	0.34103	0.267176	0.104445	39.0923
661	0.0500608	0.0759735	0.0630171	0.018323	29.0763
665	0.250373	0.184895	0.217634	0.0462999	21.2742
666	0.110826	0.142105	0.126466	0.0221176	17.489
668	0.0608249	0.0755917	0.0682083	0.0104417	15.3086
672	0.34266	0.216176	0.279418	0.0894377	32.0086
675	0.07804	0.219585	0.148813	0.100087	67.2574
676	0.630617	0.660736	0.645676	0.0212973	3.29846
677	0.34675	0.487094	0.416922	0.0992382	23.8026
679	0.3009	0.277658	0.289279	0.0164346	5.68122
681	0.0909043	0.168684	0.129794	0.0549986	42.3737
684	0.127808	0.0652753	0.0965417	0.0442173	45.8013
686	0.0613334	0.138712	0.100023	0.0547149	54.7025
688	0.036	0.0650261	0.0505131	0.0205246	40.6322
691	2.38041	2.03329	2.20685	0.245451	11.1222
692	1.33291	1.54111	1.43701	0.14722	10.2449
694	1.09557	1.0484	1.07198	0.0333542	3.11145
695	1.77622	1.82396	1.80009	0.0337573	1.87531
704	0.209651	0.240047	0.224849	0.0214932	9.55896
705	1.83777	1.47979	1.65878	0.25313	15.26
708	0.0591965	0.0772912	0.0682438	0.0127949	18.7488
713	0.118424	0.104471	0.111448	0.00986626	8.85283
714	1.16318	0.934921	1.04905	0.161403	15.3857
716	0.0791957	0.139804	0.1095	0.0428565	39.1384
717	0.380123	0.375122	0.377622	0.00353624	0.936449
720	0.0676664	0.0662747	0.0669706	0.000984081	1.46942
721	0.0409322	0.0637545	0.0523434	0.0161378	30.8307
722	0.0337337	0.0367708	0.0352522	0.00214755	6.09196
723	0.0204794	0.01911	0.0197947	0.000968312	4.89177
724	0.0299356	0.0391237	0.0345296	0.00649697	18.8156
728	0.0254876	0.136789	0.0811383	0.078702	96.9973
735	0.261516	0.260325	0.26092	0.000842164	0.322767
740	0.0621862	0.114632	0.0884091	0.0370848	41.9468
741	0.0282502	0.0387203	0.0334853	0.00740348	22.1097
742	0.0331917	0.0639847	0.0485882	0.0217739	44.8132
744	0.0295979	0.0584118	0.0440048	0.0203745	46.3006
746	0.0802322	0.100374	0.0903031	0.0142424	15.7718
749	0.112965	0.382351	0.247658	0.190485	76.9144
751	2.6178	3.88085	3.24932	0.893111	27.4861
753	0.494902	0.643923	0.569412	0.105374	18.5057
758	0.187786	0.231957	0.209871	0.0312336	14.8823
759	0.279012	1.06701	0.673011	0.557199	82.7919
768	0.183474	0.250669	0.217071	0.047514	21.8887
856	1.41977	4.05804	2.7389	1.86554	68.1126
857	0.0194347	0.0277727	0.0236037	0.00589586	24.9785
858	0.039249	0.0335946	0.0364218	0.00399826	10.9777
860	0.0515459	0.153859	0.102702	0.0723463	70.4426
861	4.92538	3.92776	4.42657	0.705424	15.9361
862	0.00479855	0.0377015	0.02125	0.0232659	109.486
863	0.00435976	0.0167382	0.010549	0.00875288	82.9737
864	0.0141356	0.0253953	0.0197655	0.00796181	40.2815
867	0.108726	0.0819217	0.0953239	0.0189535	19.8833
868	0.0468751	0.0314627	0.0391689	0.0108982	27.8236
869	0.0200775	0.101487	0.0607822	0.0575652	94.7073
870	0.0621108	0.150869	0.10649	0.0627615	58.9366
872	0.0362536	0.0156267	0.0259401	0.0145854	56.2272
