# Supplementary material for: Vitamin D Binding Protein Isoforms and Apolipoprotein E in Cerebrospinal Fluid as Prognostic Biomarkers of Multiple Sclerosis
Source: PLoS One. 2015 Jun 5;10(6):e0129291. doi: 10.1371/journal.pone.0129291 (PMC4457896; doi:10.1371/journal.pone.0129291)
Supplement: S2 Dataset — The zipped folder includes the 24 files related to the 2_DE dataset from CSF sample maps of each patient included in the study. In particular, in each file, %Vol values of matched spots between replicates are reported. For each spot mean and standard deviation (SD) were calculated and the value of variability (expressed as mean SD percentage, %SD) is reported. (ZIP) [file pone.0129291.s002.zip › replicates/SM40.xls]

## Sheet: Foglio1
Group ID	sm 40	SM40BIS	media	devst	%
40	0.0266219	0.031364	0.028993	0.00335317	11.5655	23.7327
68	0.0742933	0.0303203	0.0523068	0.0310936	59.4447
69	0.055871	0.0132102	0.0345406	0.0301657	87.3342
70	0.0371354	0.0253257	0.0312305	0.00835072	26.7389
71	0.038784	0.0323648	0.0355744	0.00453906	12.7593
75	0.0327049	0.0195235	0.0261142	0.00932066	35.6919
77	0.0315721	0.0172871	0.0244296	0.010101	41.3475
78	0.0293997	0.0341987	0.0317992	0.00339341	10.6714
82	0.0454087	0.0381211	0.0417649	0.00515311	12.3384
85	0.0320838	0.0228975	0.0274907	0.0064957	23.6287
86	0.0302401	0.0255037	0.0278719	0.00334914	12.0162
87	0.035151	0.0220799	0.0286155	0.00924266	32.2996
89	0.0355067	0.0264327	0.0309697	0.00641629	20.7179
90	0.0288258	0.0262453	0.0275355	0.00182469	6.62667
94	0.024946	0.0137816	0.0193638	0.00789442	40.769
95	0.0227926	0.0158299	0.0193113	0.00492337	25.4948
98	0.0243264	0.0166349	0.0204807	0.00543871	26.5554
103	0.0161786	0.0218661	0.0190224	0.00402167	21.1418
104	0.0181392	0.00968511	0.0139122	0.00597794	42.9692
105	0.0276964	0.01727	0.0224832	0.00737258	32.7915
108	0.0326109	0.0224973	0.0275541	0.0071514	25.954
112	0.0176223	0.0171044	0.0173633	0.000366211	2.1091
114	0.0431978	0.0421014	0.0426496	0.000775272	1.81777
116	0.022221	0.0169223	0.0195717	0.00374675	19.1437
118	0.0606271	0.0663385	0.0634828	0.00403857	6.36168
119	0.0193416	0.0109643	0.015153	0.00592365	39.0924
120	0.0363934	0.0340777	0.0352356	0.00163745	4.64715
125	0.0538273	0.0462414	0.0500344	0.00536404	10.7207
127	0.0505385	0.0493072	0.0499229	0.000870661	1.74401
128	0.0596226	0.0524998	0.0560612	0.00503658	8.98407
131	0.0220488	0.0217626	0.0219057	0.000202374	0.923842
132	0.0278366	0.0264728	0.0271547	0.000964352	3.55133
134	0.0365406	0.0304903	0.0335155	0.00427821	12.7649
136	0.0318647	0.0248464	0.0283556	0.00496269	17.5016
138	0.0265185	0.0241471	0.0253328	0.00167683	6.61922
139	0.0230093	0.0209371	0.0219732	0.00146527	6.66843
140	0.0286907	0.0249352	0.026813	0.00265554	9.90394
145	0.0310133	0.0144463	0.0227298	0.0117146	51.5387
150	0.0518268	0.0385732	0.0452	0.00937171	20.7339
155	0.161119	0.17864	0.16988	0.0123892	7.29294
156	0.0179868	0.025217	0.0216019	0.00511252	23.667
159	0.019738	0.0178406	0.0187893	0.00134166	7.14058
162	0.0383233	0.0356206	0.036972	0.0019111	5.16905
163	0.0235963	0.018512	0.0210542	0.00359514	17.0757
164	0.0583608	0.0832672	0.070814	0.0176115	24.8701
166	0.00830403	0.0578511	0.0330776	0.0350351	105.918
167	0.0573454	0.0397349	0.0485401	0.0124525	25.654
170	0.260084	0.442404	0.351244	0.12892	36.7037
172	0.112046	0.155514	0.13378	0.0307365	22.9754
173	0.0908632	0.128163	0.109513	0.0263749	24.0838
174	0.654814	1.10098	0.877897	0.315487	35.9367
175	2.63727	3.32853	2.9829	0.488795	16.3866
176	0.171553	0.317499	0.244526	0.103199	42.2039
179	0.890449	1.01905	0.95475	0.0909346	9.52445
183	0.6262	0.879392	0.752796	0.179034	23.7825
187	0.389418	0.622691	0.506054	0.164949	32.5951
189	0.0796139	0.0933859	0.0864999	0.00973827	11.2581
193	0.550856	0.672548	0.611702	0.0860492	14.0672
195	0.111248	0.133361	0.122305	0.0156363	12.7847
197	0.097051	0.122261	0.109656	0.0178262	16.2564
199	0.0660967	0.107035	0.0865658	0.0289477	33.4401
201	0.0294603	0.0701789	0.0498196	0.0287924	57.7933
204	0.0348529	0.0535163	0.0441846	0.013197	29.8679
211	0.0603313	0.265754	0.163043	0.145256	89.0907
220	14.176	19.4269	16.8014	3.71295	22.099
228	0.0338285	0.0137452	0.0237868	0.014201	59.7012
232	0.265739	0.765608	0.515674	0.353461	68.5435
233	0.228442	0.458751	0.343597	0.162853	47.3966
234	0.0180887	0.0102445	0.0141666	0.00554669	39.1533
236	0.0328958	0.0262759	0.0295859	0.00468098	15.8217
260	2.88449	3.50671	3.1956	0.439976	13.7682
266	2.79794	3.21235	3.00514	0.293032	9.75101
285	0.492184	0.932139	0.712162	0.311095	43.6832
286	1.50592	1.89782	1.70187	0.277115	16.283
294	0.0252496	0.0554073	0.0403285	0.0213247	52.8776
295	0.0369359	0.0528355	0.0448857	0.0112427	25.0474
296	0.0252238	0.0155188	0.0203713	0.00686247	33.687
297	6.3738	4.66978	5.52179	1.20492	21.8213
298	0.0726872	0.0916126	0.0821499	0.0133823	16.2901
300	0.0212251	0.0187582	0.0199916	0.00174436	8.72545
302	0.0514435	0.0305073	0.0409754	0.0148041	36.1293
305	0.0515342	0.041307	0.0464206	0.00723172	15.5787
306	0.021023	0.0273672	0.0241951	0.00448603	18.5411
307	0.0427897	0.133099	0.0879444	0.0638583	72.6122
310	0.0337721	0.0190769	0.0264245	0.0103911	39.3236
311	0.0685189	0.0258868	0.0472028	0.0301454	63.8636
312	0.0196697	0.010838	0.0152538	0.00624495	40.9402
313	0.0493927	0.0450969	0.0472448	0.00303759	6.42947
314	0.0216734	0.0166277	0.0191505	0.00356785	18.6305
315	0.0405922	0.019334	0.0299631	0.0150318	50.1678
316	0.0540924	0.0806028	0.0673476	0.0187457	27.8342
317	0.0852834	0.0906051	0.0879443	0.00376301	4.27886
319	0.076716	0.086057	0.0813865	0.00660508	8.1157
320	0.028428	0.0321767	0.0303023	0.00265073	8.74761
321	0.0431999	0.0303884	0.0367941	0.0090591	24.621
322	0.0200132	0.0132051	0.0166091	0.00481405	28.9843
323	0.0386457	0.0458887	0.0422672	0.00512157	12.1171
324	0.041562	0.0418792	0.0417206	0.000224294	0.53761
325	0.0776137	0.101026	0.0893199	0.016555	18.5345
326	0.0252456	0.0303621	0.0278038	0.00361791	13.0123
327	0.112829	0.0709594	0.0918942	0.0296063	32.2178
329	0.03578	0.027889	0.0318345	0.00557978	17.5275
330	0.0520753	0.0384074	0.0452413	0.00966466	21.3625
331	0.0166972	0.0183878	0.0175425	0.00119543	6.81451
334	0.0613038	0.0175252	0.0394145	0.0309561	78.54
336	0.147206	0.0863838	0.116795	0.0430078	36.8233
337	0.0893534	0.0352049	0.0622791	0.0382888	61.4793
338	0.057138	0.0418635	0.0495007	0.0108007	21.8193
340	0.0343021	0.0354285	0.0348653	0.000796485	2.28446
343	0.0654852	0.0394826	0.0524839	0.0183866	35.0329
344	0.0215509	0.023943	0.022747	0.00169147	7.43603
345	0.0546326	0.070732	0.0626823	0.011384	18.1614
346	0.0731369	0.0789301	0.0760335	0.00409641	5.38764
348	0.101278	0.112357	0.106818	0.00783404	7.33404
350	0.2072	0.146341	0.17677	0.0430338	24.3445
352	0.132194	0.0630728	0.0976334	0.0488761	50.0608
353	0.534616	0.358636	0.446626	0.124437	27.8615
354	0.114978	0.0832452	0.0991116	0.0224385	22.6396
357	0.0864112	0.0988318	0.0926215	0.00878269	9.48235
360	0.0511454	0.0772625	0.0642039	0.0184676	28.7639
361	0.169433	0.21255	0.190991	0.0304883	15.9632
362	0.116689	0.183016	0.149852	0.0469003	31.2976
363	0.864335	0.809111	0.836723	0.0390493	4.66693
364	0.0321636	0.0300215	0.0310926	0.00151469	4.87156
365	0.0337531	0.0418712	0.0378122	0.00574036	15.1813
369	0.0860784	0.11233	0.0992042	0.0185627	18.7116
370	0.0741283	0.0695641	0.0718462	0.00322738	4.49206
371	0.828356	0.673501	0.750928	0.109499	14.5818
372	0.0557016	0.0940928	0.0748972	0.0271467	36.2453
373	0.374448	0.254079	0.314264	0.0851137	27.0836
374	0.019357	0.0417905	0.0305738	0.0158629	51.884
376	0.139917	0.095289	0.117603	0.0315568	26.8333
379	0.074592	0.070511	0.0725515	0.0028857	3.97745
382	0.0908371	0.105292	0.0980646	0.0102212	10.4229
383	0.1703	0.168597	0.169449	0.0012042	0.71066
384	0.105397	0.0647151	0.085056	0.0287664	33.8206
386	0.208051	0.14509	0.176571	0.0445202	25.2138
387	0.0662885	0.0755561	0.0709223	0.00655318	9.23995
391	0.0538836	0.0660019	0.0599428	0.00856893	14.2952
392	0.129958	0.164752	0.147355	0.0246031	16.6965
393	0.0790786	0.0915794	0.085329	0.0088394	10.3592
394	0.167122	0.169284	0.168203	0.00152876	0.908881
397	0.0816451	0.0646328	0.073139	0.0120295	16.4475
401	0.0821181	0.112423	0.0972705	0.0214288	22.0301
404	0.260606	0.281583	0.271095	0.014833	5.47152
407	0.0240503	0.0212995	0.0226749	0.00194511	8.57825
409	0.102052	0.0885523	0.0953022	0.00954573	10.0163
410	0.328231	0.368714	0.348472	0.0286258	8.21465
411	0.0230112	0.0376825	0.0303469	0.0103742	34.1853
412	0.0347209	0.0350145	0.0348677	0.000207607	0.595412
413	0.0623274	0.0731299	0.0677287	0.00763852	11.2781
421	0.103008	0.084056	0.093532	0.0134011	14.3278
422	0.0285565	0.0412479	0.0349022	0.00897418	25.7123
426	0.0236518	0.0327453	0.0281985	0.00643008	22.8029
427	0.0825771	0.0443534	0.0634653	0.0270282	42.5875
428	0.0170445	0.0236342	0.0203393	0.00465962	22.9094
430	0.414834	0.222628	0.318731	0.13591	42.641
433	1.7963	1.47298	1.63464	0.228622	13.9861
436	1.00883	0.881077	0.944954	0.090335	9.55973
439	0.69779	0.652186	0.674988	0.0322469	4.7774
440	0.900792	0.503539	0.702165	0.2809	40.0049
441	1.26823	0.70017	0.9842	0.401679	40.8127
445	0.0905073	0.0345354	0.0625214	0.0395781	63.3034
446	0.0899625	0.0403325	0.0651475	0.0350937	53.8681
447	0.0167523	0.0125918	0.0146721	0.00294192	20.0512
448	3.13808	2.56775	2.85292	0.403284	14.1359
450	0.0220428	0.0465258	0.0342843	0.0173121	50.4957
452	0.0301337	0.0294245	0.0297791	0.00050148	1.684
453	0.0648512	0.0727514	0.0688013	0.00558628	8.11945
454	0.0285284	0.049547	0.0390377	0.0148624	38.0719
455	0.107755	0.111745	0.10975	0.00282136	2.57071
458	0.113615	0.10076	0.107187	0.00908986	8.48033
463	0.158055	0.161792	0.159923	0.00264246	1.65233
464	0.150066	0.0915219	0.120794	0.0413969	34.2707
466	0.0601663	0.054089	0.0571277	0.0042973	7.52228
467	0.0590453	0.0430115	0.0510284	0.0113376	22.2182
468	0.0809663	0.0605266	0.0707465	0.0144531	20.4294
469	0.180869	0.213599	0.197234	0.0231436	11.7341
470	0.205696	0.165659	0.185677	0.0283104	15.2471
472	0.0663924	0.0602199	0.0633062	0.00436462	6.89446
473	0.0819543	0.0518966	0.0669254	0.021254	31.7577
475	0.0216423	0.0259022	0.0237723	0.0030122	12.6711
476	0.0607373	0.0368261	0.0487817	0.0169078	34.6601
477	0.0606414	0.0628842	0.0617628	0.0015859	2.56773
481	0.0954427	0.0894641	0.0924534	0.00422751	4.57258
482	0.023174	0.0217504	0.0224622	0.00100664	4.48147
483	0.117787	0.0946332	0.10621	0.0163722	15.4149
486	0.0931298	0.0868744	0.0900021	0.00442324	4.91459
487	0.0366143	0.0260921	0.0313532	0.00744032	23.7307
488	0.0836981	0.0621508	0.0729245	0.0152362	20.8932
489	0.115766	0.110791	0.113279	0.00351786	3.10549
491	0.034416	0.0265952	0.0305056	0.00553014	18.1283
492	0.0423435	0.0292084	0.035776	0.00928792	25.9613
493	0.0593288	0.0505171	0.0549229	0.00623081	11.3446
494	0.123614	0.0924964	0.108055	0.0220035	20.3632
496	0.0307894	0.0205646	0.025677	0.00723003	28.1576
497	0.0184166	0.0207187	0.0195676	0.00162783	8.31899
498	0.0196654	0.0155544	0.0176099	0.00290692	16.5073
499	0.0187853	0.0138633	0.0163243	0.00348038	21.3202
500	0.0464497	0.0156148	0.0310322	0.0218036	70.261
502	0.0616947	0.0466054	0.05415	0.0106697	19.704
503	0.0398852	0.0243101	0.0320977	0.0110133	34.3117
504	0.0526351	0.0470777	0.0498564	0.00392968	7.88199
505	0.0813803	0.0802175	0.0807989	0.000822224	1.01762
507	0.0328311	0.0196769	0.026254	0.00930142	35.4286
508	0.0797917	0.0904458	0.0851187	0.00753359	8.85068
513	0.0531079	0.0470709	0.0500894	0.0042688	8.52237
518	0.0356935	0.0305903	0.0331419	0.00360851	10.8881
519	0.128218	0.0485043	0.0883611	0.0563661	63.7906
520	0.135595	0.0578681	0.0967315	0.0549612	56.8183
521	0.107913	0.109192	0.108552	0.00090439	0.833136
523	0.243041	0.275295	0.259168	0.022807	8.80009
526	0.321491	0.272907	0.297199	0.0343541	11.5593
529	0.0884288	0.0749929	0.0817109	0.00950062	11.6271
530	0.0251773	0.0240154	0.0245963	0.000821587	3.34028
531	0.106394	0.0697418	0.0880679	0.025917	29.4285
533	0.158673	0.0529959	0.105834	0.074725	70.6055
534	0.266615	0.200513	0.233564	0.0467412	20.0121
536	0.217499	0.208601	0.21305	0.00629184	2.95322
537	0.277544	0.492894	0.385219	0.152275	39.5296
538	0.00826583	0.0131902	0.010728	0.00348206	32.4576
539	0.0625053	0.0854793	0.0739923	0.0162451	21.9551
541	0.0466182	0.0200641	0.0333411	0.0187766	56.3165
545	0.159128	0.20631	0.182719	0.0333627	18.259
548	0.118839	0.149339	0.134089	0.0215668	16.0839
552	0.0272142	0.0194396	0.0233269	0.00549747	23.5671
554	0.0368303	0.0287402	0.0327853	0.00572056	17.4486
555	0.0208703	0.019003	0.0199367	0.00132038	6.62288
556	0.114651	0.0953842	0.105018	0.0136237	12.9728
557	0.0527901	0.0454067	0.0490984	0.00522085	10.6334
560	0.112381	0.125659	0.11902	0.00938896	7.88856
564	0.0556471	0.0305135	0.0430803	0.0177721	41.2535
566	0.0343957	0.0306821	0.0325389	0.00262591	8.07007
576	0.0695189	0.0371914	0.0533551	0.022859	42.8431
581	0.0843383	0.0422533	0.0632958	0.0297586	47.0151
582	0.0361011	0.0262864	0.0311937	0.00694004	22.2482
586	0.0638873	0.0573561	0.0606217	0.00461826	7.61816
587	0.0536366	0.0332741	0.0434554	0.0143985	33.1339
589	0.0870768	0.0527279	0.0699024	0.0242883	34.7461
590	0.311842	0.286255	0.299048	0.0180927	6.0501
591	0.011965	0.0117744	0.0118697	0.000134775	1.13545
595	0.0328045	0.0267254	0.0297649	0.00429857	14.4417
597	0.0968786	0.0821669	0.0895227	0.0104027	11.6202
598	0.0752516	0.0754441	0.0753478	0.000136118	0.180653
600	0.145886	0.289105	0.217496	0.101271	46.5624
601	0.0561378	0.0414579	0.0487979	0.0103803	21.272
604	0.100135	0.0751854	0.0876602	0.017642	20.1255
607	0.0443847	0.0330206	0.0387026	0.00803563	20.7625
608	0.128951	0.178492	0.153722	0.0350308	22.7885
610	0.0427414	0.0353088	0.0390251	0.00525564	13.4673
611	0.186243	0.0929329	0.139588	0.0659802	47.2678
613	1.17288	2.07838	1.62563	0.640285	39.3869
614	0.301349	0.343861	0.322605	0.0300605	9.31806
619	0.0316301	0.0912946	0.0614623	0.0421892	68.6423
625	0.28685	0.0642002	0.175525	0.157437	89.695
630	0.0282205	0.0571616	0.0426911	0.0204644	47.9362
631	0.0291606	0.0256167	0.0273887	0.00250592	9.14947
633	0.140943	0.121964	0.131454	0.0134202	10.2091
635	0.226453	0.32016	0.273307	0.0662609	24.2442
636	0.0446476	0.0472157	0.0459317	0.00181592	3.95353
639	0.0666246	0.119082	0.0928533	0.037093	39.9479
642	0.172869	0.0977594	0.135314	0.0531105	39.2498
643	0.0533716	0.0706056	0.0619886	0.0121863	19.6589
644	0.279879	0.171255	0.225567	0.0768088	34.0514
646	0.0603225	0.0393577	0.0498401	0.0148244	29.7438
649	0.0776279	0.0626823	0.0701551	0.0105681	15.064
650	0.108546	0.102015	0.10528	0.00461811	4.38649
655	0.109448	0.0772383	0.0933431	0.0227757	24.4
656	0.0648034	0.0675248	0.0661641	0.00192432	2.90841
662	0.073751	0.0914594	0.0826052	0.0125217	15.1585
663	0.0613808	0.0320477	0.0467142	0.0207416	44.4011
664	0.134984	0.0966065	0.115795	0.027137	23.4353
670	0.120598	0.113842	0.11722	0.00477721	4.07543
677	0.252464	0.202673	0.227569	0.0352076	15.4712
679	0.177691	0.143183	0.160437	0.0244008	15.209
680	0.0561047	0.0365038	0.0463043	0.0138599	29.9323
684	1.0091	0.811616	0.910358	0.139642	15.3393
685	0.0480663	0.0371124	0.0425893	0.00774558	18.1867
688	1.73058	1.30757	1.51907	0.299113	19.6905
690	0.109751	0.0996104	0.104681	0.00717049	6.84987
694	0.121994	0.143329	0.132662	0.0150861	11.3719
697	0.82512	0.621523	0.723321	0.143965	19.9033
700	2.95099	1.87047	2.41073	0.764043	31.6934
706	0.857093	0.719747	0.78842	0.0971183	12.3181
709	1.18693	2.53799	1.86246	0.955344	51.2947
711	0.0831423	0.0552864	0.0692144	0.0196971	28.4581
712	0.0593652	0.0312567	0.045311	0.0198757	43.8651
713	2.59256	1.72759	2.16007	0.611626	28.315
715	0.0722059	0.0355179	0.0538619	0.0259423	48.1645
717	0.0710828	0.115059	0.0930709	0.0310959	33.4109
718	0.167533	0.0365612	0.102047	0.092611	90.7532
719	0.204472	0.146358	0.175415	0.0410928	23.426
724	0.060207	0.0561368	0.0581719	0.00287807	4.94752
725	0.078632	0.0558171	0.0672245	0.0161326	23.998
730	0.0622624	0.138805	0.100534	0.0541238	53.8365
736	0.32697	0.137532	0.232251	0.133953	57.6759
748	0.0653292	0.0349086	0.0501189	0.0215106	42.9192
774	0.528052	0.443633	0.485842	0.0596932	12.2865
775	0.350996	0.269728	0.310362	0.0574652	18.5155
776	3.1882	2.91583	3.05201	0.192595	6.31041
777	1.19399	1.18381	1.1889	0.00719835	0.605463
787	1.10212	0.323086	0.712603	0.55086	77.3025
795	0.266798	0.098352	0.182575	0.119109	65.2386
924	0.0164654	0.011696	0.0140807	0.00337248	23.951
927	2.44422	2.65053	2.54737	0.145883	5.72681
929	0.0560008	0.0323638	0.0441823	0.0167139	37.8294
930	0.0381243	0.0272603	0.0326923	0.00768201	23.4979
931	0.0440599	0.0351837	0.0396218	0.00627642	15.8408
933	0.0795105	0.0596386	0.0695745	0.0140516	20.1964
934	0.113306	0.119728	0.116517	0.00454104	3.89732
935	0.0688616	0.0683285	0.068595	0.000376959	0.549542
936	0.27744	0.20399	0.240715	0.051937	21.5761
					#DIV/0!
					#DIV/0!
					#DIV/0!
					#DIV/0!
					#DIV/0!
					#DIV/0!
					#DIV/0!
					#DIV/0!
					#DIV/0!
					#DIV/0!
					#DIV/0!
					#DIV/0!
					#DIV/0!
					#DIV/0!
					#DIV/0!
					#DIV/0!
					#DIV/0!
					#DIV/0!
					#DIV/0!
					#DIV/0!
					#DIV/0!
					#DIV/0!
					#DIV/0!
					#DIV/0!
					#DIV/0!
					#DIV/0!
					#DIV/0!
					#DIV/0!
					#DIV/0!
					#DIV/0!
					#DIV/0!
					#DIV/0!
					#DIV/0!
					#DIV/0!
					#DIV/0!
					#DIV/0!
					#DIV/0!
					#DIV/0!
					#DIV/0!
					#DIV/0!
					#DIV/0!
					#DIV/0!
					#DIV/0!
					#DIV/0!
					#DIV/0!
					#DIV/0!
					#DIV/0!
					#DIV/0!
					#DIV/0!
					#DIV/0!
					#DIV/0!
					#DIV/0!
					#DIV/0!
					#DIV/0!
					#DIV/0!
					#DIV/0!
					#DIV/0!
					#DIV/0!
					#DIV/0!
					#DIV/0!
					#DIV/0!
					#DIV/0!
					#DIV/0!
					#DIV/0!
			#DIV/0!		#DIV/0!
			#DIV/0!		#DIV/0!
			#DIV/0!		#DIV/0!
			#DIV/0!		#DIV/0!
			#DIV/0!		#DIV/0!
			#DIV/0!		#DIV/0!
			#DIV/0!		#DIV/0!
			#DIV/0!		#DIV/0!
			#DIV/0!		#DIV/0!
			#DIV/0!		#DIV/0!
			#DIV/0!		#DIV/0!
			#DIV/0!		#DIV/0!
			#DIV/0!		#DIV/0!
			#DIV/0!		#DIV/0!
			#DIV/0!		#DIV/0!
			#DIV/0!		#DIV/0!
			#DIV/0!		#DIV/0!
			#DIV/0!		#DIV/0!
			#DIV/0!		#DIV/0!
			#DIV/0!		#DIV/0!
			#DIV/0!		#DIV/0!
			#DIV/0!		#DIV/0!
			#DIV/0!		#DIV/0!
			#DIV/0!		#DIV/0!
			#DIV/0!		#DIV/0!
			#DIV/0!		#DIV/0!
			#DIV/0!		#DIV/0!
			#DIV/0!		#DIV/0!
			#DIV/0!		#DIV/0!
			#DIV/0!		#DIV/0!
			#DIV/0!		#DIV/0!
			#DIV/0!		#DIV/0!
			#DIV/0!		#DIV/0!
			#DIV/0!		#DIV/0!
			#DIV/0!		#DIV/0!
			#DIV/0!		#DIV/0!
			#DIV/0!		#DIV/0!
			#DIV/0!		#DIV/0!
			#DIV/0!		#DIV/0!
			#DIV/0!		#DIV/0!
			#DIV/0!		#DIV/0!
			#DIV/0!		#DIV/0!
			#DIV/0!		#DIV/0!
			#DIV/0!		#DIV/0!
			#DIV/0!		#DIV/0!
			#DIV/0!		#DIV/0!
			#DIV/0!		#DIV/0!
			#DIV/0!		#DIV/0!
			#DIV/0!		#DIV/0!
			#DIV/0!		#DIV/0!
			#DIV/0!		#DIV/0!
			#DIV/0!		#DIV/0!
			#DIV/0!		#DIV/0!
			#DIV/0!		#DIV/0!
			#DIV/0!		#DIV/0!
			#DIV/0!		#DIV/0!
			#DIV/0!		#DIV/0!
			#DIV/0!		#DIV/0!
			#DIV/0!		#DIV/0!
			#DIV/0!		#DIV/0!
			#DIV/0!		#DIV/0!
			#DIV/0!		#DIV/0!
			#DIV/0!		#DIV/0!
			#DIV/0!		#DIV/0!
			#DIV/0!		#DIV/0!
			#DIV/0!		#DIV/0!
			#DIV/0!		#DIV/0!
			#DIV/0!		#DIV/0!
			#DIV/0!		#DIV/0!
			#DIV/0!		#DIV/0!
			#DIV/0!		#DIV/0!
			#DIV/0!		#DIV/0!
			#DIV/0!		#DIV/0!
			#DIV/0!		#DIV/0!
			#DIV/0!		#DIV/0!
			#DIV/0!		#DIV/0!
			#DIV/0!		#DIV/0!
			#DIV/0!		#DIV/0!
			#DIV/0!		#DIV/0!
			#DIV/0!		#DIV/0!
			#DIV/0!		#DIV/0!
			#DIV/0!		#DIV/0!
			#DIV/0!		#DIV/0!
			#DIV/0!		#DIV/0!
			#DIV/0!		#DIV/0!
			#DIV/0!		#DIV/0!
			#DIV/0!		#DIV/0!
			#DIV/0!		#DIV/0!
			#DIV/0!		#DIV/0!
			#DIV/0!		#DIV/0!
			#DIV/0!		#DIV/0!
			#DIV/0!		#DIV/0!
			#DIV/0!		#DIV/0!
			#DIV/0!		#DIV/0!
			#DIV/0!		#DIV/0!
			#DIV/0!		#DIV/0!
			#DIV/0!		#DIV/0!
			#DIV/0!		#DIV/0!
			#DIV/0!		#DIV/0!
			#DIV/0!		#DIV/0!
			#DIV/0!		#DIV/0!
			#DIV/0!		#DIV/0!
			#DIV/0!		#DIV/0!
			#DIV/0!		#DIV/0!
			#DIV/0!		#DIV/0!
			#DIV/0!		#DIV/0!
			#DIV/0!		#DIV/0!
			#DIV/0!		#DIV/0!
			#DIV/0!		#DIV/0!
			#DIV/0!		#DIV/0!
			#DIV/0!		#DIV/0!
			#DIV/0!		#DIV/0!
			#DIV/0!		#DIV/0!
			#DIV/0!		#DIV/0!
			#DIV/0!		#DIV/0!
			#DIV/0!		#DIV/0!
			#DIV/0!		#DIV/0!
			#DIV/0!		#DIV/0!
			#DIV/0!		#DIV/0!
			#DIV/0!		#DIV/0!
			#DIV/0!		#DIV/0!
			#DIV/0!		#DIV/0!
			#DIV/0!		#DIV/0!
			#DIV/0!		#DIV/0!
			#DIV/0!		#DIV/0!
			#DIV/0!		#DIV/0!
			#DIV/0!		#DIV/0!
			#DIV/0!		#DIV/0!
			#DIV/0!		#DIV/0!
			#DIV/0!		#DIV/0!
			#DIV/0!		#DIV/0!
			#DIV/0!		#DIV/0!
			#DIV/0!		#DIV/0!
			#DIV/0!		#DIV/0!
			#DIV/0!		#DIV/0!
			#DIV/0!		#DIV/0!
			#DIV/0!		#DIV/0!
			#DIV/0!		#DIV/0!
			#DIV/0!		#DIV/0!
			#DIV/0!		#DIV/0!
			#DIV/0!		#DIV/0!
			#DIV/0!		#DIV/0!
			#DIV/0!		#DIV/0!
			#DIV/0!		#DIV/0!
			#DIV/0!		#DIV/0!
			#DIV/0!		#DIV/0!
			#DIV/0!		#DIV/0!
			#DIV/0!		#DIV/0!
			#DIV/0!		#DIV/0!
			#DIV/0!		#DIV/0!
			#DIV/0!		#DIV/0!
			#DIV/0!		#DIV/0!
			#DIV/0!		#DIV/0!
			#DIV/0!		#DIV/0!
			#DIV/0!		#DIV/0!
			#DIV/0!		#DIV/0!
			#DIV/0!		#DIV/0!
			#DIV/0!		#DIV/0!
			#DIV/0!		#DIV/0!
			#DIV/0!		#DIV/0!
			#DIV/0!		#DIV/0!
			#DIV/0!		#DIV/0!
			#DIV/0!		#DIV/0!
			#DIV/0!		#DIV/0!
			#DIV/0!		#DIV/0!
			#DIV/0!		#DIV/0!
			#DIV/0!		#DIV/0!
			#DIV/0!		#DIV/0!
			#DIV/0!		#DIV/0!
			#DIV/0!		#DIV/0!
			#DIV/0!		#DIV/0!
			#DIV/0!		#DIV/0!
			#DIV/0!		#DIV/0!
			#DIV/0!		#DIV/0!
			#DIV/0!		#DIV/0!
			#DIV/0!		#DIV/0!
			#DIV/0!		#DIV/0!
			#DIV/0!		#DIV/0!
			#DIV/0!		#DIV/0!
			#DIV/0!		#DIV/0!
			#DIV/0!		#DIV/0!
			#DIV/0!		#DIV/0!
			#DIV/0!		#DIV/0!
			#DIV/0!		#DIV/0!
			#DIV/0!		#DIV/0!
			#DIV/0!		#DIV/0!
			#DIV/0!		#DIV/0!
			#DIV/0!		#DIV/0!
			#DIV/0!		#DIV/0!
			#DIV/0!		#DIV/0!
			#DIV/0!		#DIV/0!
			#DIV/0!		#DIV/0!
			#DIV/0!		#DIV/0!
			#DIV/0!		#DIV/0!
			#DIV/0!		#DIV/0!
			#DIV/0!		#DIV/0!
			#DIV/0!		#DIV/0!
			#DIV/0!		#DIV/0!
			#DIV/0!		#DIV/0!
			#DIV/0!		#DIV/0!
			#DIV/0!		#DIV/0!
			#DIV/0!		#DIV/0!
			#DIV/0!		#DIV/0!
			#DIV/0!		#DIV/0!
			#DIV/0!		#DIV/0!
			#DIV/0!		#DIV/0!
			#DIV/0!		#DIV/0!
			#DIV/0!		#DIV/0!
			#DIV/0!		#DIV/0!
			#DIV/0!		#DIV/0!
			#DIV/0!		#DIV/0!
			#DIV/0!		#DIV/0!
			#DIV/0!		#DIV/0!
			#DIV/0!		#DIV/0!
			#DIV/0!		#DIV/0!
			#DIV/0!		#DIV/0!
			#DIV/0!		#DIV/0!
			#DIV/0!		#DIV/0!
			#DIV/0!		#DIV/0!
			#DIV/0!		#DIV/0!
			#DIV/0!		#DIV/0!
			#DIV/0!		#DIV/0!
			#DIV/0!		#DIV/0!
			#DIV/0!		#DIV/0!
			#DIV/0!		#DIV/0!
			#DIV/0!		#DIV/0!
			#DIV/0!		#DIV/0!
			#DIV/0!		#DIV/0!
			#DIV/0!		#DIV/0!
			#DIV/0!		#DIV/0!
			#DIV/0!		#DIV/0!
			#DIV/0!		#DIV/0!
			#DIV/0!		#DIV/0!
			#DIV/0!		#DIV/0!
			#DIV/0!		#DIV/0!
			#DIV/0!		#DIV/0!
			#DIV/0!		#DIV/0!
			#DIV/0!		#DIV/0!
			#DIV/0!		#DIV/0!
			#DIV/0!		#DIV/0!
			#DIV/0!		#DIV/0!
			#DIV/0!		#DIV/0!
			#DIV/0!		#DIV/0!
			#DIV/0!		#DIV/0!
			#DIV/0!		#DIV/0!
			#DIV/0!		#DIV/0!
			#DIV/0!		#DIV/0!
			#DIV/0!		#DIV/0!
			#DIV/0!		#DIV/0!
			#DIV/0!		#DIV/0!
			#DIV/0!		#DIV/0!
			#DIV/0!		#DIV/0!
			#DIV/0!		#DIV/0!
			#DIV/0!		#DIV/0!
			#DIV/0!		#DIV/0!
			#DIV/0!		#DIV/0!
			#DIV/0!		#DIV/0!
			#DIV/0!		#DIV/0!
			#DIV/0!		#DIV/0!
			#DIV/0!		#DIV/0!
			#DIV/0!		#DIV/0!
			#DIV/0!		#DIV/0!
			#DIV/0!		#DIV/0!
			#DIV/0!		#DIV/0!
			#DIV/0!		#DIV/0!
			#DIV/0!		#DIV/0!
			#DIV/0!		#DIV/0!
			#DIV/0!		#DIV/0!
			#DIV/0!		#DIV/0!
			#DIV/0!		#DIV/0!
			#DIV/0!		#DIV/0!
			#DIV/0!		#DIV/0!
			#DIV/0!		#DIV/0!
			#DIV/0!		#DIV/0!
			#DIV/0!		#DIV/0!
			#DIV/0!		#DIV/0!
			#DIV/0!		#DIV/0!
			#DIV/0!		#DIV/0!
			#DIV/0!		#DIV/0!
			#DIV/0!		#DIV/0!
			#DIV/0!		#DIV/0!
			#DIV/0!		#DIV/0!
			#DIV/0!		#DIV/0!
			#DIV/0!		#DIV/0!
			#DIV/0!		#DIV/0!
			#DIV/0!		#DIV/0!
			#DIV/0!		#DIV/0!
			#DIV/0!		#DIV/0!
			#DIV/0!		#DIV/0!
			#DIV/0!		#DIV/0!
			#DIV/0!		#DIV/0!
			#DIV/0!		#DIV/0!
			#DIV/0!		#DIV/0!
			#DIV/0!		#DIV/0!
			#DIV/0!		#DIV/0!
			#DIV/0!		#DIV/0!
			#DIV/0!		#DIV/0!
			#DIV/0!		#DIV/0!
			#DIV/0!		#DIV/0!
			#DIV/0!		#DIV/0!
			#DIV/0!		#DIV/0!
			#DIV/0!		#DIV/0!
			#DIV/0!		#DIV/0!
			#DIV/0!		#DIV/0!
			#DIV/0!		#DIV/0!
			#DIV/0!		#DIV/0!
			#DIV/0!		#DIV/0!
			#DIV/0!		#DIV/0!
			#DIV/0!		#DIV/0!
			#DIV/0!		#DIV/0!
			#DIV/0!		#DIV/0!
			#DIV/0!		#DIV/0!
			#DIV/0!		#DIV/0!
			#DIV/0!		#DIV/0!
			#DIV/0!		#DIV/0!
			#DIV/0!		#DIV/0!
			#DIV/0!		#DIV/0!
			#DIV/0!		#DIV/0!
			#DIV/0!		#DIV/0!
			#DIV/0!		#DIV/0!
			#DIV/0!		#DIV/0!
			#DIV/0!		#DIV/0!
			#DIV/0!		#DIV/0!
			#DIV/0!		#DIV/0!
			#DIV/0!		#DIV/0!
			#DIV/0!		#DIV/0!
			#DIV/0!		#DIV/0!
			#DIV/0!		#DIV/0!
			#DIV/0!		#DIV/0!
			#DIV/0!		#DIV/0!
			#DIV/0!		#DIV/0!
			#DIV/0!		#DIV/0!
			#DIV/0!		#DIV/0!
			#DIV/0!		#DIV/0!
			#DIV/0!		#DIV/0!
			#DIV/0!		#DIV/0!
			#DIV/0!		#DIV/0!
			#DIV/0!		#DIV/0!
			#DIV/0!		#DIV/0!
			#DIV/0!		#DIV/0!
			#DIV/0!		#DIV/0!
			#DIV/0!		#DIV/0!
			#DIV/0!		#DIV/0!
			#DIV/0!		#DIV/0!
			#DIV/0!		#DIV/0!
			#DIV/0!		#DIV/0!
			#DIV/0!		#DIV/0!
			#DIV/0!		#DIV/0!
			#DIV/0!		#DIV/0!
			#DIV/0!		#DIV/0!
			#DIV/0!		#DIV/0!
			#DIV/0!		#DIV/0!
			#DIV/0!		#DIV/0!
			#DIV/0!		#DIV/0!
			#DIV/0!		#DIV/0!
			#DIV/0!		#DIV/0!
			#DIV/0!		#DIV/0!
			#DIV/0!		#DIV/0!
			#DIV/0!		#DIV/0!
			#DIV/0!		#DIV/0!
			#DIV/0!		#DIV/0!
			#DIV/0!		#DIV/0!
			#DIV/0!		#DIV/0!
			#DIV/0!		#DIV/0!
			#DIV/0!		#DIV/0!
			#DIV/0!		#DIV/0!
			#DIV/0!		#DIV/0!
			#DIV/0!		#DIV/0!
			#DIV/0!		#DIV/0!
			#DIV/0!		#DIV/0!
			#DIV/0!		#DIV/0!
			#DIV/0!		#DIV/0!
			#DIV/0!		#DIV/0!
			#DIV/0!		#DIV/0!
			#DIV/0!		#DIV/0!
			#DIV/0!		#DIV/0!
			#DIV/0!		#DIV/0!
			#DIV/0!		#DIV/0!
			#DIV/0!		#DIV/0!
			#DIV/0!		#DIV/0!
			#DIV/0!		#DIV/0!
			#DIV/0!		#DIV/0!
			#DIV/0!		#DIV/0!
			#DIV/0!		#DIV/0!
			#DIV/0!		#DIV/0!
			#DIV/0!		#DIV/0!
			#DIV/0!		#DIV/0!
			#DIV/0!		#DIV/0!
			#DIV/0!		#DIV/0!
			#DIV/0!		#DIV/0!
			#DIV/0!		#DIV/0!
			#DIV/0!		#DIV/0!
			#DIV/0!		#DIV/0!
			#DIV/0!		#DIV/0!
			#DIV/0!		#DIV/0!
			#DIV/0!		#DIV/0!
			#DIV/0!		#DIV/0!
			#DIV/0!		#DIV/0!
			#DIV/0!		#DIV/0!
			#DIV/0!		#DIV/0!
			#DIV/0!		#DIV/0!
			#DIV/0!		#DIV/0!
			#DIV/0!		#DIV/0!
			#DIV/0!		#DIV/0!
			#DIV/0!		#DIV/0!
			#DIV/0!		#DIV/0!
			#DIV/0!		#DIV/0!
			#DIV/0!		#DIV/0!
			#DIV/0!		#DIV/0!
			#DIV/0!		#DIV/0!
			#DIV/0!		#DIV/0!
			#DIV/0!		#DIV/0!
			#DIV/0!		#DIV/0!
			#DIV/0!		#DIV/0!
			#DIV/0!		#DIV/0!
			#DIV/0!		#DIV/0!
			#DIV/0!		#DIV/0!
			#DIV/0!		#DIV/0!
			#DIV/0!		#DIV/0!
			#DIV/0!		#DIV/0!
			#DIV/0!		#DIV/0!
			#DIV/0!		#DIV/0!
			#DIV/0!		#DIV/0!
			#DIV/0!		#DIV/0!
					#DIV/0!
					#DIV/0!
					#DIV/0!
					#DIV/0!
					#DIV/0!
					#DIV/0!
					#DIV/0!
					#DIV/0!
					#DIV/0!
					#DIV/0!
					#DIV/0!
					#DIV/0!
					#DIV/0!
					#DIV/0!
					#DIV/0!
					#DIV/0!
					#DIV/0!
					#DIV/0!
					#DIV/0!
					#DIV/0!
					#DIV/0!
					#DIV/0!
					#DIV/0!
					#DIV/0!
					#DIV/0!
					#DIV/0!
					#DIV/0!
					#DIV/0!
					#DIV/0!
					#DIV/0!
					#DIV/0!
					#DIV/0!
					#DIV/0!
					#DIV/0!
					#DIV/0!
					#DIV/0!
					#DIV/0!
					#DIV/0!
					#DIV/0!
					#DIV/0!
					#DIV/0!
					#DIV/0!
					#DIV/0!
					#DIV/0!
					#DIV/0!
					#DIV/0!
					#DIV/0!
					#DIV/0!
					#DIV/0!
					#DIV/0!
					#DIV/0!
					#DIV/0!
					#DIV/0!
					#DIV/0!
					#DIV/0!
					#DIV/0!
					#DIV/0!
					#DIV/0!
					#DIV/0!
					#DIV/0!
					#DIV/0!
					#DIV/0!
					#DIV/0!
					#DIV/0!
					#DIV/0!
					#DIV/0!
					#DIV/0!
					#DIV/0!
					#DIV/0!
					#DIV/0!
					#DIV/0!
					#DIV/0!
					#DIV/0!
					#DIV/0!
					#DIV/0!
					#DIV/0!
					#DIV/0!
					#DIV/0!
					#DIV/0!
					#DIV/0!
					#DIV/0!
					#DIV/0!
					#DIV/0!
					#DIV/0!
					#DIV/0!
					#DIV/0!
					#DIV/0!
					#DIV/0!
					#DIV/0!
					#DIV/0!
					#DIV/0!
					#DIV/0!
					#DIV/0!
					#DIV/0!
					#DIV/0!
					#DIV/0!
					#DIV/0!
					#DIV/0!
					#DIV/0!
					#DIV/0!
					#DIV/0!
					#DIV/0!
					#DIV/0!
					#DIV/0!
					#DIV/0!
					#DIV/0!
					#DIV/0!
					#DIV/0!
					#DIV/0!
					#DIV/0!
					#DIV/0!
					#DIV/0!
					#DIV/0!
					#DIV/0!
					#DIV/0!
					#DIV/0!
					#DIV/0!
					#DIV/0!
					#DIV/0!
					#DIV/0!
					#DIV/0!
					#DIV/0!
					#DIV/0!
					#DIV/0!
					#DIV/0!
					#DIV/0!
					#DIV/0!
					#DIV/0!
					#DIV/0!
					#DIV/0!
					#DIV/0!
					#DIV/0!
					#DIV/0!
					#DIV/0!
					#DIV/0!
					#DIV/0!
					#DIV/0!
					#DIV/0!
					#DIV/0!
					#DIV/0!
					#DIV/0!
					#DIV/0!
					#DIV/0!
					#DIV/0!
					#DIV/0!
					#DIV/0!
					#DIV/0!
					#DIV/0!
					#DIV/0!
					#DIV/0!
					#DIV/0!
					#DIV/0!
					#DIV/0!
					#DIV/0!
					#DIV/0!
					#DIV/0!
					#DIV/0!
					#DIV/0!
					#DIV/0!
					#DIV/0!
					#DIV/0!
					#DIV/0!
					#DIV/0!
					#DIV/0!
					#DIV/0!
					#DIV/0!
					#DIV/0!
					#DIV/0!
					#DIV/0!
					#DIV/0!
					#DIV/0!
					#DIV/0!
					#DIV/0!
					#DIV/0!
					#DIV/0!
					#DIV/0!
					#DIV/0!
					#DIV/0!
					#DIV/0!
					#DIV/0!
					#DIV/0!
					#DIV/0!
					#DIV/0!
					#DIV/0!
					#DIV/0!
					#DIV/0!
					#DIV/0!
					#DIV/0!
					#DIV/0!
					#DIV/0!
					#DIV/0!
					#DIV/0!
					#DIV/0!
					#DIV/0!
					#DIV/0!
					#DIV/0!
					#DIV/0!
					#DIV/0!
					#DIV/0!
					#DIV/0!
					#DIV/0!
					#DIV/0!
					#DIV/0!
					#DIV/0!
					#DIV/0!
					#DIV/0!
					#DIV/0!
					#DIV/0!
					#DIV/0!
					#DIV/0!
					#DIV/0!
					#DIV/0!
					#DIV/0!
					#DIV/0!
					#DIV/0!
					#DIV/0!
					#DIV/0!
					#DIV/0!
					#DIV/0!
					#DIV/0!
					#DIV/0!
					#DIV/0!
					#DIV/0!
					#DIV/0!
					#DIV/0!
					#DIV/0!
					#DIV/0!
					#DIV/0!
					#DIV/0!
					#DIV/0!
					#DIV/0!
					#DIV/0!
					#DIV/0!
					#DIV/0!
					#DIV/0!
					#DIV/0!
					#DIV/0!
					#DIV/0!
					#DIV/0!
					#DIV/0!
					#DIV/0!
					#DIV/0!
					#DIV/0!
					#DIV/0!
					#DIV/0!
					#DIV/0!
					#DIV/0!
					#DIV/0!
					#DIV/0!
					#DIV/0!
					#DIV/0!
					#DIV/0!
					#DIV/0!
					#DIV/0!
					#DIV/0!
					#DIV/0!
					#DIV/0!
					#DIV/0!
					#DIV/0!
					#DIV/0!
					#DIV/0!
					#DIV/0!
					#DIV/0!
					#DIV/0!
					#DIV/0!
					#DIV/0!
					#DIV/0!
					#DIV/0!
					#DIV/0!
					#DIV/0!
					#DIV/0!
					#DIV/0!
					#DIV/0!
					#DIV/0!
					#DIV/0!
					#DIV/0!
					#DIV/0!
					#DIV/0!
					#DIV/0!
					#DIV/0!
					#DIV/0!
					#DIV/0!
					#DIV/0!
					#DIV/0!
					#DIV/0!
					#DIV/0!
					#DIV/0!
					#DIV/0!
					#DIV/0!
					#DIV/0!
					#DIV/0!
					#DIV/0!
					#DIV/0!
					#DIV/0!
					#DIV/0!
					#DIV/0!
					#DIV/0!
					#DIV/0!
					#DIV/0!
					#DIV/0!
					#DIV/0!
					#DIV/0!
					#DIV/0!
					#DIV/0!
					#DIV/0!
					#DIV/0!
					#DIV/0!
					#DIV/0!
					#DIV/0!
					#DIV/0!
					#DIV/0!
					#DIV/0!
					#DIV/0!
					#DIV/0!
					#DIV/0!
					#DIV/0!
					#DIV/0!
					#DIV/0!
					#DIV/0!
					#DIV/0!
					#DIV/0!
					#DIV/0!
					#DIV/0!
					#DIV/0!
					#DIV/0!
					#DIV/0!
					#DIV/0!
					#DIV/0!
					#DIV/0!
					#DIV/0!
					#DIV/0!
					#DIV/0!
					#DIV/0!
					#DIV/0!
					#DIV/0!
					#DIV/0!
					#DIV/0!
					#DIV/0!
					#DIV/0!
					#DIV/0!
					#DIV/0!
					#DIV/0!
					#DIV/0!
					#DIV/0!
					#DIV/0!
					#DIV/0!
					#DIV/0!
					#DIV/0!
					#DIV/0!
					#DIV/0!
					#DIV/0!
					#DIV/0!
					#DIV/0!
					#DIV/0!
					#DIV/0!
					#DIV/0!
					#DIV/0!
					#DIV/0!
					#DIV/0!
					#DIV/0!
					#DIV/0!
					#DIV/0!
					#DIV/0!
					#DIV/0!
					#DIV/0!
					#DIV/0!
					#DIV/0!
					#DIV/0!
					#DIV/0!
					#DIV/0!
					#DIV/0!
					#DIV/0!
					#DIV/0!
					#DIV/0!
					#DIV/0!
					#DIV/0!
					#DIV/0!
					#DIV/0!
					#DIV/0!
					#DIV/0!
					#DIV/0!
					#DIV/0!
					#DIV/0!
					#DIV/0!
					#DIV/0!
					#DIV/0!
					#DIV/0!
					#DIV/0!
					#DIV/0!
