# Supplementary material for: Vitamin D Binding Protein Isoforms and Apolipoprotein E in Cerebrospinal Fluid as Prognostic Biomarkers of Multiple Sclerosis
Source: PLoS One. 2015 Jun 5;10(6):e0129291. doi: 10.1371/journal.pone.0129291 (PMC4457896; doi:10.1371/journal.pone.0129291)
Supplement: S2 Dataset — The zipped folder includes the 24 files related to the 2_DE dataset from CSF sample maps of each patient included in the study. In particular, in each file, %Vol values of matched spots between replicates are reported. For each spot mean and standard deviation (SD) were calculated and the value of variability (expressed as mean SD percentage, %SD) is reported. (ZIP) [file pone.0129291.s002.zip › replicates/SM41.xls]

## Sheet: Foglio1
Group ID	SM 41bis	SM 41ter
64	0.0114758	0.0123694	0.0119226	0.000631871	5.29977	24.0613
68	0.00645167	0.00776862	0.00711015	0.000931224	13.0971
70	0.0280811	0.0395411	0.0338111	0.00810344	23.9668
71	0.0431051	0.042737	0.0429211	0.000260286	0.60643
72	0.0548607	0.0550975	0.0549791	0.000167443	0.304557
73	0.0659688	0.0635313	0.0647501	0.00172357	2.66189
74	0.0594109	0.0591755	0.0592932	0.000166453	0.280729
75	0.0445952	0.0391736	0.0418844	0.00383365	9.15293
77	0.0207654	0.0198277	0.0202966	0.000663054	3.26683
78	0.0178527	0.0174519	0.0176523	0.000283408	1.6055
80	0.0211365	0.0346827	0.0279096	0.00957861	34.3201
81	0.0303514	0.0405098	0.0354306	0.00718307	20.2736
83	0.0134652	0.0181314	0.0157983	0.0032995	20.8852
84	0.0199394	0.0183343	0.0191369	0.00113498	5.93085
85	0.0126213	0.0158901	0.0142557	0.00231139	16.2138
86	0.0198347	0.0198956	0.0198651	4.30628e-05	0.216776
87	0.00867856	0.0164062	0.0125424	0.00546427	43.5664
90	0.0143858	0.0140728	0.0142293	0.000221324	1.55541
91	0.0198897	0.0136616	0.0167756	0.00440393	26.2519
92	0.0163274	0.0116497	0.0139885	0.00330763	23.6453
93	0.0127608	0.0145899	0.0136753	0.00129337	9.45767
94	0.0059976	0.0154985	0.0107481	0.00671815	62.5058
95	0.0170834	0.0177631	0.0174233	0.00048062	2.7585
96	0.0116721	0.0154811	0.0135766	0.00269337	19.8383
97	0.0303447	0.036599	0.0334718	0.00442246	13.2125
98	0.0157546	0.0174568	0.0166057	0.00120364	7.24834
99	0.0284458	0.0436381	0.036042	0.0107426	29.8058
101	0.00783398	0.0136587	0.0107463	0.0041187	38.3265
102	0.0138224	0.018086	0.0159542	0.00301482	18.8967
103	0.012443	0.01209	0.0122665	0.000249609	2.03488
104	0.0537983	0.0469453	0.0503718	0.0048458	9.62007
105	0.0499711	0.0593359	0.0546535	0.00662191	12.1162
106	0.0200227	0.0347743	0.0273985	0.010431	38.0713
107	0.0429441	0.0355973	0.0392707	0.00519497	13.2286
108	0.0644419	0.0625383	0.0634901	0.00134605	2.12009
109	0.0308519	0.0325803	0.0317161	0.00122216	3.85345
112	0.0280184	0.0172803	0.0226493	0.00759298	33.5241
113	0.0156751	0.0114969	0.013586	0.00295443	21.7462
114	0.0128097	0.0145155	0.0136626	0.00120618	8.82835
115	0.121124	0.132637	0.126881	0.00814092	6.41621
116	0.0305527	0.052502	0.0415273	0.0155205	37.3742
118	0.0288241	0.0384431	0.0336336	0.00680166	20.2228
119	0.0382911	0.0335303	0.0359107	0.00336639	9.37435
121	0.0562153	0.0849861	0.0706007	0.020344	28.8156
122	0.0353936	0.0300234	0.0327085	0.0037973	11.6095
126	0.333703	0.36152	0.347612	0.0196696	5.6585
127	0.0483939	0.0590479	0.0537209	0.00753352	14.0234
128	0.0699254	0.0867501	0.0783377	0.0118969	15.1866
129	0.128554	0.13027	0.129412	0.0012134	0.937622
130	0.10284	0.0876829	0.0952614	0.0107177	11.2508
131	0.8206	0.850487	0.835543	0.0211333	2.52929
132	0.228872	0.221988	0.22543	0.00486772	2.15931
134	0.0852636	0.110145	0.0977043	0.0175938	18.0072
135	2.9362	3.44952	3.19286	0.362972	11.3682
136	0.0653922	0.0838289	0.0746105	0.0130367	17.473
137	0.0172698	0.030458	0.0238639	0.00932547	39.0777
138	0.248395	0.258903	0.253649	0.00743028	2.92935
139	0.752539	1.18147	0.967005	0.3033	31.3649
147	0.274081	0.336832	0.305457	0.0443717	14.5263
149	0.274004	0.545689	0.409847	0.19211	46.8737
150	0.0156304	0.0212771	0.0184537	0.00399282	21.6369
152	0.359236	0.525619	0.442427	0.117651	26.5921
153	0.501918	0.352098	0.427008	0.105939	24.8095
154	0.0519003	0.0775999	0.0647501	0.0181724	28.0654
155	0.0154883	0.0248738	0.020181	0.00663655	32.8851
158	0.015442	0.0162756	0.0158588	0.000589444	3.71683
176	12.5439	7.77943	10.1617	3.36899	33.1539
184	1.10966	1.04825	1.07896	0.0434234	4.02458
187	2.61468	2.80198	2.70833	0.132441	4.89014
188	0.0241938	0.0261337	0.0251637	0.00137172	5.45116
191	6.66919	3.97042	5.31981	1.90832	35.872
192	20.5119	11.9965	16.2542	6.0213	37.0446
208	0.0212855	0.0256121	0.0234488	0.00305937	13.047
209	4.77201	7.09919	5.9356	1.64556	27.7236
218	0.0171275	0.0146863	0.0159069	0.00172619	10.8518
220	0.10479	0.071486	0.088138	0.0235495	26.7189
221	0.025993	0.0344754	0.0302342	0.00599796	19.8383
222	0.0121146	0.0335297	0.0228221	0.0151428	66.3512
225	0.0215947	0.0163662	0.0189805	0.00369711	19.4785
226	0.0421645	0.0567279	0.0494462	0.0102979	20.8264
228	0.0391351	0.0733513	0.0562432	0.0241945	43.0177
229	0.0195892	0.0182223	0.0189057	0.000966544	5.11244
230	0.0356512	0.0525661	0.0441086	0.0119606	27.1163
231	0.044065	0.0598244	0.0519447	0.0111436	21.4528
232	0.0473873	0.0460829	0.0467351	0.00092235	1.97357
234	0.0153127	0.0166662	0.0159894	0.000957069	5.98563
235	0.0725154	0.065963	0.0692392	0.00463325	6.69165
236	0.0932292	0.0865182	0.0898737	0.00474539	5.28007
237	0.034878	0.0577735	0.0463257	0.0161896	34.9472
238	0.115681	0.143744	0.129713	0.0198435	15.2981
239	0.0291779	0.0423552	0.0357666	0.00931776	26.0516
241	0.0470468	0.0201154	0.0335811	0.0190434	56.7086
242	0.0979337	0.0786908	0.0883123	0.0136068	15.4076
243	0.0736179	0.0865705	0.0800942	0.00915887	11.4351
244	0.0326154	0.0369142	0.0347648	0.00303971	8.74364
246	0.289867	0.398626	0.344247	0.0769042	22.3399
247	0.0226909	0.0189408	0.0208159	0.00265172	12.739
248	0.0494249	0.084454	0.0669394	0.0247693	37.0026
252	0.0232317	0.0326701	0.0279509	0.00667396	23.8774
253	0.721561	0.674621	0.698091	0.0331916	4.75462
254	0.0676132	0.0655058	0.0665595	0.00149016	2.23883
255	0.112176	0.141843	0.127009	0.0209777	16.5167
257	0.0383012	0.0399594	0.0391303	0.00117252	2.99646
258	0.500671	0.536188	0.518429	0.0251143	4.84431
259	0.138465	0.229365	0.183915	0.064276	34.9488
263	0.026873	0.0292473	0.0280601	0.00167888	5.98316
264	0.0469489	0.0815017	0.0642253	0.0244325	38.0419
265	0.0687356	0.0811817	0.0749586	0.00880072	11.7408
266	0.198539	0.252016	0.225278	0.0378139	16.7855
267	0.143632	0.133479	0.138555	0.00717926	5.1815
268	0.0771469	0.0598139	0.0684804	0.0122563	17.8975
269	0.0331605	0.0507213	0.0419409	0.0124174	29.6068
270	0.031272	0.0287602	0.0300161	0.00177611	5.91719
274	0.125476	0.136743	0.131109	0.00796697	6.07658
275	0.101146	0.110297	0.105721	0.00647073	6.12055
276	0.0656341	0.0568996	0.0612668	0.00617622	10.0809
277	0.0627171	0.0962271	0.0794721	0.0236951	29.8157
278	0.233698	0.297409	0.265553	0.0450505	16.9647
279	0.0857354	0.0944516	0.0900935	0.00616328	6.84099
281	0.106416	0.0598802	0.0831481	0.0329058	39.5749
282	0.0294569	0.068414	0.0489355	0.0275468	56.2922
285	0.0661432	0.0822032	0.0741732	0.0113561	15.3103
286	0.0533055	0.095819	0.0745622	0.0300616	40.3174
287	0.0692471	0.0498239	0.0595355	0.0137343	23.0691
288	0.158687	0.223636	0.191161	0.0459259	24.0246
290	0.102935	0.115191	0.109063	0.0086663	7.94614
291	0.0244798	0.0419817	0.0332307	0.0123757	37.2417
292	0.29495	0.179172	0.237061	0.0818674	34.5343
294	0.0217681	0.0372636	0.0295158	0.010957	37.1223
295	0.027125	0.0608727	0.0439988	0.0238632	54.236
297	0.0308405	0.0362508	0.0335456	0.00382566	11.4043
299	1.21484	1.57669	1.39576	0.255867	18.3316
300	0.0134778	0.0226646	0.0180712	0.00649605	35.947
302	0.121764	0.13975	0.130757	0.012718	9.72646
303	0.225248	0.301697	0.263472	0.0540576	20.5174
304	1.0604	1.13984	1.10012	0.0561726	5.10604
305	0.059297	0.0450484	0.0521727	0.0100753	19.3114
306	0.362185	0.507037	0.434611	0.102426	23.5672
308	0.0282325	0.0356171	0.0319248	0.0052217	16.3563
309	0.155487	0.119827	0.137657	0.0252154	18.3176
311	0.114628	0.0623486	0.0884883	0.0369671	41.7763
313	1.25448	1.64323	1.44886	0.274888	18.9728
316	1.67184	2.36795	2.01989	0.492224	24.3688
318	0.0340936	0.0383318	0.0362127	0.00299686	8.27572
321	0.103206	0.118464	0.110835	0.010789	9.73432
322	0.0275866	0.0590495	0.043318	0.0222476	51.3588
323	1.15786	1.69503	1.42644	0.379837	26.6282
324	0.0215963	0.0432902	0.0324432	0.0153399	47.2823
325	2.17708	2.93879	2.55794	0.53861	21.0565
326	0.0645828	0.0672834	0.0659331	0.00190961	2.89629
327	0.0285712	0.0455907	0.037081	0.0120346	32.455
328	0.0314628	0.0448588	0.0381608	0.0094724	24.8223
329	0.0345306	0.0468629	0.0406968	0.00872025	21.4274
330	0.0374183	0.0549208	0.0461696	0.0123761	26.8058
331	0.0701917	0.0881731	0.0791824	0.0127148	16.0576
332	0.0630957	0.066994	0.0650449	0.00275651	4.23787
333	0.0362459	0.0533847	0.0448153	0.012119	27.042
334	0.0453205	0.0763809	0.0608507	0.021963	36.0933
335	0.199798	0.265613	0.232706	0.0465382	19.9988
336	0.162777	0.292967	0.227872	0.0920582	40.3991
337	0.023809	0.0381581	0.0309835	0.0101463	32.7475
338	0.0368333	0.0618373	0.0493353	0.0176805	35.8374
339	0.0536155	0.0928255	0.0732205	0.0277257	37.866
340	0.017019	0.032002	0.0245105	0.0105946	43.2247
341	0.0196482	0.015964	0.0178061	0.00260512	14.6305
342	0.0102094	0.0142141	0.0122118	0.00283175	23.1887
343	0.0248416	0.0341106	0.0294761	0.00655417	22.2355
344	0.0664975	0.0593591	0.0629283	0.00504761	8.02121
345	0.0675279	0.0713202	0.0694241	0.00268156	3.86258
346	0.0303991	0.0514435	0.0409213	0.0148806	36.364
348	0.0183134	0.0237971	0.0210553	0.00387756	18.4161
350	0.0507663	0.0743983	0.0625823	0.0167103	26.7014
351	0.0665662	0.0704633	0.0685148	0.00275567	4.022
352	0.0140401	0.145234	0.0796371	0.0927681	116.489
353	0.0368528	0.033507	0.0351799	0.00236584	6.72497
354	0.0496138	0.0852637	0.0674387	0.0252083	37.3795
355	0.0403132	0.0489848	0.044649	0.00613175	13.7332
356	0.0243189	0.0505771	0.037448	0.0185674	49.5817
357	0.0547327	0.0723935	0.0635631	0.0124881	19.6467
358	0.0183919	0.0201438	0.0192678	0.00123878	6.42926
359	0.17372	0.191354	0.182537	0.0124691	6.83101
361	0.207835	0.214993	0.211414	0.00506147	2.3941
362	0.0246148	0.0377132	0.031164	0.00926197	29.7201
363	0.131317	0.330688	0.231002	0.140977	61.0282
364	0.0346282	0.105653	0.0701406	0.0502221	71.6021
365	0.085511	0.207309	0.14641	0.0861242	58.824
366	0.0446606	0.0749679	0.0598142	0.0214305	35.8284
367	0.0424322	0.0816758	0.062054	0.0277494	44.7182
368	0.535054	0.607512	0.571283	0.0512355	8.9685
370	0.0715637	0.0205779	0.0460708	0.0360524	78.2543
371	0.154317	0.224785	0.189551	0.0498284	26.2876
372	0.127779	0.150639	0.139209	0.0161645	11.6116
373	0.0145067	0.0156332	0.01507	0.000796556	5.28572
374	0.0939282	0.117681	0.105805	0.0167958	15.8743
375	0.0878827	0.168088	0.127985	0.0567137	44.3127
376	0.0647456	0.0524197	0.0585827	0.00871573	14.8777
377	0.0252742	0.0543613	0.0398177	0.0205677	51.6546
378	0.0229987	0.0166686	0.0198337	0.00447606	22.568
379	0.0481359	0.066156	0.057146	0.0127421	22.2975
380	0.0101169	0.0226265	0.0163717	0.00884562	54.03
383	0.0253502	0.0192804	0.0223153	0.004292	19.2334
384	0.0184104	0.0249024	0.0216564	0.00459054	21.1971
385	0.0784139	0.0738171	0.0761155	0.00325043	4.27039
386	0.086901	0.0971186	0.0920098	0.00722493	7.85235
387	0.0509907	0.0355469	0.0432688	0.0109204	25.2385
388	0.054064	0.0573296	0.0556968	0.00230913	4.14589
389	0.0214057	0.0274828	0.0244443	0.00429716	17.5794
391	0.046946	0.0438106	0.0453783	0.00221706	4.88573
392	0.131374	0.143909	0.137641	0.00886358	6.43962
393	0.321353	0.470098	0.395726	0.105179	26.5787
394	0.0496085	0.0604846	0.0550465	0.00769056	13.971
395	0.0807555	0.0802079	0.0804817	0.000387212	0.481118
397	0.0545898	0.0865482	0.070569	0.022598	32.0226
400	0.0350397	0.0478956	0.0414677	0.00909049	21.9219
401	0.0412891	0.0467434	0.0440162	0.00385677	8.76216
402	0.119774	0.126586	0.12318	0.00481681	3.91038
403	1.61093	0.864849	1.23789	0.527559	42.6176
404	0.0325593	0.0540398	0.0432995	0.015189	35.0789
406	0.0212437	0.034732	0.0279879	0.00953767	34.0779
407	0.0336452	0.0457188	0.039682	0.00853732	21.5144
408	0.0290827	0.0343263	0.0317045	0.00370779	11.6948
410	0.243885	0.221127	0.232506	0.0160923	6.92126
411	0.0880885	0.0220348	0.0550617	0.046707	84.8268
412	0.162809	0.165864	0.164336	0.00216021	1.3145
419	0.0187589	0.072476	0.0456174	0.0379837	83.2658
420	0.0663795	0.1318	0.0990898	0.0462593	46.6842
421	0.283189	0.347925	0.315557	0.0457753	14.5062
423	0.113472	0.123258	0.118365	0.00691975	5.84611
424	0.0290528	0.0848764	0.0569646	0.0394732	69.2943
425	0.0769511	0.0939404	0.0854457	0.0120132	14.0595
426	0.0506268	0.0868482	0.0687375	0.0256124	37.2612
427	0.0255454	0.0360258	0.0307856	0.00741076	24.0722
428	0.0842706	0.131344	0.107807	0.0332859	30.8754
429	0.0660843	0.0856325	0.0758584	0.0138227	18.2217
430	0.0948511	0.0939328	0.094392	0.000649336	0.687915
431	0.0696245	0.110774	0.0901993	0.0290971	32.2587
432	0.0462706	0.0568251	0.0515479	0.00746316	14.4781
436	0.0364426	0.0968492	0.0666459	0.0427139	64.0908
438	0.104943	0.179878	0.14241	0.052987	37.2073
439	0.0443813	0.0853177	0.0648495	0.0289464	44.6363
442	0.064687	0.232688	0.148688	0.118795	79.8955
443	0.569117	0.79646	0.682789	0.160756	23.544
446	0.056389	0.0888422	0.0726156	0.0229479	31.6019
447	0.218	0.154347	0.186173	0.0450095	24.1761
448	0.118449	0.210398	0.164424	0.0650178	39.5429
449	0.223959	0.34791	0.285934	0.0876466	30.6527
453	0.740261	0.804802	0.772531	0.0456374	5.90751
454	0.189732	0.370412	0.280072	0.12776	45.6169
456	0.0965148	0.153916	0.125215	0.0405888	32.4152
457	0.0563112	0.0977268	0.077019	0.0292853	38.0234
459	0.104153	0.153035	0.128594	0.0345648	26.879
461	0.633056	0.982591	0.807824	0.247159	30.5956
462	0.698909	1.22346	0.961184	0.370914	38.5892
463	0.10271	0.0774035	0.0900567	0.0178944	19.8701
464	1.1857	1.72446	1.45508	0.380961	26.1814
467	1.10892	1.83305	1.47098	0.512037	34.8091
469	0.548783	1.39992	0.974352	0.601845	61.7688
470	0.0674427	0.0837619	0.0756023	0.0115394	15.2633
471	0.238652	0.260107	0.249379	0.015171	6.08349
472	1.697	2.49314	2.09507	0.562956	26.8705
473	0.024648	0.114317	0.0694825	0.0634056	91.254
483	0.0908513	0.17845	0.134651	0.0619416	46.0017
485	0.175757	0.40688	0.291319	0.163429	56.0996
486	0.0531991	0.0790214	0.0661103	0.0182591	27.6192
489	0.944421	1.23956	1.09199	0.208695	19.1114
492	2.85619	4.2158	3.53599	0.961389	27.1887
496	0.385997	1.04817	0.717083	0.468227	65.296
501	0.0767535	0.247935	0.162344	0.121044	74.5598
505	0.581606	0.885999	0.733802	0.215238	29.3319
599	0.0363138	0.0744426	0.0553782	0.0269611	48.6855
600	0.102431	0.214845	0.158638	0.0794887	50.107
602	2.79311	1.22247	2.00779	1.11061	55.3151
605	0.0202348	0.0223079	0.0212714	0.0014659	6.89144
