# Supplementary material for: Vitamin D Binding Protein Isoforms and Apolipoprotein E in Cerebrospinal Fluid as Prognostic Biomarkers of Multiple Sclerosis
Source: PLoS One. 2015 Jun 5;10(6):e0129291. doi: 10.1371/journal.pone.0129291 (PMC4457896; doi:10.1371/journal.pone.0129291)
Supplement: S2 Dataset — The zipped folder includes the 24 files related to the 2_DE dataset from CSF sample maps of each patient included in the study. In particular, in each file, %Vol values of matched spots between replicates are reported. For each spot mean and standard deviation (SD) were calculated and the value of variability (expressed as mean SD percentage, %SD) is reported. (ZIP) [file pone.0129291.s002.zip › replicates/SM42.xls]

## Sheet: Foglio1
Group ID	SM 42ter	SM42BIS
34	0.0244066	0.0306207	0.0275137	0.00439403	15.9704	23.3673
35	0.0243894	0.0253771	0.0248832	0.000698409	2.80674
36	0.0286113	0.0294745	0.0290429	0.000610375	2.10163
37	0.0251739	0.0207	0.0229369	0.00316353	13.7923
38	0.0182994	0.019857	0.0190782	0.00110139	5.77303
61	0.0265165	0.012702	0.0196092	0.00976833	49.8149
67	0.0146691	0.00670285	0.010686	0.00563299	52.7139
70	0.033593	0.0680909	0.0508419	0.0243937	47.9795
71	0.0380579	0.039381	0.0387195	0.000935573	2.41629
73	0.0412196	0.045677	0.0434483	0.00315186	7.25427
74	0.122283	0.0421153	0.0821991	0.0566871	68.9632
76	0.0209183	0.0185662	0.0197423	0.00166319	8.4245
83	0.0717296	0.0615757	0.0666527	0.00717989	10.7721
84	0.0392866	0.0384254	0.038856	0.00060896	1.56722
88	0.0318744	0.0321755	0.0320249	0.00021291	0.664825
90	0.0823217	0.0789381	0.0806299	0.00239257	2.96734
91	0.0166537	0.0160641	0.0163589	0.00041691	2.54852
92	0.0362538	0.0349548	0.0356043	0.000918532	2.57983
104	0.0466714	0.0505258	0.0485986	0.00272547	5.60813
108	0.220933	0.264702	0.242817	0.0309494	12.7459
109	0.0394236	0.0555068	0.0474652	0.0113725	23.9597
112	0.0516804	0.0192872	0.0354838	0.0229055	64.5519
114	0.046041	0.0361569	0.0410989	0.00698911	17.0056
116	0.0112158	0.0106606	0.0109382	0.000392586	3.58913
121	0.0315401	0.0229192	0.0272297	0.0060959	22.387
122	0.0943221	0.0723104	0.0833163	0.0155646	18.6814
123	0.0355842	0.0398148	0.0376995	0.00299149	7.93508
130	0.0527098	0.021875	0.0372924	0.0218035	58.4663
131	0.196707	0.157494	0.1771	0.0277278	15.6565
132	0.527284	0.441625	0.484455	0.0605701	12.5027
133	0.163798	0.137401	0.150599	0.0186655	12.3941
135	1.03037	1.01731	1.02384	0.00923481	0.901978
138	0.0843673	0.0409694	0.0626684	0.0306869	48.9672
139	0.0725679	0.0324776	0.0525228	0.0283481	53.973
140	0.369176	0.35154	0.360358	0.0124705	3.4606
141	3.01809	3.39982	3.20896	0.269924	8.41158
142	0.0241707	0.0147844	0.0194775	0.00663712	34.0757
146	0.8084	1.01175	0.910075	0.14379	15.7998
153	0.215031	0.132497	0.173764	0.0583604	33.586
154	0.502892	0.409529	0.45621	0.0660176	14.4709
156	0.567343	0.452403	0.509873	0.0812749	15.9402
158	0.719485	0.633436	0.676461	0.0608458	8.99474
159	0.122505	0.130729	0.126617	0.00581525	4.59278
160	0.852951	0.696776	0.774863	0.110432	14.2519
163	0.0222877	0.015962	0.0191248	0.00447295	23.3881
166	0.0326932	0.0276704	0.0301818	0.00355166	11.7675
167	0.0266961	0.0222626	0.0244794	0.00313496	12.8065
172	7.62648	9.9032	8.76484	1.60988	18.3675
180	6.15	17.1422	11.6461	7.77266	66.7404
181	3.96843	7.36448	5.66646	2.40137	42.3787
191	2.95602	2.32232	2.63917	0.448094	16.9786
196	0.254088	0.0917206	0.172904	0.114811	66.4015
199	1.12357	1.04083	1.0822	0.058506	5.40621
201	0.0981024	0.0362817	0.0671921	0.0437138	65.058
227	5.0502	7.1156	6.0829	1.46046	24.0092
228	0.0497447	0.029652	0.0396984	0.0142077	35.7891
230	0.0310178	0.0239491	0.0274834	0.00499833	18.1867
231	0.0393649	0.0313528	0.0353588	0.00566541	16.0226
234	0.0806682	0.111924	0.0962961	0.0221012	22.9513
235	0.0133741	0.01979	0.0165821	0.00453673	27.3593
236	0.0200751	0.0211911	0.0206331	0.000789131	3.82459
246	0.0548863	0.0533045	0.0540954	0.0011185	2.06765
247	0.0656986	0.0499843	0.0578415	0.0111117	19.2106
248	0.0565673	0.0280122	0.0422898	0.0201915	47.7456
249	0.107496	0.0631336	0.0853148	0.031369	36.7685
250	0.0340559	0.0300335	0.0320447	0.00284427	8.87593
251	0.0561324	0.0553489	0.0557407	0.000554018	0.993921
253	0.05169	0.0376699	0.0446799	0.00991371	22.1883
256	0.0634694	0.0450457	0.0542576	0.0130275	24.0105
257	0.0633268	0.0615748	0.0624508	0.00123885	1.98372
259	0.0289724	0.0284908	0.0287316	0.000340543	1.18525
260	0.084636	0.0803033	0.0824697	0.00306368	3.71492
261	0.0261733	0.0150263	0.0205998	0.00788212	38.2631
264	0.109234	0.0403433	0.0747886	0.0487131	65.1343
265	0.0201512	0.0193661	0.0197587	0.00055515	2.80965
266	0.164472	0.0896858	0.127079	0.0528818	41.6134
268	0.0902234	0.0655176	0.0778705	0.0174696	22.4342
269	0.0560369	0.0348734	0.0454551	0.0149649	32.9222
270	0.0436044	0.0322476	0.037926	0.00803047	21.1741
272	0.0323507	0.0210691	0.0267099	0.0079773	29.8664
273	0.0154228	0.0100583	0.0127405	0.00379327	29.7732
276	0.360644	0.229885	0.295265	0.0924606	31.3145
280	0.070684	0.0602827	0.0654833	0.00735483	11.2316
281	0.0215404	0.0155271	0.0185338	0.00425205	22.9422
283	0.0368496	0.067596	0.0522228	0.021741	41.6312
284	0.104465	0.0764385	0.0904517	0.0198177	21.9097
287	0.624341	0.65489	0.639616	0.0216014	3.37725
289	0.634831	0.472059	0.553445	0.115097	20.7965
290	0.314954	0.18051	0.247732	0.0950663	38.3746
294	0.0566588	0.0353681	0.0460134	0.0150548	32.7183
295	0.0317968	0.0306642	0.0312305	0.000800869	2.56438
297	0.0691659	0.0998719	0.0845189	0.0217124	25.6894
298	0.0386924	0.068784	0.0537382	0.021278	39.5956
299	0.0643612	0.11298	0.0886706	0.0343787	38.7712
302	0.0607122	0.0826143	0.0716632	0.0154871	21.611
303	0.0333443	0.0336057	0.033475	0.000184838	0.552166
304	0.26603	0.193244	0.229637	0.0514675	22.4125
305	0.147308	0.12106	0.134184	0.0185601	13.8319
306	0.32154	0.210091	0.265815	0.0788063	29.647
309	0.0522121	0.065197	0.0587046	0.00918171	15.6405
310	0.172604	0.122317	0.14746	0.0355583	24.1138
311	0.199469	0.150182	0.174826	0.0348512	19.9348
314	0.130373	0.0708695	0.100621	0.0420753	41.8155
315	0.097936	0.0779838	0.0879599	0.0141083	16.0395
316	0.0986971	0.0650293	0.0818632	0.0238067	29.0811
317	0.138146	0.132979	0.135563	0.00365362	2.69516
318	0.115039	0.0575793	0.0863092	0.0406301	47.0751
320	0.0530861	0.0407946	0.0469403	0.0086914	18.5158
322	0.0919546	0.0891246	0.0905396	0.00200111	2.21021
323	0.0607952	0.0363958	0.0485955	0.017253	35.5032
324	0.11009	0.0800286	0.0950593	0.0212566	22.3614	#DIV/0!
325	0.173082	0.218445	0.195764	0.0320765	16.3853
326	0.144824	0.107486	0.126155	0.026402	20.9282
327	0.0293454	0.0262134	0.0277794	0.00221466	7.9723
328	0.192604	0.127296	0.15995	0.0461797	28.8714
329	0.0136107	0.0211575	0.0173841	0.00533639	30.697
332	0.0236161	0.0128766	0.0182464	0.00759397	41.6191
333	0.0294199	0.0341044	0.0317622	0.00331244	10.4289
334	0.0233568	0.0206607	0.0220088	0.00190643	8.66215
335	0.0122225	0.013054	0.0126383	0.000587959	4.65222
336	0.0264144	0.0522177	0.039316	0.0182457	46.4077
337	0.242294	0.211393	0.226844	0.0218503	9.63233
338	0.0301974	0.0333598	0.0317786	0.00223615	7.03667
339	0.143415	0.126676	0.135045	0.0118363	8.76465
341	0.0760675	0.0728704	0.074469	0.00226069	3.03575
342	1.07659	0.71029	0.89344	0.259013	28.9906
343	0.0306518	0.0662984	0.0484751	0.025206	51.9977
344	0.116397	0.110233	0.113315	0.00435861	3.84645
345	0.125521	0.14664	0.13608	0.0149334	10.9739
346	0.347472	0.359257	0.353364	0.00833325	2.35826
347	1.14605	0.697246	0.921648	0.317352	34.4331
348	0.114089	0.128335	0.121212	0.0100734	8.3106
349	1.19095	0.861033	1.02599	0.233287	22.7377
351	0.0405993	0.0334058	0.0370025	0.00508657	13.7465
352	0.0592799	0.0430522	0.0511661	0.0114747	22.4264
354	0.0555328	0.0253783	0.0404555	0.0213225	52.7059
357	1.80453	1.70538	1.75495	0.0701096	3.99495
358	1.13421	0.98522	1.05971	0.105352	9.94153
360	0.141827	0.0579922	0.0999096	0.0592802	59.3338
361	0.077497	0.0324909	0.0549939	0.0318241	57.8684
364	0.0954397	0.0494559	0.0724478	0.0325155	44.8812
367	0.124716	0.0920878	0.108402	0.0230716	21.2834
369	0.171638	0.0791061	0.125372	0.0654299	52.1886
370	0.0710294	0.0625851	0.0668073	0.00597102	8.93769
371	0.0585319	0.0397549	0.0491434	0.0132773	27.0176
372	0.238499	0.209356	0.223928	0.0206072	9.20263
374	0.106632	0.0158717	0.0612519	0.0641772	104.776
375	0.0725961	0.0421021	0.0573491	0.0215625	37.5987
376	0.252885	0.206594	0.22974	0.0327327	14.2477
377	0.0338361	0.0316645	0.0327503	0.00153555	4.68867
378	0.0655671	0.0517131	0.0586401	0.00979626	16.7057
379	0.0241025	0.0164219	0.0202622	0.005431	26.8036
380	0.0207382	0.0235274	0.0221328	0.00197226	8.91104
381	0.0593845	0.0406454	0.050015	0.0132505	26.4932
383	0.123105	0.0898488	0.106477	0.0235157	22.0852
384	0.0388094	0.0247954	0.0318024	0.00990939	31.1593
385	0.025488	0.0194722	0.0224801	0.00425381	18.9226
386	0.0978683	0.0813364	0.0896023	0.0116898	13.0463
387	0.038161	0.020847	0.029504	0.0122428	41.4955
388	0.0175189	0.0137683	0.0156436	0.00265207	16.9531
389	0.0237874	0.0177854	0.0207864	0.00424405	20.4175
390	0.0392141	0.0279247	0.0335694	0.00798281	23.78
391	0.0740851	0.0347399	0.0544125	0.0278213	51.1303
392	0.0725636	0.0484985	0.0605311	0.0170166	28.1122
393	0.0705132	0.0510452	0.0607792	0.013766	22.6491
394	0.0695427	0.0455865	0.0575646	0.0169396	29.4271
395	0.0509837	0.0370638	0.0440238	0.00984286	22.3581
396	0.0315915	0.0212425	0.026417	0.00731785	27.7013
398	0.0776617	0.0444126	0.0610371	0.0235107	38.5186
403	0.351074	0.383536	0.367305	0.0229541	6.24933
404	0.22531	0.134546	0.179928	0.0641798	35.6697
407	0.0965271	0.0866296	0.0915784	0.00699859	7.64219
408	0.172304	0.101935	0.13712	0.0497584	36.2883
411	0.44686	0.310352	0.378606	0.0965257	25.495
412	0.120805	0.0730525	0.0969288	0.0337661	34.836
415	0.242834	0.148086	0.19546	0.066997	34.2766
416	0.148661	0.104633	0.126647	0.0311325	24.5821
417	0.106572	0.0625858	0.0845789	0.0311029	36.7739
418	0.0357863	0.0222305	0.0290084	0.0095854	33.0435
419	0.0167523	0.0221476	0.01945	0.00381505	19.6147
421	0.0834354	0.0846916	0.0840635	0.000888268	1.05666
422	0.0104323	0.00788802	0.00916016	0.00179908	19.6402
423	0.166373	0.12111	0.143741	0.0320058	22.2662
424	0.130025	0.0699691	0.0999971	0.0424659	42.4672
425	0.0476593	0.0553264	0.0514928	0.00542146	10.5286
426	0.0213238	0.0225827	0.0219533	0.000890177	4.05487
428	0.0182359	0.0122458	0.0152409	0.00423564	27.7914
429	0.0227684	0.0267305	0.0247494	0.00280163	11.32
431	0.0246142	0.0188586	0.0217364	0.00406982	18.7235
432	0.0261984	0.0275376	0.026868	0.000946957	3.52448
434	0.0712763	0.0655745	0.0684254	0.00403178	5.89223
435	0.0733374	0.115044	0.0941907	0.029491	31.3099
437	0.0660911	0.0481837	0.0571374	0.0126624	22.1614
439	0.128799	0.0757869	0.102293	0.0374852	36.645
440	0.200665	0.163046	0.181856	0.0266007	14.6274
443	0.381904	0.414533	0.398219	0.0230722	5.79385
444	0.0585312	0.0775457	0.0680385	0.0134453	19.7613
445	0.42902	0.0767687	0.252894	0.249079	98.4914
447	0.312963	0.0869173	0.19994	0.159838	79.9431
449	0.0668057	0.0465652	0.0566854	0.0143122	25.2484
450	0.0834255	0.0834127	0.0834191	9.05097e-06	0.01085
451	0.370707	0.150207	0.260457	0.155917	59.8629
455	0.04156	0.0387877	0.0401738	0.00196031	4.87957
458	0.0228207	0.0296534	0.026237	0.00483145	18.4146
459	1.68967	0.764664	1.22717	0.654078	53.2998
461	0.347752	0.119219	0.233486	0.161597	69.2108
465	0.0667759	0.0563213	0.0615486	0.00739252	12.0109
466	0.316574	0.260906	0.28874	0.0393632	13.6328
468	0.13495	0.0899756	0.112463	0.0318017	28.2775
470	0.320285	0.307978	0.314132	0.00870236	2.77029
472	0.0605036	0.0271313	0.0438175	0.0235978	53.8548
473	0.0804706	0.0816064	0.0810385	0.000803132	0.99105
474	0.103487	0.0991828	0.101335	0.00304353	3.00344
475	0.0646663	0.0402942	0.0524802	0.0172337	32.8384
476	0.083345	0.045804	0.0645745	0.0265455	41.1083
477	0.237654	0.206179	0.221917	0.0222562	10.0291
478	0.0877787	0.0649169	0.0763478	0.0161657	21.1738
479	0.0807468	0.0655158	0.0731313	0.0107699	14.7269
480	0.0900331	0.0829879	0.0865105	0.00498171	5.7585
481	0.088645	0.0647307	0.0766879	0.01691	22.0504
483	0.0501963	0.0444371	0.0473167	0.00407237	8.60662
485	0.152149	0.10811	0.13013	0.0311403	23.9302
486	0.0614884	0.0830378	0.0722631	0.0152377	21.0865
487	0.124153	0.0966694	0.110411	0.0194338	17.6013
489	0.110984	0.151501	0.131242	0.0286498	21.8297
492	0.150461	0.0955336	0.122997	0.0388395	31.5776
493	0.0519176	0.0361135	0.0440156	0.0111752	25.3892
495	0.183806	0.138334	0.16107	0.0321536	19.9625
497	1.02096	0.82999	0.925475	0.135036	14.591
498	0.523314	0.348725	0.43602	0.123453	28.3137
500	0.707108	0.257631	0.48237	0.317828	65.889
501	1.14498	1.11247	1.12873	0.022988	2.03664
502	0.0958916	0.0888674	0.0923795	0.00496686	5.37658
503	0.145206	0.208641	0.176924	0.0448553	25.3529
505	0.130014	0.127015	0.128514	0.00212061	1.6501
511	2.25232	1.72516	1.98874	0.372758	18.7434
512	0.1931	0.179071	0.186086	0.00992	5.33088
514	1.67224	1.52587	1.59905	0.103499	6.47252
518	0.15607	0.0607107	0.10839	0.0674292	62.2096
519	0.288901	0.203972	0.246437	0.0600539	24.3689
520	0.773846	0.487764	0.630805	0.202291	32.0686
521	0.096442	0.0603159	0.078379	0.025545	32.5917
522	0.437964	0.353995	0.39598	0.059375	14.9945
523	2.46895	1.36394	1.91644	0.78136	40.7713
525	1.63299	1.33454	1.48377	0.211036	14.223
527	0.0399857	0.0516849	0.0458353	0.00827258	18.0485
528	0.0889584	0.089336	0.0891472	0.000267004	0.299509
531	0.168613	0.127613	0.148113	0.0289914	19.5738
534	0.295096	0.245259	0.270178	0.0352401	13.0433
536	0.108493	0.0824289	0.095461	0.0184301	19.3064
548	5.51876	5.7994	5.65908	0.198442	3.50662
549	1.24293	0.891337	1.06713	0.248614	23.2973
565	1.67254	1.12784	1.40019	0.385161	27.5078
633	0.380827	0.343697	0.362262	0.0262549	7.24748
			#DIV/0!	#DIV/0!	#DIV/0!
			#DIV/0!	#DIV/0!	#DIV/0!
			#DIV/0!	#DIV/0!	#DIV/0!
			#DIV/0!	#DIV/0!	#DIV/0!
			#DIV/0!	#DIV/0!	#DIV/0!
			#DIV/0!	#DIV/0!	#DIV/0!
			#DIV/0!	#DIV/0!	#DIV/0!
			#DIV/0!	#DIV/0!	#DIV/0!
			#DIV/0!	#DIV/0!	#DIV/0!
			#DIV/0!	#DIV/0!	#DIV/0!
			#DIV/0!	#DIV/0!	#DIV/0!
			#DIV/0!	#DIV/0!	#DIV/0!
			#DIV/0!	#DIV/0!	#DIV/0!
			#DIV/0!	#DIV/0!	#DIV/0!
			#DIV/0!	#DIV/0!	#DIV/0!
			#DIV/0!	#DIV/0!	#DIV/0!
			#DIV/0!	#DIV/0!	#DIV/0!
			#DIV/0!	#DIV/0!	#DIV/0!
			#DIV/0!	#DIV/0!	#DIV/0!
			#DIV/0!	#DIV/0!	#DIV/0!
			#DIV/0!	#DIV/0!	#DIV/0!
			#DIV/0!	#DIV/0!	#DIV/0!
			#DIV/0!	#DIV/0!	#DIV/0!
			#DIV/0!	#DIV/0!	#DIV/0!
			#DIV/0!	#DIV/0!	#DIV/0!
			#DIV/0!	#DIV/0!	#DIV/0!
			#DIV/0!	#DIV/0!	#DIV/0!
			#DIV/0!	#DIV/0!	#DIV/0!
			#DIV/0!	#DIV/0!	#DIV/0!
			#DIV/0!	#DIV/0!	#DIV/0!
			#DIV/0!	#DIV/0!	#DIV/0!
			#DIV/0!	#DIV/0!	#DIV/0!
			#DIV/0!	#DIV/0!	#DIV/0!
			#DIV/0!	#DIV/0!	#DIV/0!
			#DIV/0!	#DIV/0!	#DIV/0!
			#DIV/0!	#DIV/0!	#DIV/0!
			#DIV/0!	#DIV/0!	#DIV/0!
			#DIV/0!	#DIV/0!	#DIV/0!
			#DIV/0!	#DIV/0!	#DIV/0!
			#DIV/0!	#DIV/0!	#DIV/0!
			#DIV/0!	#DIV/0!	#DIV/0!
			#DIV/0!	#DIV/0!	#DIV/0!
			#DIV/0!	#DIV/0!	#DIV/0!
			#DIV/0!	#DIV/0!	#DIV/0!
			#DIV/0!	#DIV/0!	#DIV/0!
			#DIV/0!	#DIV/0!	#DIV/0!
			#DIV/0!	#DIV/0!	#DIV/0!
			#DIV/0!	#DIV/0!	#DIV/0!
			#DIV/0!	#DIV/0!	#DIV/0!
			#DIV/0!	#DIV/0!	#DIV/0!
			#DIV/0!	#DIV/0!	#DIV/0!
