# Supplementary material for: Vitamin D Binding Protein Isoforms and Apolipoprotein E in Cerebrospinal Fluid as Prognostic Biomarkers of Multiple Sclerosis
Source: PLoS One. 2015 Jun 5;10(6):e0129291. doi: 10.1371/journal.pone.0129291 (PMC4457896; doi:10.1371/journal.pone.0129291)
Supplement: S2 Dataset — The zipped folder includes the 24 files related to the 2_DE dataset from CSF sample maps of each patient included in the study. In particular, in each file, %Vol values of matched spots between replicates are reported. For each spot mean and standard deviation (SD) were calculated and the value of variability (expressed as mean SD percentage, %SD) is reported. (ZIP) [file pone.0129291.s002.zip › replicates/SM43.xls]

## Sheet: Foglio1
Group ID	sm 43	SM43BIS	media	devst	%				Mean (100%)	M.S.D	Variation
708	0.054527	0.016697	0.035612	0.0267498	75.1147	25.1433			0.035612	0.018915	0.531141
721	0.0251347	0.0180123	0.0215735	0.0050363	23.3448				0.0215735	0.00356122	0.165074
726	0.0118695	0.00930382	0.0105867	0.00181421	17.1368				0.0105867	0.00128286	0.121177
730	0.0461274	0.0386759	0.0424016	0.00526901	12.4264				0.0424017	0.00372575	0.0878681
733	0.0213739	0.0212531	0.0213135	8.54185e-05	0.400772				0.0213135	6.0386e-05	0.00283323
735	0.0269021	0.0197217	0.0233119	0.00507731	21.7799				0.0233119	0.00359021	0.154008
740	0.0223888	0.0260945	0.0242417	0.00262033	10.8092				0.0242417	0.00185283	0.0764315
741	0.0201103	0.0414019	0.0307561	0.0150554	48.9511				0.0307561	0.0106458	0.346136
742	0.012543	0.00981202	0.0111775	0.00193109	17.2766				0.0111775	0.00136549	0.122164
744	0.0240842	0.0397162	0.0319002	0.0110535	34.6502				0.0319002	0.00781601	0.245014
747	0.0124982	0.00972017	0.0111092	0.00196436	17.6823				0.0111092	0.00138901	0.125033
749	0.022834	0.0210282	0.0219311	0.00127689	5.8223				0.0219311	0.000902887	0.0411692
750	0.0182893	0.0262908	0.02229	0.00565791	25.3831				0.0222901	0.00400072	0.179484
752	0.0581481	0.0545702	0.0563591	0.00252996	4.48899				0.0563592	0.00178897	0.0317422
753	0.0376759	0.0279566	0.0328162	0.00687258	20.9426				0.0328162	0.00485962	0.148086
754	0.0582721	0.0449983	0.0516352	0.00938599	18.1775				0.0516352	0.00663689	0.128534
756	0.0238229	0.0316071	0.027715	0.00550426	19.8602				0.027715	0.00389207	0.140432
757	0.012713	0.019906	0.0163095	0.00508622	31.1856				0.0163095	0.00359652	0.220517
758	0.0298277	0.0573936	0.0436107	0.019492	44.6956				0.0436107	0.0137829	0.316045
759	0.0350643	0.0621147	0.0485895	0.0191275	39.3655				0.0485895	0.0135252	0.278357
760	0.0309609	0.0404039	0.0356824	0.00667721	18.7129				0.0356824	0.00472151	0.13232
761	0.0135263	0.0229058	0.0182161	0.00663231	36.4091				0.018216	0.00468973	0.257451
764	0.00955696	0.0228804	0.0162187	0.00942109	58.0879				0.0162187	0.00666173	0.410744
771	0.0286172	0.0276821	0.0281496	0.000661216	2.34893				0.0281497	0.000467556	0.0166096
774	0.182964	0.102318	0.142641	0.0570253	39.9782				0.142641	0.0403228	0.282688
776	0.0147236	0.0178199	0.0162718	0.00218941	13.4553				0.0162718	0.00154816	0.0951438
777	0.0126406	0.0140526	0.0133466	0.000998435	7.48082				0.0133466	0.000705967	0.0528949
778	0.038086	0.0293715	0.0337288	0.00616208	18.2695				0.0337287	0.00435724	0.129185
779	0.0249579	0.0420935	0.0335257	0.0121167	36.1415				0.0335257	0.00856776	0.255558
780	0.0181604	0.0173165	0.0177384	0.000596727	3.36403				0.0177385	0.000421917	0.0237855
781	0.068245	0.0703319	0.0692885	0.00147566	2.12974				0.0692885	0.00104346	0.0150596
782	0.0486751	0.0710105	0.0598428	0.0157935	26.3917				0.0598428	0.0111677	0.186617
787	0.0879441	0.0627726	0.0753583	0.0177989	23.6191				0.0753584	0.0125858	0.167012
788	0.184755	0.150609	0.167682	0.0241449	14.3992				0.167682	0.0170732	0.101819
789	0.429555	0.356717	0.393136	0.0515042	13.1009				0.393136	0.0364192	0.0926376
792	0.118198	0.0934286	0.105813	0.0175146	16.5524				0.105813	0.0123846	0.117042
793	0.82953	0.757847	0.793689	0.0506875	6.38633				0.793688	0.0358416	0.0451583
794	0.218283	0.205451	0.211867	0.00907359	4.28268				0.211867	0.00641605	0.0302833
796	2.29794	2.43659	2.36726	0.0980404	4.1415				2.36726	0.0693213	0.0292833
799	0.501668	0.700893	0.60128	0.140873	23.4289				0.60128	0.0996126	0.165667
802	0.0363179	0.0583029	0.0473104	0.0155457	32.859				0.0473104	0.0109925	0.232348
805	0.0664509	0.0877388	0.0770948	0.0150528	19.5251				0.0770948	0.0106439	0.138063
807	0.0586413	0.0650724	0.0618569	0.00454747	7.35161				0.0618568	0.00321555	0.0519837
808	0.0202821	0.033972	0.027127	0.00968022	35.6848				0.0271271	0.00684498	0.25233
809	0.228312	0.268716	0.248514	0.0285699	11.4963				0.248514	0.0202025	0.0812931
810	0.306612	0.442836	0.374724	0.0963249	25.7056				0.374724	0.0681116	0.181765
811	0.0643352	0.117114	0.0907246	0.0373202	41.1358				0.0907246	0.0263895	0.290874
812	0.0212009	0.0944543	0.0578276	0.051798	89.5731				0.0578276	0.0366267	0.633378
814	0.425651	0.601384	0.513518	0.124262	24.1982				0.513518	0.0878668	0.171108
818	0.394625	0.473912	0.434269	0.0560644	12.9101				0.434268	0.0396432	0.0912873
820	0.15575	0.175508	0.165629	0.013971	8.43513				0.165629	0.00987925	0.0596468
821	0.18548	0.281777	0.233629	0.0680923	29.1455				0.233628	0.0481484	0.20609
825	20.0378	9.8627	14.9503	7.19488	48.1255				14.9503	5.08757	0.3403
836	2.48605	2.44578	2.46591	0.0284752	1.15475				2.46591	0.0201383	0.00816665
837	7.59172	8.77317	8.18244	0.835411	10.2098				8.18245	0.590728	0.0721945
838	3.82571	5.44615	4.63593	1.14582	24.7162				4.63593	0.810217	0.174769
839	0.0474049	0.288671	0.168038	0.170601	101.525				0.168038	0.120633	0.717892
840	0.0759895	0.0671428	0.0715661	0.00625556	8.74095				0.0715662	0.00442338	0.0618083
842	3.27408	1.09243	2.18325	1.54266	70.6587				2.18326	1.09083	0.499632
843	0.0675395	0.0723445	0.069942	0.00339765	4.85781				0.069942	0.00240252	0.0343502
844	0.0428263	0.0125942	0.0277102	0.0213773	77.1459				0.0277102	0.015116	0.545504
847	0.889527	1.36977	1.12965	0.339583	30.061				1.12965	0.24012	0.212562
861	0.0254633	0.0332887	0.029376	0.00553339	18.8364				0.029376	0.00391266	0.133192
870	0.0213367	0.0150199	0.0181783	0.00446665	24.5713				0.0181783	0.00315841	0.173746
875	0.0313601	0.0319027	0.0316314	0.000383676	1.21296				0.0316314	0.00027133	0.00857786
876	0.108911	0.0818509	0.0953809	0.0191344	20.061				0.0953809	0.01353	0.141852
878	0.0238567	0.0252859	0.0245713	0.0010106	4.11292				0.0245713	0.000714558	0.029081
881	0.0721315	0.116138	0.0941348	0.0311173	33.0561				0.0941349	0.0220034	0.233743
882	0.0999641	0.14629	0.123127	0.0327574	26.6045				0.123127	0.0231628	0.188121
883	0.0728577	0.0232947	0.0480762	0.0350463	72.8975				0.0480762	0.0247815	0.515462
885	0.0312127	0.0224364	0.0268245	0.00620578	23.1347				0.0268245	0.00438816	0.163588
886	0.0199411	0.0483887	0.0341649	0.0201155	58.8777				0.0341649	0.0142238	0.416328
888	0.0702833	0.0425603	0.0564218	0.0196031	34.7439				0.0564218	0.0138615	0.245676
889	0.0494068	0.020262	0.0348344	0.0206085	59.1613				0.0348344	0.0145724	0.418333
890	0.0395829	0.0588428	0.0492129	0.0136188	27.6733				0.0492128	0.00962993	0.195679
891	0.123507	0.0907765	0.107142	0.023144	21.6013				0.107142	0.0163651	0.152743
892	0.0644848	0.100387	0.0824359	0.0253867	30.7957				0.0824361	0.0179513	0.21776
893	0.0961519	0.0734253	0.0847886	0.0160701	18.9532				0.0847886	0.0113633	0.134019
895	0.0275928	0.120954	0.0742734	0.0660163	88.8829				0.0742736	0.0466808	0.628498
897	0.121394	0.0763978	0.0988959	0.0318171	32.1723				0.0988959	0.0224981	0.227493
899	0.0185712	0.0245607	0.021566	0.00423522	19.6384				0.021566	0.00299476	0.138865
900	0.031325	0.0319631	0.031644	0.000451205	1.42588				0.031644	0.000319075	0.0100833
901	0.0291508	0.036557	0.0328539	0.00523697	15.9402				0.0328539	0.00370308	0.112714
902	0.0142503	0.0374957	0.025873	0.016437	63.5295				0.025873	0.0116227	0.449222
903	0.00907856	0.0200482	0.0145634	0.00775671	53.2617				0.0145634	0.00548483	0.376618
904	0.0294494	0.0754971	0.0524732	0.0325606	62.0519				0.0524732	0.0230239	0.438773
905	0.0549011	0.0817177	0.0683094	0.0189622	27.7593				0.0683094	0.0134083	0.196287
906	0.0447831	0.0498316	0.0473073	0.00356983	7.54603				0.0473073	0.00252426	0.0533588
907	0.0400813	0.0780286	0.059055	0.0268328	45.437				0.059055	0.0189736	0.321287
909	0.240117	0.120009	0.180063	0.0849292	47.1664				0.180063	0.0600542	0.333518
910	0.13343	0.136953	0.135191	0.00249114	1.84267				0.135191	0.00176148	0.0130296
911	0.349963	0.383534	0.366749	0.0237383	6.47263				0.366749	0.0167855	0.0457685
912	0.0385867	0.0513927	0.0449897	0.00905521	20.1273				0.0449897	0.00640304	0.142322
913	0.0373364	0.0694342	0.0533853	0.0226966	42.5146				0.0533853	0.0160489	0.300624
914	0.0736072	0.0549548	0.064281	0.0131892	20.5181				0.064281	0.00932622	0.145085
915	0.127306	0.0655422	0.0964241	0.0436736	45.2932				0.0964244	0.0308821	0.320273
916	0.0214672	0.0173706	0.0194189	0.00289673	14.9171				0.0194189	0.00204828	0.105479
919	0.592295	0.862865	0.72758	0.191322	26.2956				0.72758	0.135285	0.185938
922	0.0559011	0.0603743	0.0581377	0.00316303	5.44058				0.0581377	0.00223661	0.0384709
923	0.0709689	0.0588188	0.0648939	0.00859142	13.2392				0.0648938	0.00607503	0.0936149
925	0.0336021	0.0223876	0.0279949	0.00792985	28.3261				0.0279949	0.00560722	0.200295
926	0.242735	0.229126	0.23593	0.00962302	4.07875				0.235931	0.00680456	0.0288414
927	0.182553	0.186677	0.184615	0.00291611	1.57956				0.184615	0.00206181	0.0111682
928	0.0430895	0.0364281	0.0397588	0.00471032	11.8472				0.0397588	0.00333069	0.0837725
929	0.55549	0.784104	0.669797	0.161655	24.1349				0.669797	0.114307	0.170659
930	0.0698997	0.117056	0.0934779	0.0333445	35.6711				0.0934778	0.023578	0.252232
931	0.310151	0.389351	0.349751	0.0560029	16.0122				0.349751	0.0396	0.113223
932	0.0587844	0.136143	0.0974637	0.0547008	56.1243				0.0974635	0.0386791	0.396858
933	0.154999	0.171616	0.163307	0.01175	7.19501				0.163307	0.00830863	0.0508773
934	0.0463092	0.0508223	0.0485658	0.00319124	6.57098				0.0485657	0.00225659	0.0464647
935	0.0831229	0.0781045	0.0806137	0.00354854	4.40191				0.0806137	0.00250922	0.0311265
937	0.0941603	0.0789746	0.0865675	0.0107379	12.4041				0.0865674	0.00759288	0.0877106
938	0.139253	0.119293	0.129273	0.0141139	10.9179				0.129273	0.00998	0.0772012
939	0.298031	0.372381	0.335206	0.0525734	15.6839				0.335206	0.0371749	0.110901
940	0.383203	0.348835	0.366019	0.0243018	6.6395				0.366019	0.017184	0.0469484
942	0.0806376	0.0672774	0.0739575	0.00944709	12.7737				0.0739575	0.00668011	0.0903236
943	0.0595275	0.13877	0.0991488	0.0560329	56.514				0.0991487	0.0396212	0.399614
946	0.0675803	0.0662984	0.0669393	0.00090644	1.35412				0.0669393	0.000640951	0.0095751
947	0.0938488	0.513416	0.303632	0.296679	97.7099				0.303632	0.209784	0.690913
950	0.0261563	0.0489426	0.0375494	0.0161123	42.9097				0.0375495	0.0113932	0.303418
951	0.118459	0.169719	0.144089	0.0362463	25.1555				0.144089	0.0256302	0.177878
953	0.0926772	0.109695	0.101186	0.0120334	11.8923				0.101186	0.00850894	0.0840919
954	0.146804	0.165565	0.156185	0.013266	8.49382				0.156184	0.00938062	0.0600612
955	0.146031	0.162491	0.154261	0.011639	7.54499				0.154261	0.0082304	0.0533538
957	0.0575368	0.0585928	0.0580648	0.000746705	1.28599				0.0580648	0.000527989	0.00909311
958	0.14044	0.103041	0.121741	0.0264451	21.7225				0.12174	0.0186995	0.153601
959	0.0258468	0.0295616	0.0277042	0.00262676	9.48145				0.0277042	0.00185742	0.0670446
963	0.0329998	0.0388601	0.03593	0.00414386	11.5332				0.03593	0.00293013	0.0815513
964	0.0263378	0.0159247	0.0211313	0.00736317	34.845				0.0211313	0.00520653	0.24639
967	0.0241549	0.0231409	0.0236479	0.000717006	3.03201				0.0236479	0.000507019	0.0214404
973	1.11301	1.35347	1.23324	0.170031	13.7873				1.23324	0.120228	0.0974897
974	0.368389	0.408065	0.388227	0.0280552	7.22649				0.388227	0.0198383	0.0510997
975	0.198522	0.25858	0.228551	0.0424674	18.5812				0.228551	0.0300292	0.13139
976	1.43206	1.40291	1.41749	0.0206122	1.45414				1.41748	0.0145761	0.0102831
980	0.208909	0.19019	0.199549	0.0132363	6.63311				0.199549	0.00935956	0.0469035
981	1.3892	1.54693	1.46806	0.111532	7.59721				1.46807	0.078863	0.0537189
982	0.560557	0.929662	0.745109	0.260997	35.028				0.74511	0.184553	0.247685
983	2.15383	2.64251	2.39817	0.345549	14.4089				2.39817	0.24434	0.101886
984	0.22272	0.139097	0.180908	0.0591304	32.6852				0.180908	0.0418113	0.231119
985	1.09283	1.65221	1.37252	0.395541	28.8186				1.37252	0.279689	0.203778
989	0.0827531	0.0740521	0.0784026	0.00615254	7.84736				0.0784026	0.00435048	0.0554889
990	0.0250607	0.0547855	0.0399231	0.0210186	52.6477				0.0399231	0.0148624	0.372276
994	0.113767	0.135253	0.12451	0.0151929	12.2021				0.12451	0.0107432	0.0862842
995	0.0522281	0.056598	0.0544131	0.00308999	5.67876				0.054413	0.00218495	0.040155
996	3.55331	5.75173	4.65252	1.55452	33.4124				4.65252	1.09921	0.236261
998	0.062461	0.0880827	0.0752719	0.0181173	24.0691				0.0752718	0.0128108	0.170194
999	0.0953556	0.169312	0.132334	0.0522951	39.5175				0.132334	0.036978	0.27943
1001	0.0246458	0.0549196	0.0397827	0.0214068	53.8093				0.0397827	0.0151369	0.380489
1003	0.0360285	0.0483584	0.0421935	0.00871856	20.6633				0.0421935	0.00616492	0.146111
1004	0.100523	0.0770707	0.0887969	0.0165833	18.6755				0.0887969	0.0117262	0.132057
1005	0.0697666	0.050336	0.0600513	0.0137395	22.8796				0.0600513	0.00971531	0.161784
1006	0.0325102	0.0489807	0.0407455	0.0116464	28.5833				0.0407454	0.00823527	0.202115
1007	0.218173	0.175027	0.1966	0.0305088	15.5182				0.1966	0.0215729	0.10973
1008	0.246881	0.130616	0.188748	0.0822118	43.5563				0.188748	0.0581328	0.307991
1009	0.0687832	0.12415	0.0964666	0.0391502	40.5842				0.0964668	0.0276836	0.286976
1012	0.0651357	0.0878242	0.07648	0.0160432	20.977				0.0764799	0.0113443	0.14833
1013	0.0199589	0.0285226	0.0242407	0.00605545	24.9805				0.0242407	0.00428186	0.176639
1014	0.0898318	0.0854916	0.0876617	0.00306898	3.50094				0.0876617	0.00217007	0.024755
1015	0.0328858	0.0567443	0.044815	0.0168705	37.6447				0.044815	0.0119293	0.266189
1016	0.748323	2.21822	1.48327	1.03937	70.0731				1.48327	0.734948	0.495491
1017	0.0392808	0.0727473	0.056014	0.0236644	42.2472				0.0560141	0.0167332	0.298733
1019	0.025156	0.0399299	0.032543	0.0104467	32.1013				0.0325429	0.00738696	0.226991
1021	0.060494	0.0764421	0.0684681	0.011277	16.4705				0.0684681	0.00797405	0.116464
1022	0.0145332	0.0237428	0.019138	0.00651217	34.0274				0.019138	0.00460482	0.240611
1023	0.0175104	0.0492473	0.0333789	0.0224414	67.2323				0.0333789	0.0158685	0.475404
1025	0.0543984	0.0846483	0.0695233	0.0213899	30.7665				0.0695233	0.0151249	0.217552
1026	0.0209101	0.0294069	0.0251585	0.00600814	23.8812				0.0251585	0.00424841	0.168866
1028	0.0173474	0.018809	0.0180782	0.00103351	5.71687				0.0180782	0.000730786	0.0404237
1029	0.054726	0.0765394	0.0656327	0.0154244	23.5011				0.0656327	0.0109067	0.166178
1031	0.038321	0.0981992	0.0682601	0.0423403	62.0279				0.0682601	0.0299391	0.438604
1033	0.0264913	0.0503307	0.038411	0.016857	43.8859				0.038411	0.0119197	0.31032
1034	0.0411525	0.0576411	0.0493968	0.0116592	23.6032				0.0493968	0.00824429	0.166899
1035	0.0580038	0.0943878	0.0761958	0.0257274	33.7648				0.0761958	0.018192	0.238753
1036	0.0629375	0.0989799	0.0809587	0.0254858	31.48				0.0809587	0.0180212	0.222597
1038	0.0913743	0.106719	0.0990466	0.0108503	10.9548				0.0990466	0.00767227	0.0774612
1039	0.0502534	0.0686176	0.0594355	0.0129855	21.848				0.0594355	0.00918208	0.154488
1040	0.165991	0.192062	0.179027	0.018435	10.2973				0.179027	0.0130352	0.0728117
1041	0.147387	0.139015	0.143201	0.0059199	4.13398				0.143201	0.00418596	0.0292314
1042	0.066074	0.0842078	0.0751409	0.0128225	17.0647				0.0751409	0.00906694	0.120666
1044	0.221332	0.268522	0.244927	0.0333684	13.6238				0.244927	0.0235953	0.0963361
1046	0.165924	0.212778	0.189351	0.0331308	17.497				0.189351	0.0234267	0.123721
1047	0.0414285	0.0549276	0.0481781	0.00954531	19.8126				0.048178	0.00674957	0.140096
1048	0.0518207	0.0529344	0.0523775	0.000787505	1.50352				0.0523775	0.000556836	0.0106312
1049	0.15727	0.177827	0.167548	0.014536	8.67569				0.167549	0.0102786	0.0613471
1050	0.208372	0.244447	0.226409	0.0255089	11.2667				0.226409	0.0180375	0.0796679
1051	0.0577186	0.033263	0.0454908	0.0172927	38.0137				0.0454908	0.0122278	0.268798
1052	0.110817	0.0490093	0.0799132	0.0437046	54.6902				0.0799131	0.0309038	0.386717
1053	0.156714	0.129402	0.143058	0.0193125	13.4998				0.143058	0.0136558	0.095456
1054	0.181425	0.175964	0.178695	0.00386151	2.16096				0.178694	0.00273035	0.0152794
1055	0.341034	0.534946	0.43799	0.137116	31.3058				0.43799	0.0969564	0.221367
1056	0.201273	0.162418	0.181845	0.0274746	15.1088				0.181845	0.0194273	0.106834
1057	0.0132379	0.0187965	0.0160172	0.00393052	24.5394				0.0160172	0.00277927	0.173518
1061	0.0988212	0.0930222	0.0959217	0.00410051	4.27485				0.0959217	0.00289952	0.030228
1062	0.210818	0.198723	0.204771	0.00855246	4.17661				0.20477	0.00604744	0.0295328
1063	0.110401	0.126141	0.118271	0.0111299	9.41047				0.118271	0.00787004	0.0665423
1065	0.0391335	0.0626757	0.0509046	0.0166468	32.7021				0.0509046	0.0117711	0.231238
1066	0.125056	0.115337	0.120196	0.00687237	5.71761				0.120196	0.00485947	0.0404294
1067	0.0190851	0.0234947	0.0212899	0.00311806	14.6457				0.0212899	0.00220478	0.10356
1068	0.0368577	0.0264345	0.0316461	0.00737032	23.2898				0.0316461	0.00521159	0.164683
1069	0.0128178	0.014027	0.0134224	0.000855034	6.3702				0.0134224	0.00060463	0.0450463
1071	0.0138089	0.0234185	0.0186137	0.00679501	36.5054				0.0186137	0.00480479	0.258132
1072	0.0651355	0.0430346	0.054085	0.0156277	28.8947				0.0540851	0.0110505	0.204316
1073	0.02767	0.0240819	0.025876	0.00253717	9.80513				0.0258759	0.00179403	0.0693319
1074	0.0542217	0.111637	0.0829293	0.0405987	48.9558				0.0829291	0.0287074	0.346168
1075	0.0923422	0.117459	0.104901	0.0177603	16.9306				0.104901	0.0125583	0.119716
1077	0.0422739	0.0340886	0.0381812	0.00578788	15.159				0.0381812	0.00409264	0.10719
1081	0.399814	0.196294	0.298054	0.14391	48.2833				0.298054	0.10176	0.341414
1083	0.0526148	0.115498	0.0840564	0.0444651	52.8992				0.0840566	0.0314418	0.374055
1084	0.0873204	0.115843	0.101582	0.0201685	19.8545				0.101582	0.0142615	0.140394
1086	0.031771	0.0506072	0.0411891	0.0133192	32.3367				0.0411891	0.00941813	0.228656
1087	0.060884	0.0705171	0.0657005	0.00681163	10.3677				0.0657006	0.00481655	0.0733107
1088	0.0540506	0.0902469	0.0721487	0.0255946	35.4748				0.0721487	0.0180982	0.250845
1089	0.0707107	0.0894927	0.0801017	0.0132809	16.58				0.0801017	0.00939104	0.117239
1091	0.0345758	0.0506499	0.0426128	0.0113661	26.673				0.0426129	0.00803705	0.188606
1094	0.0238437	0.0399412	0.0318925	0.0113827	35.6907				0.0318924	0.00804877	0.252372
1095	0.235245	0.256618	0.245932	0.015113	6.1452				0.245931	0.0106865	0.043453
1096	0.711225	1.17074	0.940982	0.324926	34.5305				0.940984	0.229759	0.244169
1097	0.0683173	0.12168	0.0949986	0.0377331	39.7196				0.0949984	0.0266812	0.280859
1100	0.028361	0.0490319	0.0386965	0.0146165	37.7723				0.0386965	0.0103355	0.26709
1101	0.1115	0.139533	0.125517	0.0198223	15.7926				0.125516	0.0140164	0.11167
1102	0.106191	0.132797	0.119494	0.0188133	15.7441				0.119494	0.0133029	0.111327
1103	0.109318	0.156424	0.132871	0.033309	25.0687				0.132871	0.0235528	0.177261
1105	0.105055	0.123528	0.114291	0.0130624	11.429				0.114292	0.00923665	0.0808164
1106	0.0811064	0.0722175	0.076662	0.0062854	8.19885				0.076662	0.00444446	0.0579748
1107	0.284451	0.160196	0.222324	0.0878616	39.5197				0.222323	0.0621276	0.279447
1109	0.0709203	0.0626054	0.0667629	0.00587952	8.80658				0.0667628	0.00415745	0.062272
1110	0.119114	0.0696292	0.0943716	0.034991	37.0779				0.0943719	0.0247426	0.262182
1111	0.0183327	0.0316575	0.0249951	0.00942206	37.6956				0.0249951	0.00666239	0.266548
1112	0.0788322	0.116284	0.0975581	0.0264824	27.1453				0.097558	0.0187258	0.191946
1114	0.0779296	0.0738495	0.0758896	0.00288507	3.80166				0.0758896	0.00204006	0.026882
1116	0.0724635	0.0716203	0.0720419	0.000596232	0.827619				0.0720419	0.000421632	0.0058526
1117	0.0395015	0.0497221	0.0446118	0.00722706	16.1999				0.0446118	0.00511027	0.11455
1121	0.0419334	0.0790497	0.0604916	0.0262452	43.3865				0.0604915	0.0185582	0.30679
1125	0.056656	0.127047	0.0918515	0.049774	54.1896				0.0918517	0.0351957	0.383179
1128	0.131593	0.0812776	0.106435	0.0355784	33.4272				0.106435	0.0251577	0.236366
1135	0.0348591	0.0994285	0.0671438	0.0456575	67.9995				0.0671438	0.0322847	0.480829
1137	0.27407	0.42058	0.347325	0.103598	29.8275				0.347325	0.0732548	0.210911
1145	0.0833594	0.112832	0.0980957	0.0208403	21.2448				0.0980955	0.0147361	0.150222
1150	0.101081	0.128314	0.114698	0.0192566	16.7891				0.114697	0.0136166	0.118718
1151	0.163549	0.173137	0.168343	0.00677974	4.02734				0.168343	0.00479375	0.0284761
1153	0.469384	0.54743	0.508407	0.0551869	10.8549				0.508407	0.0390226	0.0767546
1156	0.267695	0.184072	0.225884	0.0591304	26.1774				0.225884	0.0418117	0.185103
1158	0.56459	0.44544	0.505015	0.0842518	16.683				0.505015	0.059575	0.117967
1162	0.130557	0.122113	0.126335	0.00597081	4.72617				0.126335	0.00422225	0.033421
1173	0.114437	0.128876	0.121657	0.0102099	8.39241				0.121657	0.00721959	0.0593438
1176	2.31433	2.49077	2.40255	0.124762	5.1929				2.40255	0.0882224	0.0367203
1178	0.143644	0.164009	0.153826	0.0144002	9.36135				0.153826	0.0101827	0.0661962
1179	0.0542458	0.0616244	0.0579351	0.00521746	9.00569				0.0579351	0.00368932	0.0636803
1180	2.08412	2.31782	2.20097	0.165251	7.50809				2.20097	0.116849	0.0530897
1181	0.0507606	0.273805	0.162283	0.157716	97.186				0.162283	0.111522	0.687209
1182	0.558442	0.332227	0.445334	0.159958	35.9187				0.445334	0.113107	0.253982
1184	1.36001	1.5147	1.43735	0.109382	7.60997				1.43736	0.0773429	0.0538092
1185	1.168	1.38683	1.27741	0.154736	12.1132				1.27742	0.109414	0.0856523
1193	0.0499553	0.101334	0.0756446	0.0363302	48.0275				0.0756445	0.0256892	0.339605
1195	0.0561782	0.133335	0.0947566	0.0545581	57.5771				0.0947568	0.0385786	0.407133
1196	0.246611	0.320593	0.283602	0.0523132	18.446				0.283602	0.036991	0.130433
1197	0.628307	0.58746	0.607884	0.0288832	4.75144				0.607883	0.0204239	0.0335983
1200	0.0297043	0.0351658	0.032435	0.00386186	11.9065				0.0324351	0.00273074	0.0841909
1203	0.202955	0.174991	0.188973	0.0197735	10.4637				0.188973	0.0139821	0.0739901
1205	4.46478	3.82208	4.14343	0.454458	10.9681				4.14343	0.321349	0.0775563
1206	0.917882	1.01174	0.964811	0.0663676	6.87882				0.964809	0.0469271	0.0486387
1212	0.572195	0.309425	0.44081	0.185806	42.1511				0.44081	0.131385	0.298053
1223	0.579572	0.74863	0.664101	0.119542	18.0006				0.664101	0.084529	0.127283
1291	0.030251	0.131645	0.080948	0.0716964	88.5709				0.080948	0.0506971	0.626292
1296	0.0181504	0.00917878	0.0136646	0.00634389	46.4258				0.0136646	0.00448579	0.328279
1297	0.0355671	0.0139995	0.0247833	0.0152506	61.5358				0.0247833	0.0107838	0.435123
1300	0.0330081	0.0668254	0.0499167	0.0239124	47.9046				0.0499168	0.0169086	0.338736
1301	0.0413237	0.0339013	0.0376125	0.00524843	13.9539				0.0376125	0.0037112	0.0986694
