# Supplementary material for: Vitamin D Binding Protein Isoforms and Apolipoprotein E in Cerebrospinal Fluid as Prognostic Biomarkers of Multiple Sclerosis
Source: PLoS One. 2015 Jun 5;10(6):e0129291. doi: 10.1371/journal.pone.0129291 (PMC4457896; doi:10.1371/journal.pone.0129291)
Supplement: S2 Dataset — The zipped folder includes the 24 files related to the 2_DE dataset from CSF sample maps of each patient included in the study. In particular, in each file, %Vol values of matched spots between replicates are reported. For each spot mean and standard deviation (SD) were calculated and the value of variability (expressed as mean SD percentage, %SD) is reported. (ZIP) [file pone.0129291.s002.zip › replicates/SM44.xls]

## Sheet: Foglio1
Group ID	sm 44	SM 44bis	media	devst	%
590	0.026218	0.0276003	0.0269091	0.000977434	3.63235	24.6779
591	0.026244	0.0219099	0.0240769	0.00306467	12.7287
592	0.0190037	0.0228714	0.0209375	0.00273488	13.0621
593	0.0192822	0.0177394	0.0185108	0.00109092	5.89345
594	0.0163436	0.0169854	0.0166645	0.000453821	2.72328
598	0.0543996	0.025931	0.0401653	0.0201303	50.1187
599	0.0573543	0.0342049	0.0457796	0.0163691	35.7563
600	0.0587211	0.0335326	0.0461268	0.017811	38.613
601	0.0609352	0.0338506	0.0473929	0.0191517	40.4105
602	0.0404022	0.03164	0.0360211	0.00619581	17.2005
608	0.0203951	0.0406176	0.0305063	0.0142995	46.8737
609	0.042576	0.0154665	0.0290213	0.0191693	66.0527
612	0.0140878	0.017644	0.0158659	0.00251461	15.8492
613	0.0108019	0.0147974	0.0127996	0.00282525	22.0728
614	0.0103617	0.0148609	0.0126113	0.00318141	25.2267
615	0.0135815	0.0112656	0.0124236	0.00163759	13.1813
620	0.0083165	0.0198832	0.0140999	0.00817889	58.0069
623	0.021104	0.0260914	0.0235977	0.00352662	14.9448
625	0.00998284	0.0222235	0.0161032	0.00865545	53.75
626	0.0119507	0.0202103	0.0160805	0.00584042	36.3199
627	0.00993787	0.0124711	0.0112045	0.00179126	15.987
629	0.0180049	0.0283342	0.0231696	0.00730392	31.5238
630	0.0232227	0.039085	0.0311539	0.0112163	36.0031
631	0.0254516	0.0417773	0.0336145	0.011544	34.3424
632	0.0281299	0.0396599	0.0338949	0.00815294	24.0536
633	0.0229476	0.0257405	0.024344	0.00197488	8.11237
635	0.017301	0.0194083	0.0183547	0.00149009	8.1183
636	0.0306563	0.042088	0.0363721	0.00808343	22.2242
637	0.0129189	0.0117292	0.012324	0.000841245	6.82604
638	0.0286521	0.0562846	0.0424684	0.0195391	46.0087
639	0.0235323	0.0330392	0.0282857	0.00672239	23.766
640	0.0159461	0.0189506	0.0174484	0.0021245	12.1759
642	0.0155413	0.0200536	0.0177974	0.00319068	17.9277
644	0.0264049	0.0390343	0.0327196	0.00893033	27.2935
645	0.0116808	0.0122786	0.0119797	0.000422708	3.52854
647	0.0456961	0.0631786	0.0544374	0.012362	22.7087
648	0.011923	0.0262746	0.0190988	0.0101481	53.1348
649	0.0608572	0.0784557	0.0696565	0.012444	17.8648
650	0.0278423	0.0223501	0.0250962	0.00388357	15.4747
651	0.0495888	0.0638693	0.0567291	0.0100978	17.8001
652	0.0182804	0.0269898	0.0226351	0.00615848	27.2076
653	0.0211655	0.0214202	0.0212929	0.0001801	0.845824
655	0.0183452	0.0197284	0.0190368	0.00097807	5.13779
656	0.0210728	0.0287434	0.0249081	0.00542393	21.7758
657	0.0212301	0.0283999	0.024815	0.00506981	20.4304
659	0.0214527	0.0282887	0.0248707	0.00483378	19.4356
663	0.026714	0.0543627	0.0405384	0.0195506	48.2274
664	0.0105139	0.0171403	0.0138271	0.00468557	33.8869
666	0.0120854	0.0152503	0.0136678	0.00223792	16.3736
670	0.249909	0.183941	0.216925	0.0466464	21.5035
671	0.0507219	0.0508003	0.0507611	5.54372e-05	0.109212
672	0.0431472	0.044181	0.0436641	0.000731007	1.67416
673	0.0193364	0.0188508	0.0190936	0.000343371	1.79836
674	0.0763069	0.090372	0.0833394	0.00994553	11.9338
675	0.0265269	0.0529441	0.0397355	0.0186798	47.0103
676	0.017846	0.0287366	0.0232913	0.00770082	33.0631
677	0.0433161	0.0505839	0.04695	0.00513911	10.9459
678	0.0375463	0.0768318	0.0571891	0.027779	48.5741
679	0.138629	0.146666	0.142647	0.00568302	3.98396
680	1.25079	1.19035	1.22057	0.0427375	3.50144
681	0.158644	0.238227	0.198435	0.0562737	28.3587
682	0.0722922	0.0793912	0.0758417	0.00501975	6.61872
684	0.554404	0.594609	0.574507	0.0284292	4.94846
685	3.15598	3.03861	3.09729	0.0829931	2.67954
686	0.13155	0.16413	0.14784	0.0230375	15.5828
687	0.0612786	0.0579854	0.059632	0.00232864	3.90502
688	0.0266699	0.0265018	0.0265859	0.000118865	0.447097
689	0.287145	0.320992	0.304068	0.0239334	7.87107
691	1.01455	0.824141	0.919346	0.134639	14.6451
696	16.5608	8.70502	12.6329	5.55488	43.9715
697	0.0191138	0.0213806	0.0202472	0.00160287	7.9165
700	0.188903	0.331302	0.260103	0.100691	38.7122
701	0.287183	0.318072	0.302628	0.0218418	7.21739
705	0.794521	0.719678	0.7571	0.052922	6.9901
709	0.664471	0.608671	0.636571	0.0394566	6.1983
712	0.0240563	0.0270278	0.0255421	0.00210117	8.22631
716	0.0157459	0.013764	0.0147549	0.00140141	9.49793
717	0.0455995	0.0729628	0.0592811	0.0193488	32.639
719	0.159205	0.239457	0.199331	0.0567467	28.4686
721	0.056347	0.0750989	0.065723	0.0132596	20.175
726	3.02186	3.0802	3.05103	0.0412526	1.35209
728	0.451676	0.741309	0.596492	0.204801	34.3343
729	5.25378	6.03872	5.64625	0.555036	9.83018
730	1.52418	2.59332	2.05875	0.755996	36.7211
732	0.0208434	0.0453078	0.0330756	0.0172989	52.3012
737	0.0196006	0.0333221	0.0264614	0.00970257	36.6669
748	0.0304427	0.0348496	0.0326461	0.00311615	9.54523
749	6.17462	2.88028	4.52745	2.32945	51.4517
764	0.0514125	0.0629255	0.057169	0.00814092	14.2401
770	0.0611546	0.114968	0.0880613	0.0380518	43.2106
771	0.118229	0.0767806	0.0975048	0.0293084	30.0585
772	0.0569806	0.126362	0.0916713	0.0490601	53.5174
775	0.041942	0.0522303	0.0470862	0.00727493	15.4502
776	0.0574758	0.0564771	0.0569764	0.000706188	1.23944
777	0.0371726	0.0430449	0.0401087	0.00415234	10.3527
778	0.0233221	0.0316528	0.0274875	0.00589069	21.4305
779	0.0208942	0.0325183	0.0267063	0.00821948	30.7774
782	0.0473089	0.0481204	0.0477146	0.000573817	1.2026
783	0.0311951	0.0378303	0.0345127	0.00469179	13.5944
784	0.086001	0.0571965	0.0715987	0.0203679	28.4472
788	0.0293932	0.0679714	0.0486823	0.0272789	56.0345
789	0.117497	0.0832567	0.100377	0.0242115	24.1206
790	0.10024	0.0624931	0.0813665	0.0266911	32.8035
791	0.0336488	0.0358639	0.0347563	0.00156631	4.50655
792	0.0581317	0.0326982	0.0454149	0.0179842	39.5997
793	0.135033	0.132054	0.133543	0.00210647	1.57737
794	0.0430547	0.037151	0.0401029	0.00417455	10.4096
795	0.0411376	0.0581828	0.0496602	0.0120528	24.2705
798	0.0318908	0.0168216	0.0243562	0.0106555	43.7488
801	0.0508489	0.0622699	0.0565594	0.00807587	14.2786
803	0.0295713	0.0414542	0.0355127	0.00840248	23.6605
806	0.123158	0.197255	0.160207	0.0523945	32.7043
807	0.0760795	0.0949301	0.0855048	0.0133294	15.5891
808	0.0347742	0.0221249	0.0284495	0.00894441	31.4395
809	0.0865841	0.130491	0.108538	0.0310469	28.6047
810	0.0305303	0.0319962	0.0312632	0.00103655	3.31555
811	0.0161574	0.0197808	0.0179691	0.00256213	14.2585
812	0.0535679	0.0682383	0.0609031	0.0103735	17.0329
814	0.191312	0.222067	0.206689	0.0217471	10.5216
815	0.0680638	0.100676	0.0843699	0.0230603	27.3324
816	0.142956	0.19271	0.167833	0.0351814	20.9621
817	0.054751	0.070881	0.062816	0.0114056	18.1572
818	0.0768604	0.0986744	0.0877674	0.0154248	17.5747
820	0.0224141	0.0297139	0.026064	0.00516174	19.8041
821	0.0682939	0.0519786	0.0601363	0.0115367	19.1842
822	0.118337	0.105198	0.111767	0.00929068	8.3125
823	0.277246	0.278621	0.277933	0.000972272	0.349822
824	0.26031	0.171326	0.215818	0.0629212	29.1547
825	0.215976	0.236227	0.226102	0.0143196	6.33327
826	0.106946	0.131283	0.119115	0.0172089	14.4473
827	0.0269515	0.0334022	0.0301768	0.00456133	15.1153
828	0.231889	0.265652	0.248771	0.023874	9.59682
832	0.0871272	0.046605	0.0668661	0.0286535	42.8521
833	0.0301613	0.0536618	0.0419115	0.0166174	39.6486
836	0.116179	0.117603	0.116891	0.00100692	0.861418
837	0.12954	0.10442	0.11698	0.0177625	15.1842
838	0.388185	0.274173	0.331179	0.0806187	24.3429
839	0.0338972	0.0880097	0.0609534	0.0382633	62.7747
840	0.0393764	0.0893075	0.0643419	0.0353066	54.8734
841	0.0944599	0.194788	0.144624	0.0709427	49.0532
842	0.377761	0.328198	0.35298	0.0350463	9.92872
844	0.089196	0.134735	0.111965	0.0322009	28.7597
845	0.103636	0.254889	0.179262	0.106952	59.6622
846	0.0866199	0.145349	0.115984	0.0415277	35.8046
847	0.0294673	0.0259705	0.0277189	0.00247261	8.92031
848	0.0262914	0.0254959	0.0258936	0.000562503	2.17236
850	0.028346	0.0319835	0.0301647	0.0025721	8.52684
851	0.1979	0.306703	0.252302	0.0769353	30.4934
852	0.0214051	0.0194078	0.0204064	0.0014123	6.92087
853	0.0347178	0.0388118	0.0367648	0.0028949	7.87409
854	0.167713	0.263711	0.215712	0.0678808	31.4683
855	0.315446	0.348661	0.332054	0.0234866	7.07312
856	0.0409584	0.129842	0.0854002	0.0628502	73.5949
857	0.127594	0.148363	0.137979	0.0146859	10.6436
858	0.0179534	0.0473241	0.0326388	0.0207682	63.6306
859	0.175505	0.159937	0.167721	0.0110082	6.56342
861	0.0563353	0.170463	0.113399	0.0807005	71.165
862	1.49849	1.59412	1.54631	0.0676206	4.37305
863	0.0345101	0.0713599	0.052935	0.0260567	49.224
864	0.817819	0.725348	0.771583	0.0653869	8.47437
866	1.31753	1.52615	1.42184	0.147517	10.3751
867	0.069707	0.0761031	0.072905	0.00452273	6.20358
868	0.0592706	0.0723455	0.065808	0.00924535	14.049
869	1.53487	1.64714	1.59101	0.0793869	4.98973
871	0.0383425	0.111743	0.0750427	0.051902	69.1632
873	0.0462627	0.0663964	0.0563295	0.0142367	25.2739
874	1.96558	1.9232	1.94439	0.0299672	1.54121
875	1.12019	1.17239	1.14629	0.036911	3.22004
878	1.57437	2.3501	1.96223	0.548524	27.954
879	0.0674528	0.10579	0.0866214	0.0271085	31.2954
880	0.0309156	0.0523651	0.0416403	0.0151671	36.424
881	0.0879535	0.177525	0.132739	0.0633366	47.7151
882	1.11032	1.20516	1.15774	0.067062	5.79249
883	0.0408003	0.0550047	0.0479025	0.010044	20.9676
884	0.243996	0.261386	0.252691	0.0122966	4.86625
885	0.03808	0.0551365	0.0466083	0.0120608	25.8769
886	0.203494	0.208	0.205747	0.00318622	1.54861
887	0.0193513	0.0573432	0.0383472	0.0268643	70.0554
889	0.0144627	0.0287903	0.0216265	0.0101311	46.846
890	0.018091	0.04703	0.0325605	0.020463	62.846
893	0.0131982	0.0208664	0.0170323	0.00542224	31.835
894	0.0723339	0.186442	0.129388	0.0806866	62.3602
895	0.0465796	0.0539386	0.0502591	0.0052036	10.3535
897	0.023144	0.045003	0.0340735	0.0154566	45.3627
898	0.0650309	0.0793725	0.0722017	0.010141	14.0454
899	0.0116445	0.0145106	0.0130776	0.00202664	15.4971
900	0.0110252	0.0286858	0.0198555	0.0124879	62.8941
901	0.0422531	0.0800229	0.061138	0.0267073	43.6836
902	0.0746951	0.0853022	0.0799987	0.00750035	9.3756
903	0.0198123	0.0483539	0.0340831	0.020182	59.214
904	0.013001	0.0201604	0.0165807	0.00506246	30.5322
905	0.0155623	0.0275174	0.0215398	0.00845353	39.246
906	0.0087115	0.0170753	0.0128934	0.0059141	45.8692
908	0.0422318	0.0488938	0.0455628	0.00471075	10.339
909	0.029343	0.0559068	0.0426249	0.0187834	44.0668
910	0.0180119	0.0258214	0.0219167	0.00552215	25.1961
912	0.0673143	0.101643	0.0844786	0.0242741	28.734
913	0.0859238	0.0962216	0.0910727	0.00728164	7.99542
914	0.0826627	0.0924472	0.0875549	0.00691869	7.90211
915	0.247439	0.258523	0.252981	0.00783757	3.09809
916	0.144009	0.241358	0.192684	0.0688361	35.725
919	0.0722403	0.0962244	0.0842323	0.0169593	20.134
920	0.0346131	0.0586423	0.0466277	0.0169912	36.4402
921	0.0407416	0.0630142	0.0518779	0.0157491	30.358
922	0.0855269	0.15728	0.121403	0.0507371	41.7921
923	0.0738335	0.0898179	0.0818257	0.0113027	13.8131
924	0.207839	0.200321	0.20408	0.00531603	2.60487
925	0.611966	0.363304	0.487635	0.175831	36.0578
926	0.136503	0.152846	0.144675	0.0115562	7.98776
927	0.0423941	0.0470001	0.0446971	0.00325693	7.28668
928	0.109129	0.0749244	0.0920267	0.0241863	26.2818
930	0.0692518	0.112966	0.0911089	0.0309106	33.9271
931	0.0185466	0.0129805	0.0157636	0.00393583	24.9679
932	0.0952085	0.102259	0.0987338	0.00498546	5.04939
933	0.0114777	0.00999532	0.0107365	0.0010482	9.76296
934	0.0309929	0.0603522	0.0456725	0.0207602	45.4543
935	0.0276932	0.0439043	0.0357988	0.011463	32.0206
936	0.0191194	0.0217458	0.0204326	0.00185715	9.08913
937	0.00930557	0.0182926	0.0137991	0.00635479	46.0523
938	0.0283789	0.0240224	0.0262006	0.00308051	11.7574
940	0.0247136	0.0355874	0.0301505	0.00768894	25.5019
941	0.0189439	0.0334636	0.0262038	0.010267	39.1813
942	0.0388712	0.0976405	0.0682559	0.0415562	60.8829
943	0.0750785	0.0920519	0.0835652	0.012002	14.3624
944	0.050254	0.0600695	0.0551617	0.00694061	12.5823
948	0.142763	0.128153	0.135458	0.0103308	7.62659
949	0.0219336	0.064521	0.0432273	0.0301138	69.6639
950	0.173621	0.386805	0.280213	0.150744	53.7962
953	0.159331	0.166199	0.162765	0.00485641	2.98369
954	0.027681	0.124601	0.076141	0.0685328	90.0077
956	0.309699	0.379364	0.344531	0.0492606	14.2978
957	0.141507	0.411662	0.276585	0.191028	69.0669
958	0.0557726	0.0598813	0.057827	0.00290529	5.02411
960	0.104942	0.0764446	0.0906933	0.0201507	22.2185
961	0.108447	0.136989	0.122718	0.0201822	16.446
962	0.096543	0.118386	0.107465	0.0154453	14.3725
963	0.036544	0.0583789	0.0474615	0.0154396	32.5308
964	0.10817	0.338144	0.223157	0.162616	72.8707
965	0.244969	0.312522	0.278745	0.0477672	17.1365
966	1.72518	1.72425	1.72471	0.000657609	0.0381286
967	0.3336	0.208536	0.271068	0.0884336	32.6241
971	0.0171172	0.031434	0.0242756	0.0101235	41.7024
972	0.0302425	0.0325564	0.0313994	0.00163617	5.21084
973	0.102745	0.188259	0.145502	0.0604675	41.5579
974	0.0692385	0.10558	0.0874092	0.0256973	29.3989
975	0.0151	0.0206117	0.0178558	0.00389736	21.8268
976	0.192708	0.265919	0.229314	0.051768	22.5752
977	0.0200653	0.058828	0.0394466	0.0274094	69.4847
978	0.0442209	0.108639	0.0764299	0.0455505	59.5977
979	0.24525	0.319089	0.28217	0.0522121	18.5038
982	0.121403	0.118313	0.119858	0.00218496	1.82296
983	0.0203479	0.0440919	0.0322199	0.0167895	52.1092
984	0.0592612	0.0309376	0.0450994	0.0200278	44.4082
985	0.0675761	0.0838239	0.0757	0.0114889	15.1769
986	0.0384994	0.0762912	0.0573953	0.0267228	46.5593
987	0.398396	0.29118	0.344788	0.0758132	21.9883
988	0.0565347	0.0745732	0.0655539	0.0127551	19.4575
992	0.111295	0.0929263	0.102111	0.0129886	12.7202
994	0.0267296	0.0487269	0.0377282	0.0155544	41.2276
999	0.118428	0.142711	0.13057	0.0171707	13.1506
1000	0.0328485	0.027185	0.0300168	0.0040047	13.3415
1002	0.0535614	0.0827211	0.0681413	0.020619	30.2592
1009	0.0895372	0.135916	0.112727	0.0327948	29.0923
1012	0.167629	0.214677	0.191153	0.033268	17.4038
1013	0.935997	1.1713	1.05365	0.166384	15.7913
1014	0.271385	0.298247	0.284816	0.0189943	6.66897
1015	0.0637083	0.0802707	0.0719895	0.0117114	16.2682
1019	1.39622	1.2678	1.33201	0.0908067	6.81727
1020	0.190398	0.133701
1021	0.222181	0.15229
1023	0.100905	0.231105
1024	0.402045	0.542749
1028	0.200454	0.181991
1029	2.00901	2.0371
1032	2.30617	3.00986
1033	2.92045	3.37807
1034	1.71294	2.01886
1037	0.0601108	0.132618
1038	0.758132	0.644556
1039	0.241696	0.287982
1040	0.0446837	0.102954
1043	0.0683473	0.100127
1049	0.143506	0.27804
1051	0.0272497	0.0847052
1052	0.191031	0.320359
1054	0.756209	2.32416
1055	5.57707	5.13561
1063	1.36996	2.31813
1133	0.042818	0.0406109
1134	0.124544	0.126052
1135	1.68688	1.41604
1136	0.0288027	0.068088
1137	0.0212761	0.087769
1138	0.0174784	0.0196006
1139	0.0219389	0.0599634
1142	0.171324	0.21597
1143	0.268913	0.239186
1145	0.0218943	0.0540702
1148	0.0154422	0.0185612
1152	0.0440443	0.0446286
