# Supplementary material for: Vitamin D Binding Protein Isoforms and Apolipoprotein E in Cerebrospinal Fluid as Prognostic Biomarkers of Multiple Sclerosis
Source: PLoS One. 2015 Jun 5;10(6):e0129291. doi: 10.1371/journal.pone.0129291 (PMC4457896; doi:10.1371/journal.pone.0129291)
Supplement: S2 Dataset — The zipped folder includes the 24 files related to the 2_DE dataset from CSF sample maps of each patient included in the study. In particular, in each file, %Vol values of matched spots between replicates are reported. For each spot mean and standard deviation (SD) were calculated and the value of variability (expressed as mean SD percentage, %SD) is reported. (ZIP) [file pone.0129291.s002.zip › replicates/SM45.xls]

## Sheet: Foglio1
Group ID	SM 45	sm 45bis	media	devst	%
63	0.024578	0.0321192	0.0283486	0.00533243	18.8102	26.3332
64	0.030346	0.0488705	0.0396082	0.0130988	33.0709
65	0.0288046	0.046788	0.0377963	0.0127162	33.644
66	0.0283368	0.0419755	0.0351561	0.00964402	27.4319
67	0.0255732	0.0459698	0.0357715	0.0144226	40.3186
68	0.0216564	0.0392099	0.0304331	0.0124122	40.7851
69	0.0179317	0.0281387	0.0230352	0.00721744	31.3322
81	0.0382895	0.0335149	0.0359022	0.00337615	9.40375
84	0.0533264	0.0431762	0.0482513	0.00717728	14.8748
86	0.0579412	0.0494475	0.0536944	0.00600595	11.1854
87	0.0300863	0.0376816	0.033884	0.00537069	15.8502
89	0.0436179	0.0474084	0.0455132	0.00268029	5.88904
90	0.0374496	0.0448104	0.04113	0.00520487	12.6547
91	0.0275688	0.0299495	0.0287592	0.00168341	5.85347
92	0.0150685	0.0380507	0.0265596	0.0162509	61.1864
94	0.0162511	0.0350517	0.0256514	0.013294	51.8258
96	0.0197228	0.0181469	0.0189348	0.00111433	5.88507
98	0.0210737	0.022344	0.0217089	0.000898238	4.13766
99	0.0162879	0.0366388	0.0264634	0.0143903	54.3781
100	0.0230544	0.0188567	0.0209555	0.00296822	14.1644
102	0.022297	0.0155393	0.0189182	0.00477842	25.2584
103	0.0205323	0.0180675	0.0192999	0.00174288	9.0305
104	0.0116825	0.027947	0.0198147	0.0115007	58.0413
106	0.0225443	0.0260896	0.024317	0.00250691	10.3093
107	0.0218658	0.0265704	0.0242181	0.00332665	13.7362
108	0.020611	0.0327446	0.0266778	0.00857975	32.1606
122	0.0238209	0.0165784	0.0201996	0.00512122	25.353
123	0.0317966	0.0196877	0.0257421	0.00856229	33.2617
125	0.0225119	0.016893	0.0197024	0.00397316	20.1658
128	0.0240113	0.0154904	0.0197509	0.00602519	30.506
129	0.0170708	0.0114984	0.0142846	0.00394028	27.5841
130	0.0147798	0.00994442	0.0123621	0.00341913	27.6581
131	0.0276649	0.0159952	0.0218301	0.00825172	37.7998
133	0.0235237	0.0189417	0.0212327	0.00323996	15.2593
134	0.0351958	0.0352128	0.0352043	1.20208e-05	0.0341459
136	0.0320463	0.0745757	0.053311	0.0300728	56.4102
137	0.0369247	0.0321701	0.0345474	0.00336201	9.73159
138	0.0246797	0.0180769	0.0213783	0.00466888	21.8394
139	0.0449913	0.0956128	0.0703021	0.0357948	50.9157
140	0.0405486	0.0361883	0.0383684	0.0030832	8.03576
141	0.0320364	0.0233765	0.0277065	0.00612347	22.1013
142	0.0433843	0.0740511	0.0587177	0.0216847	36.9304
143	0.0834126	0.0753845	0.0793985	0.00567672	7.14966
144	0.0689079	0.057172	0.0630399	0.00829853	13.1639
145	0.061833	0.0594064	0.0606197	0.00171587	2.83054
149	0.0155181	0.0188184	0.0171682	0.00233366	13.5929
150	0.0162687	0.020785	0.0185269	0.00319351	17.2372
151	0.0128528	0.0235185	0.0181857	0.00754179	41.4711
152	0.00944248	0.0217346	0.0155885	0.00869184	55.7579
162	0.0300337	0.0299	0.0299668	9.45402e-05	0.315483
170	0.0370829	0.0526163	0.0448496	0.0109838	24.4902
171	0.194365	0.159668	0.177017	0.0245345	13.86
176	0.0179808	0.0303867	0.0241838	0.0087723	36.2735
177	0.0154906	0.0256532	0.0205719	0.00718604	34.9314
178	0.0337132	0.0354835	0.0345983	0.00125179	3.61807
179	0.0176093	0.0477249	0.0326671	0.0212949	65.1877
180	0.017571	0.0180731	0.017822	0.000355038	1.99213
181	0.00592782	0.00897172	0.00744977	0.00215236	28.8917
182	0.0723486	0.0669818	0.0696652	0.0037949	5.44734
183	0.0406436	0.0425853	0.0416144	0.00137299	3.29931
186	0.419632	0.311754	0.365693	0.0762813	20.8594
187	0.11158	0.117605	0.114592	0.00426032	3.7178
188	0.945127	0.783349	0.864238	0.114394	13.2364
189	0.103502	0.102985	0.103243	0.000365574	0.354089
190	0.264088	0.224436	0.244262	0.0280382	11.4787
191	2.87296	2.36076	2.61686	0.36218	13.8403
192	0.628609	0.606922	0.617765	0.015335	2.48234
198	0.0542913	0.0584067	0.056349	0.00291003	5.16429
199	0.0939783	0.0971057	0.095542	0.00221141	2.31459
200	0.522575	0.44344	0.483008	0.0559569	11.5851
201	0.0694682	0.0722646	0.0708664	0.00197735	2.79026
202	0.0182385	0.0238339	0.0210362	0.00395655	18.8083
204	0.335907	0.0853684	0.210638	0.177158	84.1053
207	0.765932	0.701576	0.733754	0.0455066	6.20188
208	0.133792	0.110761	0.122276	0.0162854	13.3185
209	0.841205	0.328759	0.584982	0.362354	61.9428
212	0.0201911	0.0228491	0.0215201	0.00187949	8.73365
213	0.438622	0.344368	0.391495	0.0666476	17.0239
214	0.0388412	0.0224204	0.0306308	0.0116113	37.9071
215	0.0222523	0.0269267	0.0245895	0.0033053	13.4419
217	0.023209	0.0321659	0.0276874	0.00633348	22.8749
218	17.0684	18.6888	17.8786	1.1458	6.40876
220	0.0313264	0.0194021	0.0253642	0.00843175	33.2427
224	0.0975043	0.119641	0.108573	0.015653	14.4171
226	4.42	11.2361	7.82805	4.81971	61.5697
230	7.63101	7.91135	7.77118	0.19823	2.55084
232	0.685628	1.47437	1.08	0.557725	51.6412
239	1.61944	3.10887	2.36416	1.05319	44.5481
249	3.39343	7.65512	5.52428	3.01347	54.5496
280	0.0342138	0.0294138	0.0318138	0.00339411	10.6687
288	0.0270027	0.0228643	0.0249335	0.00292629	11.7364
289	0.0162483	0.0202014	0.0182249	0.00279526	15.3377
291	0.0182092	0.0434626	0.0308359	0.0178569	57.9093
292	0.00763297	0.0219202	0.0147766	0.0101026	68.369
295	0.0999663	0.157004	0.128485	0.0403317	31.3902
300	0.0197841	0.0284143	0.0240992	0.00610247	25.3223
303	0.0649362	0.0566038	0.06077	0.0058919	9.6954
306	0.0622286	0.057833	0.0600308	0.00310816	5.17761
307	0.0491994	0.0341292	0.0416643	0.0106562	25.5764
309	0.066251	0.0919626	0.0791068	0.0181808	22.9827
310	0.0389064	0.0642268	0.0515666	0.0179042	34.7206
312	0.0684311	0.0579246	0.0631778	0.00742922	11.7592
313	0.115715	0.158695	0.137205	0.0303914	22.1504
314	0.0492387	0.102879	0.0760588	0.0379294	49.8685
315	0.0743424	0.135109	0.104726	0.0429685	41.0295
316	0.0357541	0.0501926	0.0429733	0.0102096	23.7579
318	0.114015	0.149992	0.132003	0.0254396	19.2719
319	0.0395938	0.0459043	0.042749	0.0044622	10.4381
320	0.0180244	0.0211268	0.0195756	0.00219373	11.2064
322	0.0204829	0.0188101	0.0196465	0.00118285	6.02066
324	0.0392845	0.0509793	0.0451319	0.00826947	18.3229
325	0.0354532	0.0463569	0.040905	0.00771008	18.8487
327	0.0401506	0.189787	0.114969	0.105809	92.0327
328	0.0254686	0.0387137	0.0320911	0.0093657	29.1847
330	0.0304647	0.0402436	0.0353542	0.00691473	19.5585
331	0.142349	0.196565	0.169457	0.0383365	22.6231
332	0.0200056	0.0994735	0.0597396	0.0561923	94.0621
334	0.0259944	0.0420022	0.0339983	0.0113192	33.2935
335	0.0336109	0.0769505	0.0552807	0.0306457	55.4366
337	0.0317695	0.103737	0.0677533	0.0508887	75.1089
338	0.0334741	0.0379232	0.0356986	0.00314599	8.81263
339	0.0742434	0.117563	0.0959032	0.0306316	31.9401
340	0.111387	0.14017	0.125778	0.0203527	16.1813
342	0.179658	0.191566	0.185612	0.00842023	4.53647
346	0.453384	0.529513	0.491449	0.0538313	10.9536
347	0.272285	0.272552	0.272419	0.000188798	0.0693042
348	0.0607174	0.106697	0.0837072	0.0325125	38.8407
349	0.232751	0.268351	0.250551	0.025173	10.0471
350	0.0370698	0.043104	0.0400869	0.00426682	10.6439
351	0.498515	0.653843	0.576179	0.109833	19.0624
352	0.0731811	0.119919	0.09655	0.0330487	34.2296
354	0.0801724	0.0921351	0.0861538	0.00845891	9.81838
357	0.0225913	0.0129935	0.0177924	0.00678667	38.1436
358	0.0281094	0.0454444	0.0367769	0.0122577	33.3299
359	0.0293637	0.0522194	0.0407915	0.0161614	39.6195
361	0.078239	0.112234	0.0952365	0.0240381	25.2404
363	0.0690907	0.162458	0.115774	0.0660207	57.0253
364	0.583525	0.794491	0.689008	0.149175	21.6508
365	0.0358602	0.0500302	0.0429452	0.0100197	23.3314
366	0.142675	0.0672083	0.104942	0.053363	50.8502
368	0.106475	0.144081	0.125278	0.0265915	21.226
369	0.127488	0.11886	0.123174	0.00610092	4.95309
370	0.224688	0.317967	0.271327	0.0659582	24.3094
371	0.0553904	0.0595857	0.057488	0.00296653	5.16025
372	0.0815025	0.125477	0.10349	0.0310947	30.0461
373	0.037873	0.0603221	0.0490975	0.0158739	32.3314
374	0.0893964	0.111325	0.100361	0.0155059	15.4501
376	0.0750558	0.144063	0.109559	0.0487955	44.5379
377	0.163464	0.0606104	0.112037	0.0727285	64.9146
378	0.0752083	0.128767	0.101988	0.0378717	37.1336
380	0.120493	0.152714	0.136603	0.0227837	16.6787
383	0.0250104	0.0345265	0.0297685	0.0067289	22.6041
385	0.129759	0.263322	0.196541	0.0944433	48.0528
386	0.261765	0.328965	0.295365	0.0475176	16.0877
387	0.153149	0.256356	0.204753	0.0729784	35.6422
388	0.0358817	0.0402971	0.0380894	0.00312216	8.19692
389	0.0539837	0.103905	0.0789443	0.0352997	44.7146
391	0.134492	0.302559	0.218526	0.118841	54.3833
392	0.0313195	0.103122	0.0672207	0.050772	75.5303
393	0.0258762	0.0365995	0.0312378	0.00758252	24.2735
394	0.103554	0.129772	0.116663	0.0185389	15.891
396	0.0242057	0.0439327	0.0340692	0.0139491	40.9434
397	0.00971034	0.0228743	0.0162923	0.00930833	57.1332
398	0.0261934	0.0536144	0.0399039	0.0193896	48.5907
399	0.0599007	0.0533918	0.0566463	0.00460249	8.12496
402	0.0311668	0.0268773	0.0290221	0.00303313	10.4511
408	1.34238	0.675474	1.00893	0.471574	46.7401
409	1.14191	0.6529	0.897405	0.345782	38.5314
411	0.947197	0.751291	0.849244	0.138526	16.3117
417	1.25648	0.647163	0.951822	0.430852	45.2661
420	0.142515	0.0766044	0.10956	0.0466058	42.5392
421	0.607062	0.304729	0.455896	0.213782	46.8927
423	1.75345	0.844413	1.29893	0.642786	49.4858
424	2.08363	1.34151	1.71257	0.524758	30.6416
425	0.00991858	0.0200186	0.0149686	0.00714179	47.7119
426	0.175777	0.0933685	0.134573	0.0582716	43.3012
427	0.021292	0.0284442	0.0248681	0.00505737	20.3368
428	0.0405687	0.0256177	0.0330932	0.010572	31.946
430	0.0407524	0.0524091	0.0465808	0.00824253	17.6951
431	0.0215414	0.0532947	0.0374181	0.022453	60.0057
432	0.0504078	0.151112	0.10076	0.0712086	70.6716
434	0.100473	0.247462	0.173967	0.103937	59.745
435	0.0693334	0.204203	0.136768	0.0953672	69.7291
437	0.0262727	0.0393087	0.0327907	0.00921784	28.1112
438	0.0604434	0.0837184	0.0720809	0.0164579	22.8326
439	0.03633	0.0653907	0.0508603	0.020549	40.4028
443	0.0312557	0.0589604	0.045108	0.0195902	43.4295
444	0.0397895	0.0330276	0.0364085	0.00478139	13.1326
445	0.0924624	0.113653	0.103058	0.014984	14.5394
446	0.280318	0.273621	0.276969	0.00473549	1.70975
447	0.0697434	0.0794319	0.0745877	0.0068508	9.1849
448	0.0686072	0.0949099	0.0817585	0.0185988	22.7485
449	0.254064	0.376347	0.315206	0.0864671	27.432
451	0.0249678	0.0332918	0.0291298	0.00588596	20.206
452	0.0941657	0.109108	0.101637	0.0105658	10.3956
453	0.0437998	0.0655512	0.0546755	0.0153806	28.1306
454	0.0938358	0.141683	0.117759	0.0338331	28.7307
455	0.0200029	0.0118552	0.0159291	0.00576129	36.1685
456	0.0411341	0.0159981	0.0285661	0.0177738	62.22
458	0.0329002	0.0897202	0.0613102	0.0401778	65.532
459	0.019239	0.0479738	0.0336064	0.0203186	60.4604
460	0.0885617	0.114277	0.101419	0.0181835	17.929
462	0.0176333	0.0435903	0.0306118	0.0183544	59.9585
463	0.0172009	0.0147756	0.0159883	0.00171495	10.7263
464	0.0222708	0.0191233	0.0206971	0.00222562	10.7533
465	0.0251845	0.0361322	0.0306584	0.00774119	25.2499
466	0.0213332	0.0270131	0.0241732	0.0040163	16.6147
467	0.0125625	0.0267385	0.0196505	0.0100239	51.0111
469	0.00905204	0.0202125	0.0146323	0.00789164	53.9331
471	0.0227994	0.0465779	0.0346887	0.0168139	48.471
472	0.0132214	0.0210517	0.0171366	0.00553686	32.3102
473	0.0188041	0.0552313	0.0370177	0.0257579	69.5827
474	0.0338708	0.0800176	0.0569442	0.0326307	57.303
476	0.0492032	0.0981167	0.07366	0.0345871	46.9551
477	0.0824782	0.107408	0.0949431	0.017628	18.5669
488	0.0753326	0.0761868	0.0757597	0.000604011	0.797272
489	0.0760494	0.105478	0.0907637	0.0208092	22.9267
490	0.0626957	0.0616172	0.0621564	0.000762615	1.22693
491	0.202797	0.279024	0.24091	0.0539006	22.3737
493	0.24452	0.320091	0.282305	0.0534368	18.9287
494	0.308711	0.267545	0.288128	0.0291088	10.1027
495	0.0457708	0.0684218	0.0570963	0.0160167	28.052
496	0.111969	0.158384	0.135177	0.0328204	24.2796
498	0.0774841	0.0720347	0.0747594	0.00385331	5.15428
499	0.478934	0.398852	0.438893	0.0566265	12.9021
501	0.0942339	0.0790966	0.0866652	0.0107037	12.3506
504	0.077309	0.0727037	0.0750063	0.00325644	4.34155
505	0.0165569	0.0153462	0.0159516	0.000856094	5.36684
509	0.210475	0.257719	0.234097	0.0334066	14.2704
511	0.171739	0.22364	0.19769	0.0366995	18.5642
512	0.0414364	0.0408502	0.0411433	0.000414506	1.00747
515	0.130292	0.160082	0.145187	0.0210647	14.5087
516	0.146928	0.200678	0.173803	0.038007	21.8679
517	0.0416094	0.104787	0.0731982	0.0446733	61.0306
518	0.0185103	0.0375918	0.0280511	0.0134927	48.1004
520	0.00993843	0.00928169	0.00961006	0.000464385	4.83228
522	0.0287058	0.0353283	0.032017	0.00468281	14.626
524	0.0529829	0.0813918	0.0671874	0.0200881	29.8987
525	0.0117002	0.0240591	0.0178797	0.00873906	48.8771
527	0.0263254	0.035759	0.0310422	0.00667056	21.4887
531	0.0581156	0.109279	0.0836973	0.036178	43.2248
534	0.05074	0.11067	0.080705	0.0423769	52.5084
536	0.0306057	0.0414222	0.036014	0.00764842	21.2374
537	0.0611061	0.0582353	0.0596707	0.00202996	3.40194
540	0.0371962	0.0757073	0.0564518	0.0272315	48.2385
544	0.0544346	0.135136	0.0947853	0.0570645	60.204
546	0.0261292	0.0364942	0.0313117	0.00732916	23.4071
548	0.372482	0.361964	0.367223	0.00743735	2.0253
552	0.0801339	0.0993627	0.0897483	0.0135968	15.1499
553	0.0736785	0.138072	0.105875	0.0455331	43.0063
555	0.0430495	0.0521503	0.0475999	0.00643524	13.5194
558	0.0592441	0.0500084	0.0546263	0.00653063	11.9551
559	0.174179	0.108621	0.1414	0.0463565	32.784
560	0.129244	0.0813883	0.105316	0.0338391	32.131
562	0.0245619	0.0481172	0.0363395	0.0166561	45.8347
563	0.0337607	0.048492	0.0411263	0.0104166	25.3283
565	0.209352	0.10256	0.155956	0.0755133	48.4196
567	1.47953	0.999595	1.23956	0.339365	27.3778
568	0.0288514	0.0753334	0.0520924	0.0328677	63.0951
571	0.243769	0.202538	0.223154	0.0291547	13.0649
572	0.0194977	0.0300135	0.0247556	0.00743579	30.0368
573	0.0165124	0.034578	0.0255452	0.0127743	50.0067
574	0.160028	0.141304	0.150666	0.0132399	8.78756
575	0.186375	0.318416	0.252395	0.0933671	36.9924
576	0.0819976	0.0890068	0.0855022	0.00495625	5.79664
580	0.0234796	0.0243876	0.0239336	0.000642053	2.68264
581	0.141403	0.151114	0.146259	0.00686671	4.69492
582	0.0228535	0.0304137	0.0266336	0.00534587	20.0719
584	0.0373453	0.0399902	0.0386678	0.00187023	4.83666
585	0.241305	0.277353	0.259329	0.0254898	9.82913
586	0.0610422	0.0668616	0.0639519	0.00411494	6.43443
587	0.0726856	0.0948841	0.0837848	0.0156967	18.7345
588	0.174654	0.182042	0.178348	0.0052241	2.92916
589	0.0540839	0.0618544	0.0579691	0.00549457	9.47844
590	0.0845783	0.0931358	0.088857	0.00605107	6.80989
592	0.0742809	0.0840135	0.0791472	0.00688199	8.69517
593	0.016636	0.0202601	0.0184481	0.00256263	13.891
594	0.0600592	0.102617	0.0813381	0.0300929	36.9973
596	0.102451	0.104261	0.103356	0.00127986	1.23831
597	0.0588164	0.0657566	0.0622865	0.00490746	7.87885
601	0.0282713	0.0298686	0.0290699	0.00112946	3.88532
602	0.0880663	0.084122	0.0860942	0.00278904	3.23952
603	0.0200989	0.0415144	0.0308066	0.015143	49.1551
605	0.152446	0.126328	0.139387	0.0184682	13.2496
606	0.0432097	0.0282326	0.0357212	0.0105904	29.6474
608	0.0481848	0.0227146	0.0354497	0.0180102	50.8048
610	0.107695	0.0566601	0.0821776	0.0360871	43.9136
612	0.134949	0.0674914	0.10122	0.0476997	47.1247
613	0.0762527	0.062971	0.0696119	0.00939158	13.4914
617	0.026645	0.0208068	0.0237259	0.00412823	17.3997
618	0.191117	0.166322	0.17872	0.0175327	9.81018
620	0.0613328	0.0464088	0.0538708	0.0105529	19.5892
622	0.186533	0.172287	0.17941	0.0100734	5.61476
636	0.630377	0.496961	0.563669	0.0943394	16.7367
640	0.250278	0.232378	0.241328	0.0126572	5.24482
642	0.120654	0.0959771	0.108316	0.0174492	16.1096
644	0.620559	0.59685	0.608704	0.0167648	2.75418
651	1.67854	1.60614	1.64234	0.0511945	3.11717
652	1.64835	1.28345	1.4659	0.258023	17.6017
653	2.32856	1.15399	1.74127	0.830546	47.6976
655	1.51954	0.889192	1.20437	0.445723	37.009
661	0.0487644	0.0335497	0.0411571	0.0107584	26.1399
663	0.0871608	0.08608	0.0866204	0.000764241	0.882288
664	0.656222	0.547491	0.601857	0.0768844	12.7745
665	0.312085	0.261776	0.28693	0.0355738	12.3981
666	0.0865886	0.0400662	0.0633274	0.0328963	51.9464
670	0.0544261	0.077956	0.0661911	0.0166382	25.1366
679	0.0206981	0.019466	0.0200821	0.000871226	4.33833
686	0.0454631	0.0382475	0.0418553	0.0051022	12.1901
692	0.0307218	0.0552127	0.0429672	0.0173177	40.3044
699	0.866974	0.590238	0.728606	0.195682	26.857
700	3.8201	1.46488	2.64249	1.66539	63.0236
708	1.4827	0.738917	1.11081	0.525934	47.347
709	0.30481	0.341131	0.322971	0.0256828	7.95207
718	0.154452	0.143496	0.148974	0.00774706	5.20028
792	0.0283503	0.0248024	0.0265763	0.00250874	9.43976
793	0.109285	0.133481	0.121383	0.0171092	14.0952
798	0.149332	0.0802357	0.114784	0.0488585	42.5656
800	0.0395881	0.0607543	0.0501712	0.0149668	29.8314
801	0.0403185	0.0269355	0.033627	0.00946321	28.1417
					#DIV/0!
					#DIV/0!
					#DIV/0!
					#DIV/0!
					#DIV/0!
					#DIV/0!
					#DIV/0!
					#DIV/0!
					#DIV/0!
					#DIV/0!
					#DIV/0!
					#DIV/0!
					#DIV/0!
					#DIV/0!
					#DIV/0!
					#DIV/0!
					#DIV/0!
					#DIV/0!
					#DIV/0!
					#DIV/0!
					#DIV/0!
					#DIV/0!
					#DIV/0!
					#DIV/0!
					#DIV/0!
					#DIV/0!
					#DIV/0!
					#DIV/0!
					#DIV/0!
					#DIV/0!
					#DIV/0!
					#DIV/0!
					#DIV/0!
					#DIV/0!
					#DIV/0!
					#DIV/0!
					#DIV/0!
					#DIV/0!
					#DIV/0!
					#DIV/0!
					#DIV/0!
					#DIV/0!
					#DIV/0!
					#DIV/0!
					#DIV/0!
					#DIV/0!
					#DIV/0!
					#DIV/0!
					#DIV/0!
					#DIV/0!
					#DIV/0!
					#DIV/0!
					#DIV/0!
					#DIV/0!
					#DIV/0!
					#DIV/0!
					#DIV/0!
					#DIV/0!
					#DIV/0!
					#DIV/0!
					#DIV/0!
					#DIV/0!
					#DIV/0!
					#DIV/0!
					#DIV/0!
					#DIV/0!
					#DIV/0!
					#DIV/0!
					#DIV/0!
					#DIV/0!
					#DIV/0!
					#DIV/0!
					#DIV/0!
					#DIV/0!
					#DIV/0!
					#DIV/0!
					#DIV/0!
					#DIV/0!
					#DIV/0!
					#DIV/0!
					#DIV/0!
			#DIV/0!		#DIV/0!
			#DIV/0!		#DIV/0!
			#DIV/0!		#DIV/0!
			#DIV/0!		#DIV/0!
			#DIV/0!		#DIV/0!
			#DIV/0!		#DIV/0!
			#DIV/0!		#DIV/0!
			#DIV/0!		#DIV/0!
			#DIV/0!		#DIV/0!
			#DIV/0!		#DIV/0!
			#DIV/0!		#DIV/0!
			#DIV/0!		#DIV/0!
			#DIV/0!		#DIV/0!
			#DIV/0!		#DIV/0!
			#DIV/0!		#DIV/0!
			#DIV/0!		#DIV/0!
			#DIV/0!		#DIV/0!
			#DIV/0!		#DIV/0!
			#DIV/0!		#DIV/0!
			#DIV/0!		#DIV/0!
			#DIV/0!		#DIV/0!
			#DIV/0!		#DIV/0!
			#DIV/0!		#DIV/0!
			#DIV/0!		#DIV/0!
			#DIV/0!		#DIV/0!
			#DIV/0!		#DIV/0!
			#DIV/0!		#DIV/0!
			#DIV/0!		#DIV/0!
			#DIV/0!		#DIV/0!
			#DIV/0!		#DIV/0!
			#DIV/0!		#DIV/0!
			#DIV/0!		#DIV/0!
			#DIV/0!		#DIV/0!
			#DIV/0!		#DIV/0!
			#DIV/0!		#DIV/0!
			#DIV/0!		#DIV/0!
			#DIV/0!		#DIV/0!
			#DIV/0!		#DIV/0!
			#DIV/0!		#DIV/0!
			#DIV/0!		#DIV/0!
			#DIV/0!		#DIV/0!
			#DIV/0!		#DIV/0!
			#DIV/0!		#DIV/0!
			#DIV/0!		#DIV/0!
			#DIV/0!		#DIV/0!
			#DIV/0!		#DIV/0!
			#DIV/0!		#DIV/0!
			#DIV/0!		#DIV/0!
			#DIV/0!		#DIV/0!
			#DIV/0!		#DIV/0!
			#DIV/0!		#DIV/0!
			#DIV/0!		#DIV/0!
			#DIV/0!		#DIV/0!
			#DIV/0!		#DIV/0!
			#DIV/0!		#DIV/0!
			#DIV/0!		#DIV/0!
			#DIV/0!		#DIV/0!
			#DIV/0!		#DIV/0!
			#DIV/0!		#DIV/0!
			#DIV/0!		#DIV/0!
			#DIV/0!		#DIV/0!
			#DIV/0!		#DIV/0!
			#DIV/0!		#DIV/0!
			#DIV/0!		#DIV/0!
			#DIV/0!		#DIV/0!
			#DIV/0!		#DIV/0!
			#DIV/0!		#DIV/0!
			#DIV/0!		#DIV/0!
			#DIV/0!		#DIV/0!
			#DIV/0!		#DIV/0!
			#DIV/0!		#DIV/0!
			#DIV/0!		#DIV/0!
			#DIV/0!		#DIV/0!
			#DIV/0!		#DIV/0!
			#DIV/0!		#DIV/0!
			#DIV/0!		#DIV/0!
			#DIV/0!		#DIV/0!
			#DIV/0!		#DIV/0!
			#DIV/0!		#DIV/0!
			#DIV/0!		#DIV/0!
			#DIV/0!		#DIV/0!
			#DIV/0!		#DIV/0!
			#DIV/0!		#DIV/0!
			#DIV/0!		#DIV/0!
			#DIV/0!		#DIV/0!
			#DIV/0!		#DIV/0!
			#DIV/0!		#DIV/0!
			#DIV/0!		#DIV/0!
			#DIV/0!		#DIV/0!
			#DIV/0!		#DIV/0!
			#DIV/0!		#DIV/0!
			#DIV/0!		#DIV/0!
			#DIV/0!		#DIV/0!
			#DIV/0!		#DIV/0!
			#DIV/0!		#DIV/0!
			#DIV/0!		#DIV/0!
			#DIV/0!		#DIV/0!
			#DIV/0!		#DIV/0!
			#DIV/0!		#DIV/0!
			#DIV/0!		#DIV/0!
			#DIV/0!		#DIV/0!
			#DIV/0!		#DIV/0!
			#DIV/0!		#DIV/0!
			#DIV/0!		#DIV/0!
			#DIV/0!		#DIV/0!
			#DIV/0!		#DIV/0!
			#DIV/0!		#DIV/0!
			#DIV/0!		#DIV/0!
			#DIV/0!		#DIV/0!
			#DIV/0!		#DIV/0!
			#DIV/0!		#DIV/0!
			#DIV/0!		#DIV/0!
			#DIV/0!		#DIV/0!
			#DIV/0!		#DIV/0!
			#DIV/0!		#DIV/0!
			#DIV/0!		#DIV/0!
			#DIV/0!		#DIV/0!
			#DIV/0!		#DIV/0!
			#DIV/0!		#DIV/0!
			#DIV/0!		#DIV/0!
			#DIV/0!		#DIV/0!
			#DIV/0!		#DIV/0!
			#DIV/0!		#DIV/0!
			#DIV/0!		#DIV/0!
			#DIV/0!		#DIV/0!
			#DIV/0!		#DIV/0!
			#DIV/0!		#DIV/0!
			#DIV/0!		#DIV/0!
			#DIV/0!		#DIV/0!
			#DIV/0!		#DIV/0!
			#DIV/0!		#DIV/0!
			#DIV/0!		#DIV/0!
			#DIV/0!		#DIV/0!
			#DIV/0!		#DIV/0!
			#DIV/0!		#DIV/0!
			#DIV/0!		#DIV/0!
			#DIV/0!		#DIV/0!
			#DIV/0!		#DIV/0!
			#DIV/0!		#DIV/0!
			#DIV/0!		#DIV/0!
			#DIV/0!		#DIV/0!
			#DIV/0!		#DIV/0!
			#DIV/0!		#DIV/0!
			#DIV/0!		#DIV/0!
			#DIV/0!		#DIV/0!
			#DIV/0!		#DIV/0!
			#DIV/0!		#DIV/0!
			#DIV/0!		#DIV/0!
			#DIV/0!		#DIV/0!
			#DIV/0!		#DIV/0!
			#DIV/0!		#DIV/0!
			#DIV/0!		#DIV/0!
			#DIV/0!		#DIV/0!
			#DIV/0!		#DIV/0!
			#DIV/0!		#DIV/0!
			#DIV/0!		#DIV/0!
			#DIV/0!		#DIV/0!
			#DIV/0!		#DIV/0!
			#DIV/0!		#DIV/0!
			#DIV/0!		#DIV/0!
			#DIV/0!		#DIV/0!
			#DIV/0!		#DIV/0!
			#DIV/0!		#DIV/0!
			#DIV/0!		#DIV/0!
			#DIV/0!		#DIV/0!
			#DIV/0!		#DIV/0!
			#DIV/0!		#DIV/0!
			#DIV/0!		#DIV/0!
			#DIV/0!		#DIV/0!
			#DIV/0!		#DIV/0!
			#DIV/0!		#DIV/0!
			#DIV/0!		#DIV/0!
			#DIV/0!		#DIV/0!
			#DIV/0!		#DIV/0!
			#DIV/0!		#DIV/0!
			#DIV/0!		#DIV/0!
			#DIV/0!		#DIV/0!
			#DIV/0!		#DIV/0!
			#DIV/0!		#DIV/0!
			#DIV/0!		#DIV/0!
			#DIV/0!		#DIV/0!
			#DIV/0!		#DIV/0!
			#DIV/0!		#DIV/0!
			#DIV/0!		#DIV/0!
			#DIV/0!		#DIV/0!
			#DIV/0!		#DIV/0!
			#DIV/0!		#DIV/0!
			#DIV/0!		#DIV/0!
			#DIV/0!		#DIV/0!
			#DIV/0!		#DIV/0!
			#DIV/0!		#DIV/0!
			#DIV/0!		#DIV/0!
			#DIV/0!		#DIV/0!
			#DIV/0!		#DIV/0!
			#DIV/0!		#DIV/0!
			#DIV/0!		#DIV/0!
			#DIV/0!		#DIV/0!
			#DIV/0!		#DIV/0!
			#DIV/0!		#DIV/0!
			#DIV/0!		#DIV/0!
			#DIV/0!		#DIV/0!
			#DIV/0!		#DIV/0!
			#DIV/0!		#DIV/0!
			#DIV/0!		#DIV/0!
			#DIV/0!		#DIV/0!
			#DIV/0!		#DIV/0!
			#DIV/0!		#DIV/0!
			#DIV/0!		#DIV/0!
			#DIV/0!		#DIV/0!
			#DIV/0!		#DIV/0!
			#DIV/0!		#DIV/0!
			#DIV/0!		#DIV/0!
			#DIV/0!		#DIV/0!
			#DIV/0!		#DIV/0!
			#DIV/0!		#DIV/0!
			#DIV/0!		#DIV/0!
			#DIV/0!		#DIV/0!
			#DIV/0!		#DIV/0!
			#DIV/0!		#DIV/0!
			#DIV/0!		#DIV/0!
			#DIV/0!		#DIV/0!
			#DIV/0!		#DIV/0!
			#DIV/0!		#DIV/0!
			#DIV/0!		#DIV/0!
			#DIV/0!		#DIV/0!
			#DIV/0!		#DIV/0!
			#DIV/0!		#DIV/0!
			#DIV/0!		#DIV/0!
			#DIV/0!		#DIV/0!
			#DIV/0!		#DIV/0!
			#DIV/0!		#DIV/0!
			#DIV/0!		#DIV/0!
			#DIV/0!		#DIV/0!
			#DIV/0!		#DIV/0!
			#DIV/0!		#DIV/0!
			#DIV/0!		#DIV/0!
			#DIV/0!		#DIV/0!
			#DIV/0!		#DIV/0!
			#DIV/0!		#DIV/0!
			#DIV/0!		#DIV/0!
			#DIV/0!		#DIV/0!
			#DIV/0!		#DIV/0!
			#DIV/0!		#DIV/0!
			#DIV/0!		#DIV/0!
			#DIV/0!		#DIV/0!
			#DIV/0!		#DIV/0!
			#DIV/0!		#DIV/0!
			#DIV/0!		#DIV/0!
			#DIV/0!		#DIV/0!
			#DIV/0!		#DIV/0!
			#DIV/0!		#DIV/0!
			#DIV/0!		#DIV/0!
			#DIV/0!		#DIV/0!
			#DIV/0!		#DIV/0!
			#DIV/0!		#DIV/0!
			#DIV/0!		#DIV/0!
			#DIV/0!		#DIV/0!
			#DIV/0!		#DIV/0!
			#DIV/0!		#DIV/0!
			#DIV/0!		#DIV/0!
			#DIV/0!		#DIV/0!
			#DIV/0!		#DIV/0!
			#DIV/0!		#DIV/0!
			#DIV/0!		#DIV/0!
			#DIV/0!		#DIV/0!
			#DIV/0!		#DIV/0!
			#DIV/0!		#DIV/0!
			#DIV/0!		#DIV/0!
			#DIV/0!		#DIV/0!
			#DIV/0!		#DIV/0!
			#DIV/0!		#DIV/0!
			#DIV/0!		#DIV/0!
			#DIV/0!		#DIV/0!
			#DIV/0!		#DIV/0!
			#DIV/0!		#DIV/0!
			#DIV/0!		#DIV/0!
			#DIV/0!		#DIV/0!
			#DIV/0!		#DIV/0!
			#DIV/0!		#DIV/0!
			#DIV/0!		#DIV/0!
			#DIV/0!		#DIV/0!
			#DIV/0!		#DIV/0!
			#DIV/0!		#DIV/0!
			#DIV/0!		#DIV/0!
			#DIV/0!		#DIV/0!
			#DIV/0!		#DIV/0!
			#DIV/0!		#DIV/0!
			#DIV/0!		#DIV/0!
			#DIV/0!		#DIV/0!
			#DIV/0!		#DIV/0!
			#DIV/0!		#DIV/0!
			#DIV/0!		#DIV/0!
			#DIV/0!		#DIV/0!
			#DIV/0!		#DIV/0!
			#DIV/0!		#DIV/0!
			#DIV/0!		#DIV/0!
			#DIV/0!		#DIV/0!
			#DIV/0!		#DIV/0!
			#DIV/0!		#DIV/0!
			#DIV/0!		#DIV/0!
			#DIV/0!		#DIV/0!
			#DIV/0!		#DIV/0!
			#DIV/0!		#DIV/0!
			#DIV/0!		#DIV/0!
			#DIV/0!		#DIV/0!
			#DIV/0!		#DIV/0!
			#DIV/0!		#DIV/0!
			#DIV/0!		#DIV/0!
			#DIV/0!		#DIV/0!
			#DIV/0!		#DIV/0!
			#DIV/0!		#DIV/0!
			#DIV/0!		#DIV/0!
			#DIV/0!		#DIV/0!
			#DIV/0!		#DIV/0!
			#DIV/0!		#DIV/0!
			#DIV/0!		#DIV/0!
			#DIV/0!		#DIV/0!
			#DIV/0!		#DIV/0!
			#DIV/0!		#DIV/0!
			#DIV/0!		#DIV/0!
			#DIV/0!		#DIV/0!
			#DIV/0!		#DIV/0!
			#DIV/0!		#DIV/0!
			#DIV/0!		#DIV/0!
			#DIV/0!		#DIV/0!
			#DIV/0!		#DIV/0!
			#DIV/0!		#DIV/0!
			#DIV/0!		#DIV/0!
			#DIV/0!		#DIV/0!
			#DIV/0!		#DIV/0!
			#DIV/0!		#DIV/0!
			#DIV/0!		#DIV/0!
			#DIV/0!		#DIV/0!
			#DIV/0!		#DIV/0!
			#DIV/0!		#DIV/0!
			#DIV/0!		#DIV/0!
			#DIV/0!		#DIV/0!
			#DIV/0!		#DIV/0!
			#DIV/0!		#DIV/0!
			#DIV/0!		#DIV/0!
			#DIV/0!		#DIV/0!
			#DIV/0!		#DIV/0!
			#DIV/0!		#DIV/0!
			#DIV/0!		#DIV/0!
			#DIV/0!		#DIV/0!
			#DIV/0!		#DIV/0!
			#DIV/0!		#DIV/0!
			#DIV/0!		#DIV/0!
			#DIV/0!		#DIV/0!
			#DIV/0!		#DIV/0!
			#DIV/0!		#DIV/0!
			#DIV/0!		#DIV/0!
			#DIV/0!		#DIV/0!
			#DIV/0!		#DIV/0!
			#DIV/0!		#DIV/0!
			#DIV/0!		#DIV/0!
			#DIV/0!		#DIV/0!
			#DIV/0!		#DIV/0!
			#DIV/0!		#DIV/0!
			#DIV/0!		#DIV/0!
			#DIV/0!		#DIV/0!
			#DIV/0!		#DIV/0!
			#DIV/0!		#DIV/0!
			#DIV/0!		#DIV/0!
			#DIV/0!		#DIV/0!
			#DIV/0!		#DIV/0!
			#DIV/0!		#DIV/0!
			#DIV/0!		#DIV/0!
			#DIV/0!		#DIV/0!
			#DIV/0!		#DIV/0!
			#DIV/0!		#DIV/0!
			#DIV/0!		#DIV/0!
			#DIV/0!		#DIV/0!
			#DIV/0!		#DIV/0!
			#DIV/0!		#DIV/0!
			#DIV/0!		#DIV/0!
			#DIV/0!		#DIV/0!
			#DIV/0!		#DIV/0!
			#DIV/0!		#DIV/0!
			#DIV/0!		#DIV/0!
			#DIV/0!		#DIV/0!
			#DIV/0!		#DIV/0!
			#DIV/0!		#DIV/0!
			#DIV/0!		#DIV/0!
			#DIV/0!		#DIV/0!
			#DIV/0!		#DIV/0!
			#DIV/0!		#DIV/0!
			#DIV/0!		#DIV/0!
			#DIV/0!		#DIV/0!
			#DIV/0!		#DIV/0!
			#DIV/0!		#DIV/0!
			#DIV/0!		#DIV/0!
			#DIV/0!		#DIV/0!
			#DIV/0!		#DIV/0!
			#DIV/0!		#DIV/0!
			#DIV/0!		#DIV/0!
			#DIV/0!		#DIV/0!
			#DIV/0!		#DIV/0!
			#DIV/0!		#DIV/0!
			#DIV/0!		#DIV/0!
			#DIV/0!		#DIV/0!
			#DIV/0!		#DIV/0!
			#DIV/0!		#DIV/0!
			#DIV/0!		#DIV/0!
			#DIV/0!		#DIV/0!
			#DIV/0!		#DIV/0!
			#DIV/0!		#DIV/0!
			#DIV/0!		#DIV/0!
			#DIV/0!		#DIV/0!
			#DIV/0!		#DIV/0!
			#DIV/0!		#DIV/0!
			#DIV/0!		#DIV/0!
			#DIV/0!		#DIV/0!
			#DIV/0!		#DIV/0!
			#DIV/0!		#DIV/0!
			#DIV/0!		#DIV/0!
			#DIV/0!		#DIV/0!
			#DIV/0!		#DIV/0!
			#DIV/0!		#DIV/0!
			#DIV/0!		#DIV/0!
			#DIV/0!		#DIV/0!
			#DIV/0!		#DIV/0!
			#DIV/0!		#DIV/0!
			#DIV/0!		#DIV/0!
					#DIV/0!
					#DIV/0!
					#DIV/0!
					#DIV/0!
					#DIV/0!
					#DIV/0!
					#DIV/0!
					#DIV/0!
					#DIV/0!
					#DIV/0!
					#DIV/0!
					#DIV/0!
					#DIV/0!
					#DIV/0!
					#DIV/0!
					#DIV/0!
					#DIV/0!
					#DIV/0!
					#DIV/0!
					#DIV/0!
					#DIV/0!
					#DIV/0!
					#DIV/0!
					#DIV/0!
					#DIV/0!
					#DIV/0!
					#DIV/0!
					#DIV/0!
					#DIV/0!
					#DIV/0!
					#DIV/0!
					#DIV/0!
					#DIV/0!
					#DIV/0!
					#DIV/0!
					#DIV/0!
					#DIV/0!
					#DIV/0!
					#DIV/0!
					#DIV/0!
					#DIV/0!
					#DIV/0!
					#DIV/0!
					#DIV/0!
					#DIV/0!
					#DIV/0!
					#DIV/0!
					#DIV/0!
					#DIV/0!
					#DIV/0!
					#DIV/0!
					#DIV/0!
					#DIV/0!
					#DIV/0!
					#DIV/0!
					#DIV/0!
					#DIV/0!
					#DIV/0!
					#DIV/0!
					#DIV/0!
					#DIV/0!
					#DIV/0!
					#DIV/0!
					#DIV/0!
					#DIV/0!
					#DIV/0!
					#DIV/0!
					#DIV/0!
					#DIV/0!
					#DIV/0!
					#DIV/0!
					#DIV/0!
					#DIV/0!
					#DIV/0!
					#DIV/0!
					#DIV/0!
					#DIV/0!
					#DIV/0!
					#DIV/0!
					#DIV/0!
					#DIV/0!
					#DIV/0!
					#DIV/0!
					#DIV/0!
					#DIV/0!
					#DIV/0!
					#DIV/0!
					#DIV/0!
					#DIV/0!
					#DIV/0!
					#DIV/0!
					#DIV/0!
					#DIV/0!
					#DIV/0!
					#DIV/0!
					#DIV/0!
					#DIV/0!
					#DIV/0!
					#DIV/0!
					#DIV/0!
					#DIV/0!
					#DIV/0!
					#DIV/0!
					#DIV/0!
					#DIV/0!
					#DIV/0!
					#DIV/0!
					#DIV/0!
					#DIV/0!
					#DIV/0!
					#DIV/0!
					#DIV/0!
					#DIV/0!
					#DIV/0!
					#DIV/0!
					#DIV/0!
					#DIV/0!
					#DIV/0!
					#DIV/0!
					#DIV/0!
					#DIV/0!
					#DIV/0!
					#DIV/0!
					#DIV/0!
					#DIV/0!
					#DIV/0!
					#DIV/0!
					#DIV/0!
					#DIV/0!
					#DIV/0!
					#DIV/0!
					#DIV/0!
					#DIV/0!
					#DIV/0!
					#DIV/0!
					#DIV/0!
					#DIV/0!
					#DIV/0!
					#DIV/0!
					#DIV/0!
					#DIV/0!
					#DIV/0!
					#DIV/0!
					#DIV/0!
					#DIV/0!
					#DIV/0!
					#DIV/0!
					#DIV/0!
					#DIV/0!
					#DIV/0!
					#DIV/0!
					#DIV/0!
					#DIV/0!
					#DIV/0!
					#DIV/0!
					#DIV/0!
					#DIV/0!
					#DIV/0!
					#DIV/0!
					#DIV/0!
					#DIV/0!
					#DIV/0!
					#DIV/0!
					#DIV/0!
					#DIV/0!
					#DIV/0!
					#DIV/0!
					#DIV/0!
					#DIV/0!
					#DIV/0!
					#DIV/0!
					#DIV/0!
					#DIV/0!
					#DIV/0!
					#DIV/0!
					#DIV/0!
					#DIV/0!
					#DIV/0!
					#DIV/0!
					#DIV/0!
					#DIV/0!
					#DIV/0!
					#DIV/0!
					#DIV/0!
					#DIV/0!
					#DIV/0!
					#DIV/0!
					#DIV/0!
					#DIV/0!
					#DIV/0!
					#DIV/0!
					#DIV/0!
					#DIV/0!
					#DIV/0!
					#DIV/0!
					#DIV/0!
					#DIV/0!
					#DIV/0!
					#DIV/0!
					#DIV/0!
					#DIV/0!
					#DIV/0!
					#DIV/0!
					#DIV/0!
					#DIV/0!
					#DIV/0!
					#DIV/0!
					#DIV/0!
					#DIV/0!
					#DIV/0!
					#DIV/0!
					#DIV/0!
					#DIV/0!
					#DIV/0!
					#DIV/0!
					#DIV/0!
					#DIV/0!
					#DIV/0!
					#DIV/0!
					#DIV/0!
					#DIV/0!
					#DIV/0!
					#DIV/0!
					#DIV/0!
					#DIV/0!
					#DIV/0!
					#DIV/0!
					#DIV/0!
					#DIV/0!
					#DIV/0!
					#DIV/0!
					#DIV/0!
					#DIV/0!
					#DIV/0!
					#DIV/0!
					#DIV/0!
					#DIV/0!
					#DIV/0!
					#DIV/0!
					#DIV/0!
					#DIV/0!
					#DIV/0!
					#DIV/0!
					#DIV/0!
					#DIV/0!
					#DIV/0!
					#DIV/0!
					#DIV/0!
					#DIV/0!
					#DIV/0!
					#DIV/0!
					#DIV/0!
					#DIV/0!
					#DIV/0!
					#DIV/0!
					#DIV/0!
					#DIV/0!
					#DIV/0!
					#DIV/0!
					#DIV/0!
					#DIV/0!
					#DIV/0!
					#DIV/0!
					#DIV/0!
					#DIV/0!
					#DIV/0!
					#DIV/0!
					#DIV/0!
					#DIV/0!
					#DIV/0!
					#DIV/0!
					#DIV/0!
					#DIV/0!
					#DIV/0!
					#DIV/0!
					#DIV/0!
					#DIV/0!
					#DIV/0!
					#DIV/0!
					#DIV/0!
					#DIV/0!
					#DIV/0!
					#DIV/0!
					#DIV/0!
					#DIV/0!
					#DIV/0!
					#DIV/0!
					#DIV/0!
					#DIV/0!
					#DIV/0!
					#DIV/0!
					#DIV/0!
					#DIV/0!
					#DIV/0!
					#DIV/0!
					#DIV/0!
					#DIV/0!
					#DIV/0!
					#DIV/0!
					#DIV/0!
					#DIV/0!
					#DIV/0!
					#DIV/0!
					#DIV/0!
					#DIV/0!
					#DIV/0!
					#DIV/0!
					#DIV/0!
					#DIV/0!
					#DIV/0!
					#DIV/0!
					#DIV/0!
					#DIV/0!
					#DIV/0!
					#DIV/0!
					#DIV/0!
					#DIV/0!
					#DIV/0!
					#DIV/0!
					#DIV/0!
					#DIV/0!
					#DIV/0!
					#DIV/0!
					#DIV/0!
					#DIV/0!
					#DIV/0!
					#DIV/0!
					#DIV/0!
					#DIV/0!
					#DIV/0!
					#DIV/0!
					#DIV/0!
					#DIV/0!
					#DIV/0!
					#DIV/0!
					#DIV/0!
					#DIV/0!
					#DIV/0!
					#DIV/0!
					#DIV/0!
					#DIV/0!
					#DIV/0!
					#DIV/0!
					#DIV/0!
					#DIV/0!
					#DIV/0!
					#DIV/0!
					#DIV/0!
					#DIV/0!
					#DIV/0!
					#DIV/0!
					#DIV/0!
					#DIV/0!
					#DIV/0!
					#DIV/0!
					#DIV/0!
					#DIV/0!
					#DIV/0!
					#DIV/0!
					#DIV/0!
					#DIV/0!
					#DIV/0!
					#DIV/0!
					#DIV/0!
					#DIV/0!
					#DIV/0!
					#DIV/0!
					#DIV/0!
					#DIV/0!
					#DIV/0!
					#DIV/0!
					#DIV/0!
					#DIV/0!
					#DIV/0!
					#DIV/0!
					#DIV/0!
					#DIV/0!
					#DIV/0!
					#DIV/0!
					#DIV/0!
					#DIV/0!
					#DIV/0!
					#DIV/0!
					#DIV/0!
					#DIV/0!
					#DIV/0!
					#DIV/0!
					#DIV/0!
					#DIV/0!
