# Supplementary material for: Vitamin D Binding Protein Isoforms and Apolipoprotein E in Cerebrospinal Fluid as Prognostic Biomarkers of Multiple Sclerosis
Source: PLoS One. 2015 Jun 5;10(6):e0129291. doi: 10.1371/journal.pone.0129291 (PMC4457896; doi:10.1371/journal.pone.0129291)
Supplement: S2 Dataset — The zipped folder includes the 24 files related to the 2_DE dataset from CSF sample maps of each patient included in the study. In particular, in each file, %Vol values of matched spots between replicates are reported. For each spot mean and standard deviation (SD) were calculated and the value of variability (expressed as mean SD percentage, %SD) is reported. (ZIP) [file pone.0129291.s002.zip › replicates/SM46.xls]

## Sheet: Foglio1
Group ID	sm 46	SM 46bis	media	devst	%
1286	0.0175046	0.0246614	0.021083	0.00506062	24.0033	32.33
1287	0.0202992	0.0317886	0.0260439	0.00812423	31.1944
1288	0.0210198	0.0314727	0.0262462	0.00739132	28.1614
1289	0.0215326	0.0376106	0.0295716	0.0113689	38.4452
1290	0.0238581	0.0259852	0.0249217	0.00150409	6.03526
1293	0.0336296	0.0478406	0.0407351	0.0100487	24.6684
1294	0.0311544	0.0384758	0.0348151	0.00517701	14.87
1296	0.0338968	0.0300266	0.0319617	0.00273664	8.56226
1297	0.0256019	0.0267209	0.0261614	0.000791252	3.0245
1298	0.0316872	0.0183595	0.0250233	0.00942411	37.6613
1299	0.0239544	0.0196714	0.0218129	0.00302854	13.8842
1333	0.0282253	0.0172526	0.022739	0.00775887	34.1215
1334	0.0367179	0.0245476	0.0306328	0.0086057	28.0931
1335	0.0577555	0.0346653	0.0462104	0.0163272	35.3324
1337	0.0698251	0.0372391	0.0535321	0.0230418	43.0429
1341	0.0762696	0.0359469	0.0561082	0.0285125	50.8169
1342	0.0658354	0.0343062	0.0500708	0.0222945	44.526
1343	0.0610681	0.0287586	0.0449133	0.0228463	50.8674
1344	0.0429094	0.0292192	0.0360643	0.00968043	26.8421
1357	0.0296222	0.0128456	0.0212339	0.0118628	55.8675
1361	0.0570483	0.0258147	0.0414315	0.0220855	53.306
1365	0.0638842	0.0277431	0.0458136	0.0255556	55.7817
1370	0.0702209	0.0396223	0.0549216	0.0216365	39.3952
1371	0.0933833	0.0351378	0.0642605	0.0411858	64.0919
1372	0.06897	0.0189936	0.0439818	0.0353387	80.3484
1379	0.0158436	0.0160841	0.0159639	0.000170059	1.06528
1381	0.0360185	0.0122709	0.0241447	0.0167921	69.5477
1382	0.0459576	0.0156047	0.0307812	0.0214627	69.7269
1384	0.039488	0.0142396	0.0268638	0.0178533	66.4586
1385	0.0160883	0.0174263	0.0167573	0.000946109	5.64595
1387	0.0085238	0.0196991	0.0141115	0.00790213	55.998
1390	0.0443487	0.0166551	0.0305019	0.0195823	64.2004
1393	0.0100475	0.0132498	0.0116486	0.00226437	19.4389
1423	0.050145	0.0340724	0.0421087	0.011365	26.9898
1430	0.0599486	0.0435406	0.0517446	0.0116022	22.4221
1432	0.0298084	0.0216581	0.0257332	0.00576313	22.3957
1434	0.074466	0.0355416	0.0550038	0.0275237	50.0396
1436	0.0271699	0.027611	0.0273905	0.000311905	1.13874
1439	0.09973	0.0518738	0.0758019	0.0338394	44.6419
1440	0.0485351	0.0615058	0.0550204	0.00917167	16.6696
1444	0.0900774	0.0281653	0.0591214	0.0437785	74.0485
1449	0.0706824	0.0404612	0.0555718	0.0213696	38.4541
1450	0.0517589	0.0433967	0.0475778	0.00591297	12.428
1455	0.0481641	0.0190392	0.0336016	0.0205944	61.2899
1456	0.0498556	0.014565	0.0322103	0.0249542	77.4728
1462	0.0418213	0.0149895	0.0284054	0.0189729	66.7935
1463	0.0401096	0.0147021	0.0274059	0.0179658	65.5547
1465	0.040792	0.0246939	0.0327429	0.0113831	34.765
1467	0.0472905	0.0310665	0.0391785	0.0114721	29.2816
1468	0.0391408	0.0209839	0.0300624	0.0128389	42.7075
1480	0.0482297	0.0259483	0.037089	0.0157553	42.4798
1482	0.21375	0.0902534	0.152002	0.0873253	57.4502
1488	0.0207533	0.0345711	0.0276622	0.00977066	35.3213
1489	0.0167507	0.033029	0.0248899	0.0115105	46.2457
1491	0.0507621	0.0350226	0.0428923	0.0111295	25.9475
1494	0.0272115	0.0154752	0.0213434	0.00829882	38.8824
1495	0.0936579	0.0642815	0.0789697	0.0207723	26.3041
1496	0.0229218	0.0237756	0.0233487	0.000603728	2.5857
1498	0.0615414	0.0873516	0.0744465	0.0182506	24.515
1505	0.144213	0.119777	0.131995	0.0172789	13.0905
1506	0.390755	0.267552	0.329153	0.0871177	26.4672
1507	0.910212	0.733575	0.821894	0.124901	15.1968
1509	0.116097	0.0715579	0.0938275	0.0314939	33.5658
1510	0.225356	0.158501	0.191929	0.0472736	24.6309
1513	0.882802	0.628782	0.755792	0.179619	23.7657
1514	2.69335	2.11734	2.40535	0.407301	16.9331
1527	0.0653671	0.0240462	0.0447067	0.0292183	65.3556
1530	0.292219	0.149645	0.220932	0.100815	45.6317
1531	0.466531	0.429754	0.448142	0.0260053	5.8029
1532	0.102396	0.0526012	0.0774986	0.0352102	45.4334
1534	0.0807395	0.0436957	0.0622176	0.0261939	42.1005
1535	0.659109	0.642831	0.65097	0.0115103	1.76817
1536	0.0362463	0.0159824	0.0261144	0.0143287	54.8692
1537	0.674749	0.665157	0.669953	0.00678257	1.01239
1538	0.124531	0.105801	0.115166	0.0132441	11.5
1544	0.0347424	0.020426	0.0275842	0.0101232	36.6994
1545	0.0248423	0.0237493	0.0242958	0.000772868	3.18108
1555	0.488552	0.130329	0.309441	0.253302	81.858
1567	0.0229055	0.00894166	0.0159236	0.00987393	62.0082
1578	0.0431764	0.0227626	0.0329695	0.0144347	43.7821
1582	0.0711551	0.0529738	0.0620645	0.0128561	20.7141
1586	9.36503	6.50011	7.93257	2.0258	25.5378
1606	3.25696	5.05982	4.15839	1.27481	30.6564
1614	1.28573	0.954031	1.11988	0.234547	20.9439
1617	2.09081	1.2274	1.6591	0.610523	36.7983
1624	5.35475	2.59981	3.97728	1.94804	48.9791
1629	6.91091	5.51118	6.21105	0.989759	15.9355
1641	0.0292423	0.0444255	0.0368339	0.0107361	29.1475
1643	0.086793	0.117824	0.102308	0.0219422	21.4471
1644	0.0263752	0.0201577	0.0232665	0.00439644	18.896
1651	0.0535277	0.114024	0.0837758	0.0427773	51.0617
1652	0.0729534	0.0735215	0.0732375	0.000401707	0.5485
1655	0.0322657	0.0417652	0.0370155	0.00671716	18.1469
1659	0.0596739	0.0406301	0.050152	0.013466	26.8504
1660	0.11131	0.186101	0.148705	0.0528852	35.5637
1661	0.0907032	0.104753	0.0977281	0.00993471	10.1657
1663	0.0461797	0.03931	0.0427449	0.00485761	11.3642
1664	0.0785079	0.0883907	0.0834493	0.00698819	8.37418
1666	0.079564	0.0766982	0.0781311	0.00202643	2.59362
1667	0.0422635	0.051241	0.0467523	0.00634805	13.5781
1670	0.0796829	0.0846132	0.0821481	0.00348625	4.24386
1674	0.0247749	0.0168403	0.0208076	0.00561061	26.9642
1675	0.0367831	0.0589672	0.0478751	0.0156865	32.7655
1677	0.0575322	0.036101	0.0468166	0.0151541	32.3692
1678	0.0831484	0.0827741	0.0829613	0.00026467	0.319029
1679	0.0220595	0.0374462	0.0297528	0.01088	36.5681
1682	0.102331	0.0923482	0.0973396	0.00705891	7.25183
1683	0.0520842	0.0613607	0.0567224	0.00655948	11.5642
1684	0.075502	0.0749913	0.0752466	0.000361119	0.479914
1685	0.0153334	0.0216958	0.0185146	0.0044989	24.2992
1690	0.0370358	0.0161716	0.0266037	0.0147532	55.4555
1691	0.0324933	0.038116	0.0353046	0.00397585	11.2615
1695	0.0404675	0.0201501	0.0303088	0.0143666	47.4007
1699	0.0597944	0.0893511	0.0745727	0.0208997	28.026
1700	0.0622622	0.0941828	0.0782225	0.0225713	28.8552
1702	0.036327	0.0512414	0.0437842	0.0105461	24.0865
1703	0.0798779	0.0218373	0.0508576	0.0410409	80.6977
1704	0.180896	0.0852038	0.13305	0.0676646	50.8566
1705	0.0861306	0.0243112	0.0552209	0.0437129	79.1601
1706	0.530451	0.216907	0.373679	0.221709	59.3314
1713	0.0912228	0.129231	0.110227	0.0268759	24.3823
1714	0.0273671	0.0604059	0.0438865	0.023362	53.2327
1715	0.230389	0.196036	0.213212	0.0242912	11.393
1716	0.113889	0.190801	0.152345	0.054385	35.6986
1717	0.723195	0.520669	0.621932	0.143208	23.0262
1718	0.0339157	0.0587068	0.0463112	0.01753	37.8525
1720	0.0275893	0.0362136	0.0319014	0.0060983	19.1161
1728	0.783145	0.501899	0.642522	0.198871	30.9516
1729	0.412253	0.113439	0.262846	0.211293	80.3868
1731	0.0630375	0.0933535	0.0781955	0.0214366	27.4142
1732	0.074931	0.0706076	0.0727693	0.00305711	4.20109
1737	0.0425504	0.0288846	0.0357175	0.00966318	27.0545
1738	0.0991027	0.115484	0.107293	0.0115833	10.7959
1740	0.131542	0.0469974	0.0892697	0.0597821	66.9679
1744	0.0461546	0.0624974	0.054326	0.0115561	21.2718
1745	0.048525	0.0574835	0.0530043	0.00633462	11.9511
1747	0.177373	0.0882551	0.132814	0.0630159	47.4467
1748	0.381385	0.0997772	0.240581	0.199127	82.7691
1749	0.0885969	0.0510125	0.0698047	0.0265762	38.0722
1750	0.0928862	0.105429	0.0991576	0.0088691	8.94445
1752	0.0966232	0.099365	0.0979941	0.00193875	1.97843
1754	0.0658307	0.0492018	0.0575163	0.0117584	20.4436
1755	0.129235	0.160675	0.144955	0.0222314	15.3368
1758	0.331426	0.345158	0.338292	0.00970999	2.8703
1759	0.0191272	0.0357912	0.0274592	0.0117832	42.9118
1765	0.18933	0.167479	0.178404	0.015451	8.66065
1766	0.0179468	0.0210707	0.0195087	0.00220893	11.3228
1768	0.171808	0.0583493	0.115079	0.0802274	69.7153
1770	0.170607	0.21309	0.191849	0.03004	15.6582
1771	0.0224288	0.0381112	0.03027	0.0110891	36.6341
1774	0.0980893	0.0556799	0.0768846	0.029988	39.0039
1776	0.012614	0.0221192	0.0173666	0.00672119	38.7018
1777	0.0308257	0.0490411	0.0399334	0.0128802	32.2543
1778	0.0135535	0.0122028	0.0128781	0.000955089	7.41635
1780	0.0199424	0.021684	0.0208132	0.0012315	5.9169
1783	0.0462391	0.0410205	0.0436298	0.00369011	8.45777
1787	0.964979	1.50162	1.2333	0.379462	30.7681
1788	0.161182	0.0957037	0.128443	0.0463001	36.0473
1791	0.266588	0.105299	0.185943	0.114049	61.3351
1793	1.10269	2.92275	2.01272	1.28698	63.9422
1796	0.0820654	0.090125	0.0860952	0.005699	6.61941
1797	0.496584	0.338187	0.417386	0.112004	26.8346
1798	1.06056	1.09075	1.07566	0.0213476	1.98461
1799	1.48617	5.2128	3.34948	2.63513	78.6726
1802	0.0610852	0.0335573	0.0473212	0.0194652	41.1341
1804	0.905102	3.75078	2.32794	2.0122	86.4368
1808	0.0534241	0.0547453	0.0540847	0.000934229	1.72735
1814	0.0995155	0.0537928	0.0766542	0.0323308	42.1775
1818	0.110928	0.0990932	0.105011	0.00836847	7.96916
1821	0.105069	0.0584032	0.0817361	0.0329977	40.371
1823	0.0335496	0.0159009	0.0247252	0.0124795	50.4728
1827	0.0384312	0.0301705	0.0343009	0.0058412	17.0293
1829	0.0949623	0.101227	0.0980947	0.00442981	4.51585
1830	0.0952452	0.114236	0.104741	0.0134285	12.8207
1832	0.0518008	0.0645487	0.0581747	0.00901413	15.4949
1833	0.247377	0.251142	0.249259	0.00266226	1.06807
1834	0.0356216	0.0265858	0.0311037	0.00638928	20.5419
1835	0.157773	0.340179	0.248976	0.128981	51.8044
1836	0.118095	0.0684834	0.0932892	0.0350807	37.6042
1837	0.0222804	0.0290707	0.0256755	0.00480147	18.7005
1838	0.0828243	0.042993	0.0629087	0.028165	44.7712
1839	0.0604405	0.0739451	0.0671928	0.00954919	14.2116
1841	0.0935834	0.0321603	0.0628719	0.0434327	69.0813
1846	0.113706	0.133975	0.123841	0.0143323	11.5732
1849	0.0271429	0.00804104	0.017592	0.0135071	76.7797
1851	0.140077	0.0737366	0.106907	0.0469097	43.8791
1852	0.0943301	0.108534	0.101432	0.0100437	9.90187
1853	0.057706	0.0429173	0.0503116	0.0104572	20.7848
1854	0.0306914	0.0216881	0.0261897	0.00636629	24.3083
1858	0.0439599	0.0221612	0.0330606	0.015414	46.6236
1859	0.0846047	0.0484986	0.0665517	0.0255309	38.3625
1860	0.0224532	0.0335205	0.0279869	0.00782576	27.9623
1861	0.0468597	0.0358152	0.0413374	0.00780964	18.8924
1862	0.0297881	0.0523067	0.0410474	0.0159231	38.7919
1863	0.0349518	0.0191436	0.0270477	0.0111781	41.3273
1866	0.00385281	0.0159185	0.00988566	0.00853173	86.3042
1869	0.018839	0.0129891	0.015914	0.0041365	25.9928
1874	0.0417591	0.043177	0.0424681	0.00100261	2.36085
1875	0.0445197	0.0319478	0.0382337	0.00888968	23.2509
1877	0.0332317	0.0284364	0.0308341	0.00339079	10.9969
1881	0.0672207	0.0542154	0.060718	0.00919614	15.1456
1882	0.058376	0.0615301	0.059953	0.00223029	3.72005
1891	0.0423719	0.0379598	0.0401659	0.00311983	7.76736
1893	0.0282486	0.0201183	0.0241834	0.00574899	23.7724
1899	0.252161	0.160224	0.206193	0.0650093	31.5284
1905	0.312519	0.105253	0.208886	0.146559	70.1623
1909	0.239301	0.207661	0.223481	0.0223729	10.0111
1912	0.193264	0.0952148	0.144239	0.0693313	48.0668
1913	0.756564	0.246242	0.501403	0.360852	71.9685
1915	0.0564741	0.0658077	0.0611409	0.00659985	10.7945
1916	0.0177012	0.0231796	0.0204404	0.00387381	18.9518
1917	0.155636	0.0610085	0.108322	0.0669117	61.771
1918	0.173191	0.191468	0.18233	0.0129238	7.08815
1923	0.0964328	0.112826	0.104629	0.0115917	11.0789
1928	0.129365	0.0630499	0.0962074	0.0468919	48.7404
1929	0.0367681	0.0637941	0.0502811	0.0191103	38.0069
1930	0.0148507	0.0270526	0.0209516	0.00862805	41.1807
1931	0.108072	0.111191	0.109631	0.00220547	2.01171
1934	0.0215147	0.0165304	0.0190225	0.00352443	18.5277
1936	0.045919	0.0353966	0.0406578	0.00744046	18.3002
1947	0.0660654	0.0762829	0.0711741	0.00722486	10.151
1950	0.066838	0.0610426	0.0639403	0.00409797	6.40905
1956	0.0323169	0.0213606	0.0268388	0.00774727	28.866
1960	0.0506035	0.0373539	0.0439787	0.00936888	21.3032
1962	0.0641227	0.0220069	0.0430648	0.0297804	69.1525
1963	0.0620689	0.0547903	0.0584296	0.00514675	8.80846
1965	0.31201	0.347877	0.329944	0.0253618	7.68671
1966	0.11944	0.0548479	0.0871439	0.0456735	52.4116
1973	0.0335532	0.0177985	0.0256759	0.0111403	43.3881
1974	0.20561	0.171441	0.188526	0.0241611	12.8158
1979	0.0581078	0.0497894	0.0539486	0.005882	10.903
1983	0.197824	0.206185	0.202005	0.00591212	2.92673
1991	0.0182235	0.0140864	0.016155	0.00292537	18.1082
1994	0.0491201	0.0602622	0.0546912	0.00787865	14.4057
1996	0.1589	0.0572577	0.108079	0.071872	66.4996
2005	1.39969	0.931865	1.16578	0.330802	28.3761
2014	0.128995	0.0625571	0.0957761	0.0469787	49.0506
2015	0.210482	0.107749	0.159115	0.0726432	45.6544
2017	0.0315554	0.0433468	0.0374511	0.00833778	22.2631
2022	0.0141123	0.0415337	0.027823	0.0193899	69.69
2024	0.0177184	0.0259359	0.0218272	0.00581065	26.6212
2025	0.0132801	0.027078	0.0201791	0.00975659	48.3501
2026	0.484432	0.0656449	0.275038	0.296127	107.668
2027	0.199226	0.0954697	0.147348	0.0733668	49.7916
2028	0.0478923	0.0266022	0.0372472	0.0150544	40.4174
2035	0.175094	0.0707211	0.122908	0.0738028	60.0474
2041	0.0188612	0.038454	0.0286576	0.0138542	48.3439
2044	0.0559121	0.048891	0.0524015	0.00496467	9.47428
2047	0.245203	0.248534	0.246868	0.00235537	0.9541
2048	0.223124	0.215289	0.219206	0.00554018	2.52738
2049	0.0252011	0.0531286	0.0391649	0.0197477	50.4221
2051	0.109669	0.0696219	0.0896455	0.0283176	31.5884
2052	0.0467577	0.0490126	0.0478852	0.00159446	3.32975
2061	0.0739424	0.0713413	0.0726419	0.00183926	2.53195
2062	0.0478672	0.0178278	0.0328475	0.0212411	64.6657
2070	0.0148574	0.0367862	0.0258218	0.015506	60.05
2074	0.0160913	0.0251499	0.0206206	0.0064054	31.0631
2076	0.0313444	0.0270779	0.0292111	0.00301687	10.3278
2084	0.0484784	0.0431208	0.0457996	0.0037884	8.27168
2095	0.118562	0.0648946	0.0917283	0.0379486	41.3706
2112	0.238261	0.171675	0.204968	0.0470834	22.9711
2123	1.15294	0.519554	0.836247	0.447872	53.5573
2126	1.03141	0.615262	0.823336	0.294261	35.7401
2128	0.221022	0.333899	0.27746	0.0798161	28.7667
2134	0.433158	0.125495	0.279326	0.217551	77.884
2146	0.687399	0.466543	0.576971	0.156169	27.067
2161	1.09197	2.96785	2.02991	1.32645	65.3451
2162	2.22635	2.67781	2.45208	0.31923	13.0188
2168	0.418508	0.182037	0.300272	0.16721	55.6862
2170	0.339234	0.201563	0.270398	0.0973481	36.0017
2174	0.114659	0.102969	0.108814	0.00826608	7.59652
2182	0.0477644	0.0379983	0.0428813	0.00690568	16.1041
2184	0.0646876	0.0709591	0.0678234	0.00443462	6.53849
2185	0.0533572	0.0247366	0.0390469	0.0202378	51.8295
2199	0.124719	0.0691192	0.0969191	0.039315	40.5648
2211	0.0196629	0.0255747	0.0226188	0.00418027	18.4814
2218	0.4822	0.257513	0.369857	0.158878	42.9566
2232	0.0850632	0.0583813	0.0717223	0.018867	26.3056
2244	0.043535	0.0563813	0.0499581	0.00908371	18.1826
2276	3.64533	1.67728	2.66131	1.39162	52.2909
2278	0.537773	0.226853	0.382313	0.219854	57.5062
2279	1.44898	0.659407	1.05419	0.558312	52.9611
2284	0.0371104	0.0586737	0.0478921	0.0152476	31.8373
2300	0.612461	0.405608	0.509035	0.146267	28.7342
2306	0.476279	0.21183	0.344054	0.186994	54.35
2308	0.593634	0.197007	0.39532	0.280458	70.9444
2327	0.156854	0.207485	0.182169	0.0358015	19.6529
2575	0.395922	0.0927236	0.244323	0.214394	87.7502
2579	0.0409824	0.0593035	0.050143	0.012955	25.8361
2580	0.0193914	0.0247159	0.0220537	0.00376499	17.072
2581	1.90251	1.61127	1.75689	0.205938	11.7217
2582	0.0474251	0.0501072	0.0487661	0.00189653	3.88903
2584	0.0449373	0.0359753	0.0404563	0.00633709	15.664
2587	0.0190121	0.0278045	0.0234083	0.00621717	26.5597
2590	0.00992719	0.0172318	0.0135795	0.00516514	38.0363
2591	0.0281379	0.0145822	0.02136	0.00958533	44.875
2592	0.0171003	0.0305328	0.0238165	0.00949821	39.8807
2593	0.0915332	0.155653	0.123593	0.0453395	36.6845
