# Supplementary material for: Vitamin D Binding Protein Isoforms and Apolipoprotein E in Cerebrospinal Fluid as Prognostic Biomarkers of Multiple Sclerosis
Source: PLoS One. 2015 Jun 5;10(6):e0129291. doi: 10.1371/journal.pone.0129291 (PMC4457896; doi:10.1371/journal.pone.0129291)
Supplement: S2 Dataset — The zipped folder includes the 24 files related to the 2_DE dataset from CSF sample maps of each patient included in the study. In particular, in each file, %Vol values of matched spots between replicates are reported. For each spot mean and standard deviation (SD) were calculated and the value of variability (expressed as mean SD percentage, %SD) is reported. (ZIP) [file pone.0129291.s002.zip › replicates/SM47.xls]

## Sheet: Foglio1
Group ID	SM47	SM 47bis	media	devst	%
27	0.085729	0.0410196	0.0633743	0.0316143	49.8851	17.3853
46	0.0395637	0.0403473	0.0399555	0.000554089	1.38676
47	0.053629	0.0569806	0.0553048	0.00236994	4.28523
48	0.0773033	0.0711149	0.0742091	0.00437586	5.89666
51	0.0718592	0.07069	0.0712746	0.000826749	1.15995
52	0.0783542	0.0610565	0.0697053	0.0122313	17.5472
54	0.0422247	0.0223316	0.0322781	0.0140665	43.5792
55	0.0586026	0.0533181	0.0559603	0.00373671	6.67742
56	0.0433197	0.0386393	0.0409795	0.00330954	8.07609
61	0.0270593	0.0124269	0.0197431	0.0103467	52.4065
63	0.022981	0.0210442	0.0220126	0.00136952	6.22155
65	0.0272362	0.0247328	0.0259845	0.00177017	6.81241
66	0.0230665	0.0171039	0.0200852	0.00421619	20.9916
67	0.0266763	0.0197878	0.0232321	0.00487091	20.9663
68	0.0268776	0.0148577	0.0208677	0.00849935	40.7298
69	0.0103142	0.00991936	0.0101168	0.000279194	2.75971
70	0.00817758	0.00739307	0.00778533	0.000554732	7.12536
71	0.012974	0.0133814	0.0131777	0.000288075	2.18608
72	0.0110192	0.00854099	0.00978009	0.00175236	17.9176
78	0.0295211	0.0273209	0.028421	0.00155578	5.47404
80	0.0328692	0.0298461	0.0313577	0.00213765	6.81701
81	0.048137	0.0472792	0.0477081	0.000606556	1.27139
83	0.0689778	0.0672749	0.0681264	0.00120413	1.7675
85	0.079543	0.0733305	0.0764367	0.0043929	5.74711
86	0.0349663	0.0344598	0.034713	0.00035815	1.03174
87	0.0296425	0.0463846	0.0380136	0.0118385	31.1427
89	0.0400864	0.036403	0.0382447	0.00260456	6.81024
90	0.0342815	0.0287213	0.0315014	0.00393166	12.4809
100	0.0372743	0.0252936	0.031284	0.00847163	27.0798
101	0.122219	0.112749	0.117484	0.0066963	5.69976
105	0.0393552	0.0389531	0.0391541	0.000284328	0.726175
106	0.00850343	0.0135357	0.0110196	0.00355835	32.2912
107	0.0156144	0.0170677	0.0163411	0.00102764	6.28869
108	0.0705175	0.0632863	0.0669019	0.00511323	7.64288
109	0.0469597	0.0403819	0.0436708	0.00465121	10.6506
111	0.0189747	0.0153407	0.0171577	0.00256963	14.9765
113	0.393049	0.346965	0.370007	0.0325863	8.80694
115	0.206541	0.136272	0.171407	0.0496877	28.9882
116	0.768472	0.844095	0.806284	0.0534735	6.6321
117	0.0853685	0.0545472	0.0699579	0.021794	31.153
118	0.111695	0.0888887	0.100292	0.0161265	16.0796
120	1.41718	3.03089	2.22403	1.14107	51.3061
121	0.184985	0.189398	0.187192	0.00312046	1.66699
122	0.685954	0.848797	0.767375	0.115147	15.0054
125	0.210501	0.140884	0.175693	0.0492267	28.0186
126	0.209151	0.151587	0.180369	0.0407039	22.567
129	0.0566202	0.136435	0.0965276	0.0564376	58.4678
130	0.349264	0.288071	0.318667	0.04327	13.5784
131	0.0256578	0.0259958	0.0258268	0.000239002	0.925403
134	0.066968	0.0495331	0.0582505	0.0123283	21.1643
135	0.0243349	0.0247106	0.0245227	0.00026566	1.08332
136	0.0182955	0.0165022	0.0173989	0.00126805	7.28815
137	0.111415	0.0876243	0.0995197	0.0168226	16.9038
138	0.0121912	0.0140188	0.013105	0.00129231	9.86119
139	0.0797737	0.0658377	0.0728057	0.00985424	13.535
140	0.231179	0.260379	0.245779	0.0206475	8.40085
141	0.0252623	0.0265781	0.0259202	0.000930411	3.58952
145	13.7462	10.8945	12.3204	2.01646	16.3669
146	0.303831	0.210128	0.25698	0.066258	25.7834
148	0.0810462	0.0816233	0.0813347	0.000408071	0.501718
149	0.176037	0.150817	0.163427	0.0178332	10.912
158	0.0350095	0.0208966	0.0279531	0.00997933	35.7003
169	0.555461	0.462958	0.509209	0.0654095	12.8453
178	0.0943019	0.0752051	0.0847535	0.0135035	15.9326
179	0.084886	0.490684	0.287785	0.286943	99.7073
181	0.777274	1.20264	0.989957	0.300779	30.3831
192	1.99264	2.73614	2.36439	0.525734	22.2355
202	3.94092	3.23263	3.58678	0.500837	13.9634
207	4.50124	4.03511	4.26818	0.329604	7.72236
211	0.0240953	0.0292245	0.0266599	0.00362689	13.6043
212	8.02042	5.55686	6.78864	1.742	25.6605
214	0.0410152	0.0378966	0.0394559	0.00220518	5.58898
218	0.165452	0.101811	0.133631	0.045001	33.6754
219	0.0243148	0.027854	0.0260844	0.00250259	9.59421
222	0.0321348	0.0294271	0.030781	0.00191463	6.22019
227	0.0566447	0.048711	0.0526778	0.00560997	10.6496
229	0.0445785	0.0143742	0.0294763	0.0213577	72.457
231	0.0752359	0.0595404	0.0673881	0.0110984	16.4694
232	0.0486474	0.0388602	0.0437538	0.0069206	15.8171
233	0.126827	0.0930996	0.109963	0.0238489	21.688
235	0.0996087	0.077568	0.0885883	0.0155851	17.5928
236	0.0460427	0.0351577	0.0406002	0.00769686	18.9577
237	0.116336	0.0767869	0.0965614	0.0279654	28.9613
239	0.0416158	0.03801	0.0398129	0.00254969	6.40417
240	0.0196785	0.0316233	0.0256509	0.00844625	32.9277
241	0.0281638	0.0248347	0.0264993	0.00235403	8.88338
242	0.0329574	0.0232093	0.0280833	0.00689295	24.5446
244	0.0147349	0.0112836	0.0130092	0.00244044	18.7592
245	0.0418481	0.0422102	0.0420292	0.000256043	0.609204
246	0.0773248	0.061217	0.0692709	0.0113899	16.4426
250	0.0435576	0.0316992	0.0376284	0.00838516	22.2841
253	0.0946353	0.059452	0.0770437	0.0248784	32.2912
256	0.0268403	0.0250872	0.0259638	0.00123963	4.77446
258	0.0913019	0.0809011	0.0861015	0.00735448	8.54164
259	0.16948	0.133875	0.151677	0.0251765	16.5987
261	0.037801	0.026946	0.0323735	0.00767564	23.7097
262	0.0273426	0.0293589	0.0283508	0.00142574	5.02893
263	0.187304	0.158912	0.173108	0.0200762	11.5975
266	0.088055	0.0933306	0.0906928	0.00373041	4.11324
267	0.0468412	0.0462256	0.0465334	0.000435295	0.935446
268	0.560551	0.418312	0.489432	0.100578	20.55
269	0.165169	0.209649	0.187409	0.0314521	16.7826
273	0.294281	0.24309	0.268686	0.0361975	13.4721
274	0.171785	0.161537	0.166661	0.00724643	4.34801
275	0.070836	0.0739678	0.0724019	0.00221452	3.05864
277	0.0635926	0.0602195	0.0619061	0.00238514	3.85284
278	0.027892	0.0398213	0.0338567	0.00843529	24.9147
279	1.01406	0.718033	0.866046	0.209323	24.1699
281	0.0429699	0.0336753	0.0383226	0.00657227	17.1499
282	0.0471382	0.0423353	0.0447367	0.00339616	7.59144
286	0.70358	0.676602	0.690091	0.0190763	2.76432
287	0.0973835	0.0602864	0.078835	0.0262316	33.2741
288	0.0936999	0.195629	0.144664	0.0720748	49.822
289	0.103262	0.115307	0.109285	0.0085171	7.79351
292	0.0307405	0.0254332	0.0280869	0.00375283	13.3615
293	0.557657	0.414983	0.48632	0.100886	20.7447
294	0.0475728	0.0446131	0.046093	0.00209282	4.54044
299	0.045543	0.0359933	0.0407682	0.00675266	16.5636
300	0.076821	0.0622339	0.0695275	0.0103146	14.8353
301	0.0605392	0.0458329	0.053186	0.0103989	19.552
302	0.121702	0.078416	0.100059	0.0306078	30.5898
303	0.155068	0.123852	0.13946	0.022073	15.8275
305	0.0167179	0.0249817	0.0208498	0.00584339	28.0261
306	0.0943795	0.0927292	0.0935544	0.00116694	1.24734
308	0.198819	0.146225	0.172522	0.0371896	21.5564
311	0.120012	0.0792867	0.0996493	0.0287971	28.8985
312	0.120976	0.16032	0.140648	0.0278204	19.7802
313	0.533214	0.525369	0.529292	0.00554725	1.04805
314	0.330067	0.306833	0.31845	0.0164289	5.15903
315	0.0299567	0.0416565	0.0358066	0.00827301	23.1047
323	0.0167877	0.0478221	0.0323049	0.0219446	67.9297
324	0.0204386	0.0103611	0.0153998	0.00712587	46.2723
326	0.212486	0.15597	0.184228	0.0399628	21.6921
328	0.0355098	0.0810396	0.0582747	0.0321944	55.246
330	0.0966261	0.0881847	0.0924054	0.00596897	6.45955
331	0.0248506	0.019003	0.0219268	0.00413488	18.8576
332	0.285693	0.253434	0.269563	0.0228106	8.46203
333	0.0351292	0.0448985	0.0400139	0.00690794	17.2639
336	0.868076	0.560195	0.714136	0.217705	30.4851
337	1.16682	1.54172	1.35427	0.265094	19.5747
338	1.04699	1.68234	1.36467	0.44926	32.9209
339	3.29668	6.87654	5.08661	2.53134	49.7648
343	0.785461	0.514196	0.649828	0.191813	29.5175
345	0.875928	0.715457	0.795693	0.11347	14.2606
353	0.187283	0.37471	0.280996	0.132531	47.1646
354	0.0372996	0.0355859	0.0364427	0.00121177	3.32513
355	0.0120654	0.0103846	0.011225	0.00118851	10.588
360	0.0588437	0.0673257	0.0630847	0.00599768	9.50734
362	0.10588	0.140253	0.123066	0.0243054	19.7498
364	0.0274022	0.0356948	0.0315485	0.00586375	18.5865
365	0.156179	0.115414	0.135797	0.0288252	21.2268
367	0.114365	0.122125	0.118245	0.00548715	4.64049
368	0.0884021	0.0564579	0.07243	0.022588	31.1859
369	0.0978318	0.0860112	0.0919215	0.00835843	9.093
371	0.134098	0.112424	0.123261	0.0153258	12.4336
372	0.351762	0.228377	0.290069	0.0872464	30.0777
373	0.0208324	0.0171256	0.018979	0.0026211	13.8105
375	0.0470949	0.0471646	0.0471297	4.92853e-05	0.104574
377	0.0762372	0.0593557	0.0677965	0.011937	17.6072
378	0.24027	0.183863	0.212066	0.0398858	18.8081
379	0.0829019	0.0778955	0.0803987	0.00354006	4.40313
381	0.0271559	0.0260785	0.0266172	0.000761837	2.8622
382	0.0480038	0.0469779	0.0474909	0.000725421	1.5275
383	0.0594195	0.0519975	0.0557085	0.00524815	9.42073
384	0.055262	0.0424474	0.0488547	0.00906129	18.5474
386	0.0176476	0.020675	0.0191613	0.0021407	11.172
387	0.0666605	0.0731274	0.0698939	0.00457279	6.54247
391	0.100483	0.097083	0.098783	0.00240416	2.43378
392	0.0171683	0.0149556	0.0160619	0.00156462	9.74113
393	0.0876688	0.0785747	0.0831217	0.0064305	7.73624
394	0.0250658	0.0215222	0.023294	0.0025057	10.7569
396	0.136243	0.131466	0.133854	0.00337785	2.52352
397	0.0665469	0.0671933	0.0668701	0.000457074	0.683525
398	0.0411323	0.02216	0.0316461	0.0134154	42.392
399	0.023089	0.0217133	0.0224012	0.000972767	4.34249
400	1.88608	3.04754	2.46681	0.821276	33.293
401	0.0784906	0.0770947	0.0777926	0.00098705	1.26882
403	0.0795696	0.115753	0.0976613	0.0255855	26.1982
404	0.0228905	0.0209669	0.0219287	0.00136019	6.20279
406	0.0349437	0.0251527	0.0300482	0.00692328	23.0406
408	0.0595744	0.0620317	0.060803	0.00173757	2.85771
409	0.0605288	0.0648259	0.0626774	0.00303851	4.84786
410	0.0466857	0.046569	0.0466273	8.25194e-05	0.176976
412	0.089451	0.0959505	0.0927007	0.00459584	4.95772
413	0.0867421	0.0810953	0.0839187	0.00399289	4.75805
418	0.0644334	0.0714599	0.0679466	0.00496849	7.31233
420	0.0388403	0.0372393	0.0380398	0.00113208	2.97604
422	0.0279148	0.0282014	0.0280581	0.000202657	0.722276
423	0.00744636	0.00746506	0.00745571	1.32229e-05	0.177353
424	0.339566	0.235963	0.287764	0.0732584	25.4578
425	0.0433476	0.0336669	0.0385072	0.00684529	17.7766
426	0.0940811	0.0663765	0.0802288	0.0195901	24.4178
427	0.883877	0.63528	0.759578	0.175785	23.1424
430	0.268268	0.259353	0.263811	0.00630386	2.38954
431	0.267154	0.240407	0.253781	0.018913	7.4525
433	0.080471	0.116443	0.098457	0.025436	25.8347
434	0.0494168	0.0685984	0.0590076	0.0135634	22.9859
437	0.0175432	0.0193508	0.018447	0.00127817	6.92886
438	0.0511257	0.0746849	0.0629053	0.0166589	26.4825
439	0.118247	0.106612	0.11243	0.00822719	7.31764
441	0.0681569	0.069024	0.0685904	0.000613132	0.893903
442	0.166303	0.171584	0.168943	0.00373423	2.21034
445	0.0100256	0.0126593	0.0113425	0.00186231	16.4189
447	0.204536	0.162314	0.183425	0.0298555	16.2767
448	0.024638	0.0404171	0.0325276	0.0111575	34.3017
450	0.173837	0.137456	0.155646	0.0257253	16.528
453	0.0159636	0.0143498	0.0151567	0.00114113	7.52887
454	0.11123	0.105849	0.108539	0.00380494	3.50558
455	0.139976	0.114112	0.127044	0.0182886	14.3955
456	0.0133865	0.00958183	0.0114842	0.00269031	23.4262
457	0.0595865	0.0563424	0.0579645	0.00229393	3.95747
458	0.0293331	0.0266647	0.0279989	0.00188684	6.73899
461	0.0445333	0.0415639	0.0430486	0.00209968	4.87747
462	0.053725	0.0264318	0.0400784	0.0192992	48.1536
463	0.064447	0.0685779	0.0665125	0.00292099	4.39164
465	0.0354701	0.0357956	0.0356328	0.000230163	0.64593
467	0.0987224	0.109882	0.104302	0.00789103	7.56554
468	0.0822681	0.0886383	0.0854532	0.00450441	5.2712
470	0.0329823	0.0310799	0.0320311	0.0013452	4.19967
472	0.0285293	0.0427513	0.0356403	0.0100565	28.2166
473	0.0714447	0.0632069	0.0673258	0.005825	8.65196
475	0.437356	0.318015	0.377686	0.0843868	22.3431
477	0.192695	0.0462259	0.11946	0.103569	86.6976
478	0.0296622	0.0361671	0.0329147	0.00459966	13.9745
481	0.137149	0.168975	0.153062	0.0225044	14.7028
482	0.0586272	0.0499336	0.0542804	0.0061473	11.3251
483	0.0777229	0.078765	0.078244	0.000736876	0.941767
484	0.0394122	0.0418177	0.0406149	0.00170095	4.18798
485	0.0213398	0.0245049	0.0229224	0.00223806	9.76367
488	0.0518569	0.0672108	0.0595338	0.0108568	18.2364
489	0.168813	0.140779	0.154796	0.019823	12.8059
490	0.091578	0.0844558	0.0880169	0.00503616	5.72181
491	0.118597	0.135472	0.127034	0.0119324	9.39306
492	0.0344235	0.0386084	0.036516	0.00295917	8.10378
493	0.0564315	0.0606055	0.0585185	0.00295146	5.04364
495	0.0288745	0.0349915	0.031933	0.00432537	13.5451
497	2.00786	2.59586	2.30186	0.415779	18.0627
499	0.297049	0.181138	0.239094	0.0819615	34.2801
500	0.0568238	0.0651384	0.0609811	0.00587931	9.6412
501	0.0598555	0.0763414	0.0680985	0.0116573	17.1183
503	0.0468621	0.0503748	0.0486184	0.00248385	5.10887
505	0.0937904	0.0435204	0.0686554	0.0355463	51.7749
506	0.0157568	0.019494	0.0176254	0.0026426	14.9931
509	0.0308016	0.0573022	0.0440519	0.0187388	42.5379
510	0.0273076	0.0361283	0.031718	0.00623718	19.6645
512	0.110439	0.125251	0.117845	0.0104737	8.88766
513	0.325532	0.210571	0.268051	0.0812897	30.3262
518	0.108051	0.124003	0.116027	0.0112798	9.72167
519	0.177552	0.219216	0.198384	0.0294609	14.8504
520	0.0757477	0.0673754	0.0715616	0.00592011	8.27275
521	0.0374284	0.0590729	0.0482506	0.015305	31.7197
522	0.357747	0.265526	0.311636	0.0652101	20.9251
523	0.107798	0.12546	0.116629	0.0124889	10.7082
526	0.0556	0.0436452	0.0496226	0.00845332	17.0352
527	0.0774475	0.149501	0.113474	0.0509495	44.8996
528	0.134594	0.0924979	0.113546	0.0297664	26.2153
531	0.105296	0.0967287	0.101012	0.006058	5.99728
532	0.124398	0.144632	0.134515	0.0143076	10.6364
535	0.0334954	0.0465455	0.0400204	0.00922781	23.0577
536	0.100642	0.0913766	0.0960093	0.00655163	6.82395
539	0.0610631	0.0631413	0.0621022	0.00146951	2.36628
541	0.0380624	0.0347084	0.0363854	0.00237164	6.5181
542	0.0620988	0.0846749	0.0733869	0.0159637	21.7528
543	0.150645	0.126046	0.138346	0.0173941	12.573
544	0.0452044	0.0432229	0.0442137	0.00140113	3.169
546	0.0253476	0.0377569	0.0315523	0.0087747	27.8101
547	0.0512511	0.0513213	0.0512862	4.96389e-05	0.096788
549	0.0579202	0.104287	0.0811036	0.0327863	40.4252
551	0.139395	0.152912	0.146153	0.00955796	6.53967
552	0.0845938	0.0786128	0.0816033	0.00422921	5.18264
553	0.0721702	0.0658574	0.0690138	0.00446382	6.46802
554	0.182782	0.165584	0.174183	0.0121608	6.98164
555	0.261279	0.120502	0.19089	0.0995444	52.1474
556	0.0343888	0.0412489	0.0378189	0.00485082	12.8265
557	0.122334	0.364083	0.243208	0.170942	70.2863
558	0.175777	0.13423	0.155003	0.0293782	18.9532
562	1.29777	1.07552	1.18664	0.157154	13.2436
564	0.0694475	0.0789146	0.074181	0.00669425	9.02421
567	1.01411	0.770838	0.892474	0.172019	19.2744
568	0.194097	0.175518	0.184808	0.0131373	7.10866
570	0.176506	0.0705756	0.123541	0.0749041	60.6311
571	0.100299	0.1019	0.1011	0.00113208	1.11977
572	0.671514	0.562528	0.617021	0.0770647	12.4898
573	0.092931	1.27608	0.684506	0.836613	122.221
574	0.327808	0.405182	0.366495	0.0547117	14.9284
578	0.125936	0.136798	0.131367	0.00768059	5.84667
579	0.39032	0.527035	0.458678	0.0966721	21.0763
584	1.69992	1.25135	1.47564	0.317187	21.4949
585	0.203087	1.33396	0.768524	0.799648	104.05
587	0.288656	0.229826	0.259241	0.0415991	16.0465
591	0.061425	0.241841	0.151633	0.127573	84.133
592	1.6623	1.69313	1.67772	0.0218001	1.29939
596	1.52881	1.71237	1.62059	0.129797	8.00921
597	0.0610603	0.0992484	0.0801543	0.0270031	33.6888
598	0.0820507	0.0879915	0.0850211	0.00420078	4.94087
604	0.0976789	0.0922734	0.0949762	0.00382227	4.02445
610	0.0476974	0.0523842	0.0500408	0.00331407	6.62273
611	0.0885012	0.0917186	0.0901099	0.00227505	2.52475
614	0.264047	0.213804	0.238925	0.0355272	14.8696
615	0.577512	0.469835	0.523674	0.0761391	14.5394
616	0.0839776	0.0995117	0.0917446	0.0109843	11.9727
620	0.0388176	0.04549	0.0421538	0.0047181	11.1926
621	0.072794	0.0932984	0.0830462	0.0144988	17.4587
622	0.0507422	0.0593882	0.0550652	0.00611365	11.1026
623	0.0321719	0.0476999	0.0399359	0.01098	27.4939
624	0.0769078	0.126194	0.101551	0.0348506	34.3184
629	0.267895	0.284997	0.276446	0.0120929	4.37443
631	0.0698118	0.0626554	0.0662336	0.00506034	7.64014
636	0.0720145	0.0722007	0.0721076	0.000131663	0.182593
642	0.0294194	0.0323804	0.0308999	0.00209374	6.77589
649	1.44054	2.02172	1.73113	0.410956	23.7392
651	0.630268	0.830582	0.730425	0.141643	19.3919
653	4.54422	4.29212	4.41817	0.178262	4.03474
669	0.0349092	0.0152053	0.0250572	0.0139328	55.6037
670	0.00993528	0.0102461	0.0100907	0.000219783	2.17808
671	0.00741954	0.0211197	0.0142696	0.00968748	67.8888
673	0.0394541	0.0229064	0.0311802	0.011701	37.5269
675	0.0384868	0.0615101	0.0499984	0.0162799	32.5609
676	0.0285295	0.0216577	0.0250936	0.0048591	19.3639
680	0.0174389	0.0219316	0.0196853	0.00317682	16.1381
681	0.744013	0.636433	0.690223	0.0760705	11.0212
685	0.0632339	0.0597828	0.0615083	0.0024403	3.96742
688	0.0367902	0.0378513	0.0373207	0.000750311	2.01044
