# Supplementary material for: Vitamin D Binding Protein Isoforms and Apolipoprotein E in Cerebrospinal Fluid as Prognostic Biomarkers of Multiple Sclerosis
Source: PLoS One. 2015 Jun 5;10(6):e0129291. doi: 10.1371/journal.pone.0129291 (PMC4457896; doi:10.1371/journal.pone.0129291)
Supplement: S2 Dataset — The zipped folder includes the 24 files related to the 2_DE dataset from CSF sample maps of each patient included in the study. In particular, in each file, %Vol values of matched spots between replicates are reported. For each spot mean and standard deviation (SD) were calculated and the value of variability (expressed as mean SD percentage, %SD) is reported. (ZIP) [file pone.0129291.s002.zip › replicates/SM48.xls]

## Sheet: Foglio1
Group ID	SM 48 quater	SM48ter	media	devst	%
1	0.0245938	0.0117253	0.0181595	0.0090994	50.1081	21.6728
12	0.0281612	0.0137155	0.0209384	0.0102147	48.7844
13	0.0245654	0.0140153	0.0192904	0.00746005	38.6724
14	0.0192226	0.014055	0.0166388	0.00365405	21.961
16	0.0179526	0.00757285	0.0127627	0.00733959	57.508
17	0.0188398	0.0098363	0.014338	0.00636644	44.4024
19	0.0535401	0.0660212	0.0597807	0.00882547	14.7631
20	0.074726	0.0834522	0.0790891	0.00617036	7.80178
22	0.057842	0.0846332	0.0712376	0.0189442	26.593
24	0.0304258	0.0259566	0.0281912	0.0031602	11.2099
26	0.0242084	0.0323295	0.028269	0.00574248	20.3138
27	0.0399847	0.0154743	0.0277295	0.0173315	62.5019
28	0.0469845	0.0660169	0.0565007	0.0134579	23.8191
29	0.0417793	0.0661821	0.0539807	0.0172554	31.9658
36	0.00931817	0.0657131	0.0375156	0.0398772	106.295
37	0.0253395	0.0444954	0.0349175	0.0135453	38.7923
38	0.0221513	0.0456562	0.0339037	0.0166205	49.0225
39	0.0100452	0.0317526	0.0208989	0.0153494	73.4462
41	0.0208183	0.0549247	0.0378715	0.0241169	63.6808
45	0.0129496	0.0114422	0.0121959	0.00106589	8.73976
49	0.0246333	0.0191896	0.0219114	0.00384928	17.5674
51	0.0408664	0.0281094	0.0344879	0.00902056	26.1557
52	0.0553647	0.0360656	0.0457152	0.0136465	29.8512
54	0.0398089	0.0287667	0.0342878	0.00780801	22.772
55	0.0548009	0.0407664	0.0477836	0.00992389	20.7684
57	0.0918373	0.0645916	0.0782144	0.0192656	24.6318
58	0.00668249	0.0125275	0.00960499	0.00413305	43.0302
59	0.0565083	0.0363787	0.0464435	0.0142338	30.6475
60	0.0373301	0.0237329	0.0305315	0.00961467	31.491
62	0.104373	0.102003	0.103188	0.00167584	1.62407
63	0.0525218	0.0459175	0.0492197	0.00466995	9.48797
65	0.0524707	0.0280415	0.0402561	0.0172741	42.9104
67	0.045556	0.0633252	0.0544406	0.0125647	23.0797
74	0.0167108	0.00774556	0.0122282	0.00633938	51.8424
75	0.0251132	0.0118423	0.0184778	0.00938394	50.7851
77	0.089353	0.0666053	0.0779791	0.0160851	20.6274
78	0.116052	0.0904829	0.103267	0.0180801	17.508
79	0.0376068	0.0198641	0.0287355	0.012546	43.6603
80	0.0428168	0.0234344	0.0331256	0.0137054	41.3741
81	0.057362	0.0497098	0.0535359	0.00541092	10.1071
82	0.130919	0.125456	0.128188	0.00386292	3.0135
83	0.0163319	0.0263509	0.0213414	0.0070845	33.1961
84	0.0257791	0.0272779	0.0265285	0.00105981	3.99499
85	0.0656252	0.0674765	0.0665508	0.00130907	1.96702
86	0.0702006	0.0983561	0.0842784	0.0199089	23.6228
88	0.201312	0.194589	0.197951	0.00475388	2.40155
89	0.179227	0.13687	0.158048	0.0299509	18.9505
90	0.622544	0.623592	0.623068	0.000741048	0.118935
91	4.78667	2.9372	3.86193	1.30777	33.8631
92	1.62429	2.17851	1.9014	0.391893	20.6107
93	0.124087	0.151993	0.13804	0.0197325	14.2948
94	0.239252	0.295382	0.267317	0.0396899	14.8475
95	0.093466	0.105802	0.099634	0.00872287	8.75491
96	0.431671	0.324508	0.37809	0.0757757	20.0417
97	0.0364317	0.0263777	0.0314047	0.00710925	22.6375
99	0.984945	1.88436	1.43465	0.635982	44.3301
100	0.373891	0.511701	0.442796	0.0974464	22.0071
102	0.0270919	0.0263351	0.0267135	0.000535138	2.00325
103	0.0268493	0.0205742	0.0237118	0.00443717	18.7129
106	0.673436	0.66414	0.668788	0.00657326	0.982862
107	0.573618	0.589168	0.581393	0.0109955	1.89124
108	1.05296	0.920244	0.986602	0.0938444	9.51188
110	0.525561	0.697804	0.611682	0.121794	19.9113
112	0.117645	0.248865	0.183255	0.0927866	50.6325
114	8.97501	8.35896	8.66699	0.435613	5.02612
116	0.0353746	0.0278332	0.0316039	0.00533258	16.8732
119	0.0268445	0.0277511	0.0272978	0.000641063	2.34841
128	9.12464	7.11449	8.11956	1.42139	17.5057
136	4.78455	3.27812	4.03134	1.06521	26.4232
138	2.87439	2.50356	2.68898	0.262216	9.75154
142	1.01198	1.21405	1.11302	0.142885	12.8377
144	7.59499	3.87629	5.73564	2.62952	45.8452
177	0.0164673	0.017225	0.0168462	0.000535775	3.1804
178	0.0235148	0.0234689	0.0234919	3.24562e-05	0.138159
181	0.0318343	0.0488568	0.0403456	0.0120367	29.8341
183	0.075352	0.0641879	0.0697699	0.00789421	11.3146
186	0.0389242	0.052652	0.0457881	0.00970702	21.1999
188	0.0507082	0.100786	0.0757471	0.0354104	46.7481
189	0.0279128	0.0353765	0.0316446	0.00527763	16.6778
191	0.0701903	0.0892549	0.0797226	0.0134807	16.9095
192	0.0542916	0.061021	0.0576563	0.0047584	8.25305
193	0.0503311	0.0602707	0.0553009	0.00702836	12.7093
194	0.0876883	0.10107	0.0943791	0.00946229	10.0258
196	0.0432736	0.0371054	0.0401895	0.00436158	10.8525
197	0.0266785	0.0422769	0.0344777	0.0110297	31.9909
198	0.0791596	0.090855	0.0850073	0.0082699	9.72845
200	0.053846	0.0502486	0.0520473	0.00254375	4.88737
202	0.183769	0.209002	0.196385	0.0178424	9.08541
204	0.0391684	0.0423223	0.0407453	0.00223014	5.47337
205	0.0783274	0.0770084	0.0776679	0.000932674	1.20085
206	0.0456728	0.0450245	0.0453487	0.000458417	1.01087
207	0.244336	0.250191	0.247263	0.00414011	1.67437
208	0.0713167	0.0627641	0.0670404	0.0060476	9.02083
209	0.0198327	0.0177101	0.0187714	0.0015009	7.9957
210	0.599813	0.683593	0.641703	0.0592414	9.2319
211	0.024527	0.0242333	0.0243801	0.000207677	0.851829
212	0.0207305	0.0156809	0.0182057	0.00357061	19.6126
215	0.0169549	0.0300979	0.0235264	0.0092935	39.5025
216	0.989434	1.03916	1.0143	0.0351616	3.4666
217	0.0917409	0.0655429	0.0786419	0.0185248	23.5559
218	0.0468979	0.0228561	0.034877	0.0170001	48.7431
219	0.151347	0.154593	0.15297	0.00229527	1.50047
221	0.915967	0.851918	0.883942	0.0452895	5.12358
222	0.0573572	0.0811106	0.0692339	0.0167962	24.2601
223	0.0221792	0.0177775	0.0199783	0.00311247	15.5792
224	0.164881	0.117776	0.141328	0.0333083	23.568
225	0.317286	0.284193	0.300739	0.0234003	7.78091
226	0.10743	0.0882805	0.0978553	0.0135407	13.8375
227	0.100068	0.0644073	0.0822376	0.0252159	30.6623
228	0.069846	0.0382925	0.0540692	0.0223117	41.265
229	0.0391242	0.0259541	0.0325392	0.00931267	28.6199
230	0.25974	0.328289	0.294015	0.0484715	16.4861
231	0.15491	0.147237	0.151073	0.00542563	3.59138
232	0.0300523	0.0245297	0.027291	0.00390507	14.309
233	0.0525023	0.0720469	0.0622746	0.0138201	22.1922
234	0.206677	0.23003	0.218354	0.0165131	7.56254
235	0.0809723	0.0481773	0.0645748	0.0231896	35.9112
236	0.111126	0.130578	0.120852	0.0137546	11.3814
237	0.413578	0.469788	0.441683	0.0397465	8.99887
238	0.0486549	0.0483148	0.0484848	0.000240487	0.496004
239	0.0570487	0.0463108	0.0516797	0.00759284	14.6921
241	0.107308	0.180213	0.143761	0.0515516	35.8594
242	0.0473095	0.036124	0.0417167	0.00790934	18.9596
244	0.0445721	0.0830354	0.0638037	0.0271977	42.6271
245	0.0967716	0.168355	0.132563	0.0506171	38.1833
246	0.106739	0.0780941	0.0924166	0.020255	21.9171
247	0.0757578	0.140052	0.107905	0.0454629	42.1323
248	0.0813055	0.122735	0.10202	0.0292951	28.715
251	0.150718	0.138463	0.144591	0.00866559	5.9932
252	0.163217	0.280596	0.221907	0.0829995	37.4029
254	0.153358	0.144703	0.149031	0.00612001	4.10655
255	0.228248	0.359381	0.293814	0.092725	31.559
256	0.0417148	0.0522783	0.0469965	0.00746952	15.8938
257	0.0234143	0.0167041	0.0200592	0.00474483	23.6541
258	0.0444685	0.0238312	0.0341499	0.0145928	42.7316
259	0.0229143	0.0253154	0.0241149	0.00169783	7.04062
260	0.0309254	0.0337142	0.0323198	0.00197198	6.10146
261	0.0216143	0.0302441	0.0259292	0.00610219	23.534
264	0.014418	0.00882477	0.0116214	0.00395501	34.0322
266	0.0321249	0.0420504	0.0370876	0.00701839	18.9238
267	0.0793144	0.0789459	0.0791301	0.000260569	0.329291
268	0.167303	0.181428	0.174366	0.00998788	5.72813
269	0.0942157	0.0879888	0.0911022	0.00440308	4.83312
270	0.0495684	0.0722226	0.0608955	0.0160189	26.3056
272	0.101894	0.0966283	0.0992611	0.00372341	3.75113
273	0.0804662	0.0567626	0.0686144	0.016761	24.4278
274	0.117822	0.0955015	0.106662	0.015783	14.7972
275	0.106034	0.29583	0.200932	0.134206	66.7918
276	0.77749	0.771533	0.774512	0.00421224	0.543857
277	0.050967	0.0369197	0.0439433	0.00993294	22.604
278	0.074562	0.0742691	0.0744155	0.000207112	0.278318
279	0.754765	0.858191	0.806478	0.0731332	9.06822
280	0.810147	1.25241	1.03128	0.312727	30.3242
281	0.784053	0.689303	0.736678	0.0669984	9.09466
282	0.0556482	0.0649496	0.0602989	0.00657708	10.9075
283	0.031843	0.0147408	0.0232919	0.0120931	51.9197
286	0.892349	1.04554	0.968944	0.108322	11.1794
288	1.36891	1.06111	1.21501	0.217647	17.9132
290	0.0581384	0.0531123	0.0556254	0.00355399	6.38915
293	0.0554055	0.0683998	0.0619027	0.00918836	14.8432
294	0.0475788	0.0337196	0.0406492	0.00979993	24.1086
295	0.0689362	0.0744531	0.0716946	0.00390104	5.44118
296	0.0904718	0.100712	0.0955919	0.00724091	7.57482
297	0.114748	0.106101	0.110425	0.00611435	5.53713
298	0.0748689	0.0820094	0.0784391	0.0050491	6.43696
299	0.030777	0.0260638	0.0284204	0.00333274	11.7266
300	0.245197	0.287002	0.266099	0.0295606	11.1089
302	0.23281	0.354363	0.293586	0.085951	29.2762
303	1.57286	2.62859	2.10072	0.746514	35.536
304	0.0892789	0.0918547	0.0905668	0.00182137	2.01107
306	0.0325299	0.0247677	0.0286488	0.0054887	19.1586
307	0.0229139	0.0294926	0.0262033	0.00465184	17.7529
308	0.0416072	0.0409908	0.041299	0.000435861	1.05538
309	0.0353252	0.027579	0.0314521	0.00547739	17.415
310	0.0275024	0.0237105	0.0256064	0.00268128	10.4711
311	0.036411	0.0381079	0.0372594	0.00119989	3.22036
312	0.0880247	0.071084	0.0795543	0.0119789	15.0575
313	0.0574952	0.0720423	0.0647687	0.0102864	15.8817
314	0.079619	0.0859676	0.0827933	0.00448914	5.4221
315	0.0217449	0.0189255	0.0203352	0.00199362	9.80377
316	0.050769	0.0659898	0.0583794	0.0107627	18.4358
318	0.0327357	0.0331119	0.0329238	0.000266014	0.807967
319	0.0184315	0.0171613	0.0177964	0.000898167	5.0469
320	0.0599855	0.0710815	0.0655335	0.00784606	11.9726
322	0.0663563	0.0611868	0.0637715	0.00365539	5.73201
324	0.0829428	0.0419066	0.0624247	0.029017	46.4832
325	0.0385556	0.0413253	0.0399405	0.00195847	4.90348
327	0.143048	0.123503	0.133275	0.0138204	10.3698
329	0.140225	0.0913843	0.115805	0.0345356	29.8223
330	0.102885	0.120605	0.111745	0.0125299	11.213
331	0.405247	0.444671	0.424959	0.027877	6.55992
332	0.125599	0.134916	0.130257	0.00658811	5.05776
333	0.0581781	0.0397722	0.0489752	0.0130149	26.5746
334	0.148179	0.161033	0.154606	0.00908915	5.87891
335	0.139346	0.367077	0.253211	0.16103	63.5951
336	0.0894922	0.0894547	0.0894734	2.65165e-05	0.0296362
337	0.141368	0.197095	0.169231	0.0394049	23.2846
338	0.166918	0.250436	0.208677	0.0590561	28.3003
339	0.177834	0.431649	0.304741	0.179474	58.894
340	0.345511	0.667183	0.506347	0.227456	44.9211
342	0.063471	0.0883339	0.0759025	0.0175807	23.1623
344	0.0782778	0.0882952	0.0832865	0.00708337	8.50483
345	0.19443	0.332746	0.263588	0.0978042	37.1049
346	0.123998	0.224481	0.174239	0.0710522	40.7785
347	0.0784195	0.183792	0.131106	0.0745096	56.8317
348	0.021565	0.0227486	0.0221568	0.000836932	3.77731
349	0.0958494	0.181097	0.138473	0.0602792	43.5313
350	0.018184	0.0284876	0.0233358	0.00728575	31.2213
351	0.0135881	0.00789684	0.0107425	0.00402433	37.4619
352	0.0452206	0.0697324	0.0574765	0.0173325	30.1557
354	0.104707	0.211284	0.157996	0.0753613	47.6984
355	0.0410366	0.041362	0.0411993	0.000230093	0.558487
356	0.0516045	0.0533613	0.0524829	0.00124225	2.36695
358	0.0116912	0.0104676	0.0110794	0.000865216	7.80923
360	0.0255302	0.0384953	0.0320127	0.00916771	28.6377
364	0.0297863	0.0347978	0.0322921	0.00354367	10.9738
365	0.026113	0.0162406	0.0211768	0.00698084	32.9646
366	0.0248145	0.0235817	0.0241981	0.000871721	3.60244
367	0.0716139	0.0527368	0.0621753	0.0133481	21.4685
369	0.0656538	0.0796231	0.0726384	0.00987779	13.5986
371	0.189384	0.235629	0.212506	0.0327002	15.3878
372	0.0269912	0.0398484	0.0334198	0.00909141	27.2037
374	0.013127	0.0194691	0.0162981	0.00448454	27.5158
375	0.0458227	0.0470065	0.0464146	0.000837073	1.80347
378	0.137734	0.0831669	0.11045	0.0385848	34.934
381	0.491269	0.546771	0.51902	0.0392458	7.56153
384	0.228839	0.155849	0.192344	0.0516117	26.833
385	0.0610968	0.0310311	0.0460639	0.0212597	46.1525
386	0.307835	0.207365	0.2576	0.071043	27.5788
387	0.0608473	0.078536	0.0696916	0.0125078	17.9473
389	0.106162	0.0840005	0.0950813	0.0156705	16.4812
390	0.125539	0.0381478	0.0818434	0.0617949	75.5038
391	0.030357	0.0314382	0.0308976	0.000764524	2.47438
392	0.20031	0.222424	0.211367	0.015637	7.39801
393	0.0652932	0.0372578	0.0512755	0.019824	38.6618
395	0.0450107	0.0512485	0.0481296	0.00441079	9.1644
396	0.227977	1.03966	0.633819	0.573947	90.5538
398	0.0423797	0.0398325	0.0411061	0.00180114	4.38169
399	0.121217	0.142358	0.131788	0.0149489	11.3432
401	0.0246854	0.0256285	0.0251569	0.000666872	2.65085
403	0.221434	0.226923	0.224179	0.00388131	1.73135
410	0.0997667	0.184676	0.142221	0.0600399	42.2158
411	0.336032	0.470707	0.403369	0.0952296	23.6085
412	0.142547	0.123699	0.133123	0.0133275	10.0115
413	0.0611668	0.0943692	0.077768	0.0234776	30.1893
414	0.133498	0.147224	0.140361	0.00970575	6.91485
415	0.0693767	0.0621737	0.0657752	0.00509329	7.74348
416	0.0652962	0.0708442	0.0680702	0.00392303	5.76321
417	0.299172	0.343159	0.321165	0.0311035	9.68457
421	0.108027	0.0833174	0.0956722	0.0174723	18.2627
424	0.0667246	0.050023	0.0583738	0.0118098	20.2314
426	0.0633694	0.0895286	0.076449	0.0184973	24.1957
427	0.0414529	0.0504265	0.0459397	0.00634529	13.8122
428	0.186212	0.276498	0.231355	0.0638418	27.5948
429	0.217955	0.284443	0.251199	0.0470141	18.7159
430	0.0256387	0.0489799	0.0373093	0.0165047	44.2376
431	0.0605953	0.040106	0.0503506	0.0144881	28.7745
432	0.110802	0.133594	0.122198	0.0161164	13.1887
433	0.483455	0.418018	0.450736	0.0462709	10.2656
434	0.0621595	0.128897	0.0955283	0.0471905	49.3996
435	0.0750514	0.0783904	0.0767209	0.00236103	3.07743
436	0.859068	1.17765	1.01836	0.225271	22.121
437	0.0559015	0.0250906	0.040496	0.0217866	53.7993
438	0.197967	0.29966	0.248813	0.0719078	28.9003
439	0.125175	0.148894	0.137035	0.0167719	12.2392
440	0.0450292	0.0636334	0.0543313	0.0131552	24.2128
442	1.11537	0.860507	0.987939	0.180215	18.2416
443	0.0955311	0.0790279	0.0872795	0.0116695	13.3703
444	0.120948	0.178945	0.149946	0.0410101	27.3498
445	0.0878893	0.319487	0.203688	0.163764	80.3995
447	1.90157	2.04972	1.97565	0.104758	5.30246
449	0.21433	0.0758506	0.14509	0.0979197	67.4888
450	0.557387	0.752627	0.655007	0.138056	21.077
451	0.335507	0.554707	0.445107	0.154998	34.8226
452	0.793897	1.34307	1.06848	0.388324	36.3435
454	1.40611	1.6657	1.53591	0.183558	11.9511
460	0.0492943	0.030313	0.0398036	0.0134218	33.72
461	1.98945	1.87888	1.93417	0.0781848	4.0423
464	1.34528	1.46567	1.40548	0.0851286	6.05693
466	0.0968867	0.089092	0.0929893	0.00551169	5.92722
468	0.138772	0.171582	0.155177	0.0232002	14.9508
470	0.0344871	0.0398883	0.0371877	0.00381923	10.2701
472	0.302752	0.458104	0.380428	0.10985	28.8755
475	0.0773286	0.111297	0.0943128	0.0240193	25.4677
476	0.0320564	0.0750004	0.0535284	0.030366	56.7288
479	1.04845	1.15152	1.09999	0.0728815	6.62568
480	4.14822	6.724	5.43611	1.82135	33.5047
483	0.915426	1.34334	1.12938	0.302581	26.7917
485	0.16266	0.372259	0.26746	0.148209	55.4136
487	0.796068	1.32132	1.05869	0.371409	35.0818
531	0.0811522	0.07638	0.0787661	0.00337445	4.28415
538	0.066964	0.0590685	0.0630162	0.00558296	8.85956
539	0.0269603	0.0459278	0.036444	0.013412	36.8017
541	0.0373299	0.0593661	0.048348	0.0155819	32.2287
