# Supplementary material for: Vitamin D Binding Protein Isoforms and Apolipoprotein E in Cerebrospinal Fluid as Prognostic Biomarkers of Multiple Sclerosis
Source: PLoS One. 2015 Jun 5;10(6):e0129291. doi: 10.1371/journal.pone.0129291 (PMC4457896; doi:10.1371/journal.pone.0129291)
Supplement: S3 Dataset — Details of protein identification, as provided by Mascot search algorithm, are reported for each identified spot (peptides assigned to the identified protein are evidenced in bold). (ZIP) [file pone.0129291.s003.zip]

Archive with 12 entries (12 files):
- identificazioni/101.xlsx
- identificazioni/102.xlsx
- identificazioni/117.xlsx
- identificazioni/227.xlsx
- identificazioni/288.xlsx
- identificazioni/289.xlsx
- identificazioni/469.xlsx
- identificazioni/70.xlsx
- identificazioni/72.xlsx
- identificazioni/97.xlsx
- identificazioni/98.xlsx
- identificazioni/99.xlsx
