# Supplementary material for: Vitamin D Binding Protein Isoforms and Apolipoprotein E in Cerebrospinal Fluid as Prognostic Biomarkers of Multiple Sclerosis
Source: PLoS One. 2015 Jun 5;10(6):e0129291. doi: 10.1371/journal.pone.0129291 (PMC4457896; doi:10.1371/journal.pone.0129291)
Supplement: S3 Dataset — Details of protein identification, as provided by Mascot search algorithm, are reported for each identified spot (peptides assigned to the identified protein are evidenced in bold). (ZIP) [file pone.0129291.s003.zip › identificazioni/101.xlsx]

## Sheet: 101
Header	--------------------------------------------------------
Search title	101
Timestamp	2015-02-19T09:52:44Z
User	dc
Email	corpillo@bioindustrypark.it
Report URI	http://www.matrixscience.com/cgi/master_results.pl?file=../data/20150219/FTguIauTS.dat
Peak list data path	101.mgf
Peak list format	Mascot generic
Search type	MIS
Mascot version	2.5.1
Database	NCBInr
Fasta file	NCBInr_20150213.fasta
Total sequences	59642736
Total residues	21322359704
Sequences after taxonomy filter	287470
Number of queries	300
Variable modifications	--------------------------------------------------------
Identifier	Name	Delta	Neutral loss(es)
1	Carbamidomethyl (C)	57.0215
2	Oxidation (M)	15.9949	0	63.9983
Search Parameters	--------------------------------------------------------
Taxonomy filter	. . . . . . . . . . . . . . . . Homo sapiens (human)
Enzyme	Trypsin
Maximum Missed Cleavages	2
Fixed modifications
Quantitation method	None
Variable modifications	Carbamidomethyl (C),Oxidation (M)
Peptide Mass Tolerance	1.2
Peptide Mass Tolerance Units	Da
Fragment Mass Tolerance	0.6
Fragment Mass Tolerance Units	Da
Mass values	Monoisotopic
Instrument type	ESI-TRAP
Isotope error mode	0
Format parameters	--------------------------------------------------------
Significance threshold	0.05
Max. number of hits	0
Use MudPIT protein scoring	1
Ions score cut-off	0
Include same-set proteins	0
Include sub-set proteins	0
Include unassigned	0
Require bold red	0
Use homology threshold	0
Group protein families	0
Show duplicate peptides	1
Protein hits	--------------------------------------------------------
prot_hit_num	prot_acc	prot_desc	prot_score	prot_mass	prot_matches	prot_matches_sig	prot_sequences	prot_sequences_sig	pep_query	pep_rank	pep_isbold	pep_isunique	pep_exp_mz	pep_exp_mr	pep_exp_z	pep_calc_mr	pep_delta	pep_start	pep_end	pep_miss	pep_score	pep_expect	pep_res_before	pep_seq	pep_res_after	pep_var_mod	pep_var_mod_pos	pep_summed_mod_pos	pep_local_mod_pos	pep_scan_title
1	gi|7331218	keratin 1 [Homo sapiens]	165	65978	6	5	6	5	127	1	1	1	487.07	972.125	2	972.524	-0.3985	396	403	0	48.67	0.022	K	IEISELNR	V					Cmpd 61, +MSn(487.6), 20.7 min
1	gi|7331218	keratin 1 [Homo sapiens]	165	65978	6	5	6	5	138	1	1	1	517.12	1032.23	2	1032.51	-0.2833	484	492	0	29.1	2	R	TLLEGEESR	M					Cmpd 38, +MSn(517.4), 18.3 min
1	gi|7331218	keratin 1 [Homo sapiens]	165	65978	6	5	6	5	51	1	1	1	633.26	1264.51	2	1264.63	-0.1245	278	288	0	62.9	0.0021	R	TNAENEFVTIK	K					Cmpd 71, +MSn(633.3), 21.6 min
1	gi|7331218	keratin 1 [Homo sapiens]	165	65978	6	5	6	5	198	1	1	1	679.25	1356.49	2	1356.69	-0.203	444	455	0	85.69	5.1e-06	K	LNDLEDALQQAK	E					Cmpd 85, +MSn(679.4), 23.0 min
1	gi|7331218	keratin 1 [Homo sapiens]	165	65978	6	5	6	5	200	1	1	1	692.72	1383.43	2	1382.68	0.7424	186	197	0	50.29	0.014	K	SLNNQFASFIDK	V					Cmpd 118, +MSn(694.7), 25.0 min
1	gi|7331218	keratin 1 [Homo sapiens]	165	65978	6	5	6	5	205	1	1	1	738.21	1474.41	2	1474.78	-0.3725	200	211	0	78.13	2.4e-05	R	FLEQQNQVLQTK	W					Cmpd 59, +MSn(738.7), 20.6 min
2	gi|4557871	serotransferrin precursor [Homo sapiens]	158	77000	5	4	5	4	185	1	1	1	606.14	1210.27	2	1210.54	-0.2746	123	132	0	48.79	0.018	K	DSGFQMNQLR	G	Oxidation (M)	0.0000020000.0			Cmpd 37, +MSn(606.3), 18.2 min
2	gi|4557871	serotransferrin precursor [Homo sapiens]	158	77000	5	4	5	4	202	1	1	0	708.19	1414.37	2	1414.71	-0.3472	47	60	0	59.81	0.0014	K	SVIPSDGPSVACVK	K	Carbamidomethyl (C)	0.00000000000100.0			Cmpd 65, +MSn(708.5), 21.1 min
2	gi|4557871	serotransferrin precursor [Homo sapiens]	158	77000	5	4	5	4	213	1	1	0	789.23	1576.45	2	1576.65	-0.205	495	508	0	90.82	1.1e-06	R	FDEFFSEGCAPGSK	K	Carbamidomethyl (C)	0.00000000100000.0			Cmpd 87, +MSn(789.6), 23.1 min
2	gi|4557871	serotransferrin precursor [Homo sapiens]	158	77000	5	4	5	4	218	1	1	1	862.09	1722.17	2	1721.75	0.412	516	530	0	33.21	0.72	K	LCMGSGLNLCEPNNK	E	2 Carbamidomethyl (C); Oxidation (M)	0.012000000100000.0			Cmpd 56, +MSn(862.1), 20.4 min
2	gi|4557871	serotransferrin precursor [Homo sapiens]	158	77000	5	4	5	4	220	1	1	0	863.26	1724.51	2	1724.76	-0.2542	385	399	0	65.92	0.00037	K	IECVSAETTEDCIAK	I	2 Carbamidomethyl (C)	0.001000000001000.0			Cmpd 48, +MSn(863.7), 19.9 min
3	gi|110590597	Chain A, Apo-Human Serum Transferrin (Non-Glycosylated)	158	74643	5	4	5	4	185	1	0	1	606.14	1210.27	2	1210.57	-0.3076	101	110	0	48.79	0.018	K	DSGFQFNQLR	G					Cmpd 37, +MSn(606.3), 18.2 min
3	gi|110590597	Chain A, Apo-Human Serum Transferrin (Non-Glycosylated)	158	74643	5	4	5	4	202	1	0	0	708.19	1414.37	2	1414.71	-0.3472	25	38	0	59.81	0.0014	K	SVIPSDGPSVACVK	K	Carbamidomethyl (C)	0.00000000000100.0			Cmpd 65, +MSn(708.5), 21.1 min
3	gi|110590597	Chain A, Apo-Human Serum Transferrin (Non-Glycosylated)	158	74643	5	4	5	4	213	1	0	0	789.23	1576.45	2	1576.65	-0.205	473	486	0	90.82	1.1e-06	R	FDEFFSEGCAPGSK	K	Carbamidomethyl (C)	0.00000000100000.0			Cmpd 87, +MSn(789.6), 23.1 min
3	gi|110590597	Chain A, Apo-Human Serum Transferrin (Non-Glycosylated)	158	74643	5	4	5	4	218	1	0	1	862.09	1722.17	2	1721.79	0.3789	494	508	0	33.21	0.72	K	LCFGSGLNLCEPNNK	E	2 Carbamidomethyl (C)	0.010000000100000.0			Cmpd 56, +MSn(862.1), 20.4 min
3	gi|110590597	Chain A, Apo-Human Serum Transferrin (Non-Glycosylated)	158	74643	5	4	5	4	220	1	0	0	863.26	1724.51	2	1724.76	-0.2542	363	377	0	65.92	0.00037	K	IECVSAETTEDCIAK	I	2 Carbamidomethyl (C)	0.001000000001000.0			Cmpd 48, +MSn(863.7), 19.9 min
4	gi|28317	unnamed protein product [Homo sapiens]	145	59492	6	4	6	4	137	1	1	1	516.26	1030.51	2	1030.59	-0.0856	258	266	0	47.83	0.04	R	VLDELTLTK	A					Cmpd 78, +MSn(516.5), 22.5 min
4	gi|28317	unnamed protein product [Homo sapiens]	145	59492	6	4	6	4	156	1	1	1	553.58	1105.15	2	1105.52	-0.3732	148	156	0	43.25	0.073	K	VTMQNLNDR	L	Oxidation (M)	0.002000000.0			Cmpd 25, +MSn(553.8), 14.7 min
4	gi|28317	unnamed protein product [Homo sapiens]	145	59492	6	4	6	4	181	1	1	1	582.72	1163.43	2	1164.58	-1.152	442	450	0	48.53	0.028	R	LENEIQTYR	S					Cmpd 44, +MSn(583.5), 19.0 min
4	gi|28317	unnamed protein product [Homo sapiens]	145	59492	6	4	6	4	201	1	1	1	695.73	1389.45	2	1389.67	-0.2281	387	399	0	99.39	1.9e-07	K	QSLEASLAETEGR	Y					Cmpd 70, +MSn(696.1), 21.6 min
4	gi|28317	unnamed protein product [Homo sapiens]	145	59492	6	4	6	4	142	1	1	1	1056.31	2110.61	2	2111.03	-0.4289	267	284	0	64.5	0.0014	K	ADLEMQIESLTEELAYLK	K	Oxidation (M)	0.000020000000000000.0			Cmpd 243, +MSn(1056.6), 32.1 min
4	gi|28317	unnamed protein product [Homo sapiens]	145	59492	6	4	6	4	275	4	1	1	968.62	2902.84	3	2903.38	-0.5371	296	322	0	14.46	42	R	NVSTGDVNVEMNAAPGVDLTQLLNNMR	S	2 Oxidation (M)	0.000000000020000000000000020.0			Cmpd 142, +MSn(969.5), 26.1 min
5	gi|1616766	cationic trypsinogen, partial [Homo sapiens]	56	9143	1	1	1	1	182	1	1	1	596.27	1190.53	2	1189.64	0.8878	36	45	0	55.56	0.0067	K	TLNNDIMLIK	L	Oxidation (M)	0.0000002000.0			Cmpd 88, +MSn(596.5), 23.3 min
6	gi|4758362	fibroblast growth factor 11 isoform 1 [Homo sapiens]	46	24989	1	1	1	1	192	1	1	1	645.23	1288.45	2	1287.73	0.7122	1	12	1	46.28	0.049	-	MAALASSLIRQK	R					Cmpd 82, +MSn(645.5), 22.8 min
7	gi|3901030	cytokeratin type II [Homo sapiens]	46		1	1	1	1	198	2	0	1	679.25	1356.49	2	1355.77	0.7195	413	424	1	45.75	0.05	K	LVDLEEALQKAK	Q					Cmpd 85, +MSn(679.4), 23.0 min
8	gi|2135440	Ig heavy chain V region precursor - human (fragment)	27	13945	1	0	1	0	286	1	1	1	1115.61	3343.81	3	3343.56	0.2511	54	84	2	26.88	2.7	R	GQGLEWMGGIGPGVGSTMCAEKFQGRLTMTR	N	Carbamidomethyl (C); 2 Oxidation (M)	0.0000002000000000021000000000000.0			Cmpd 247, +MSn(1116.0), 32.7 min
9	gi|119576099	retinoic acid induced 1, isoform CRA_d [Homo sapiens]	19		2	0	2	0	54	1	1	1	327.62	653.225	2	654.345	-1.1195	1022	1028	0	19.19	0.27	R	AGPASPR	Q					Cmpd 53, +MSn(327.9), 20.2 min
9	gi|119576099	retinoic acid induced 1, isoform CRA_d [Homo sapiens]	19		2	0	2	0	80	1	1	1	802.28	801.273	1	801.442	-0.1691	469	475	0	13.28	74	K	APLICTK	E	Carbamidomethyl (C)	0.0000100.0			Cmpd 40, +MSn(802.7), 18.5 min
