# Supplementary material for: Vitamin D Binding Protein Isoforms and Apolipoprotein E in Cerebrospinal Fluid as Prognostic Biomarkers of Multiple Sclerosis
Source: PLoS One. 2015 Jun 5;10(6):e0129291. doi: 10.1371/journal.pone.0129291 (PMC4457896; doi:10.1371/journal.pone.0129291)
Supplement: S3 Dataset — Details of protein identification, as provided by Mascot search algorithm, are reported for each identified spot (peptides assigned to the identified protein are evidenced in bold). (ZIP) [file pone.0129291.s003.zip › identificazioni/102.xlsx]

## Sheet: 102
Header	--------------------------------------------------------
Search title	102
Timestamp	2015-02-19T13:18:07Z
User	dc
Email	corpillo@bioindustrypark.it
Report URI	http://www.matrixscience.com/cgi/master_results.pl?file=../data/20150219/FTguIfcEe.dat
Peak list data path	102.mgf
Peak list format	Mascot generic
Search type	MIS
Mascot version	2.5.1
Database	NCBInr
Fasta file	NCBInr_20150213.fasta
Total sequences	59642736
Total residues	21322359704
Sequences after taxonomy filter	287470
Number of queries	299
Variable modifications	--------------------------------------------------------
Identifier	Name	Delta	Neutral loss(es)
1	Carbamidomethyl (C)	57.0215
2	Oxidation (M)	15.9949	0	63.9983
Search Parameters	--------------------------------------------------------
Taxonomy filter	. . . . . . . . . . . . . . . . Homo sapiens (human)
Enzyme	Trypsin
Maximum Missed Cleavages	2
Fixed modifications
Quantitation method	None
Variable modifications	Carbamidomethyl (C),Oxidation (M)
Peptide Mass Tolerance	1.2
Peptide Mass Tolerance Units	Da
Fragment Mass Tolerance	0.6
Fragment Mass Tolerance Units	Da
Mass values	Monoisotopic
Instrument type	ESI-TRAP
Isotope error mode	0
Format parameters	--------------------------------------------------------
Significance threshold	0.05
Max. number of hits	0
Use MudPIT protein scoring	1
Ions score cut-off	0
Include same-set proteins	0
Include sub-set proteins	0
Include unassigned	0
Require bold red	0
Use homology threshold	0
Group protein families	0
Show duplicate peptides	1
Protein hits	--------------------------------------------------------
prot_hit_num	prot_acc	prot_desc	prot_score	prot_mass	prot_matches	prot_matches_sig	prot_sequences	prot_sequences_sig	pep_query	pep_rank	pep_isbold	pep_isunique	pep_exp_mz	pep_exp_mr	pep_exp_z	pep_calc_mr	pep_delta	pep_start	pep_end	pep_miss	pep_score	pep_expect	pep_res_before	pep_seq	pep_res_after	pep_var_mod	pep_var_mod_pos	pep_summed_mod_pos	pep_local_mod_pos	pep_scan_title
1	gi|194383506	unnamed protein product [Homo sapiens]	360	74783	20	9	19	8	120	1	1	0	437.62	873.225	2	873.434	-0.209	296	303	0	43.97	0.075	K	DSAHGFLK	V					Cmpd 38, +MSn(437.6), 18.4 min
1	gi|194383506	unnamed protein product [Homo sapiens]	360	74783	20	9	19	8	121	1	1	0	439.75	877.485	2	877.455	0.0309	232	238	0	25.95	6.2	R	KPVDEYK	D					Cmpd 19, +MSn(439.9), 14.4 min
1	gi|194383506	unnamed protein product [Homo sapiens]	360	74783	20	9	19	8	127	1	1	0	461.2	920.385	2	920.427	-0.0419	632	639	0	34.64	0.7	R	DDTVCLAK	L	Carbamidomethyl (C)	0.00001000.0			Cmpd 30, +MSn(461.6), 17.3 min
1	gi|194383506	unnamed protein product [Homo sapiens]	360	74783	20	9	19	8	129	1	1	0	482.77	963.525	2	963.525	0.0004	581	589	0	21.36	18	R	APNHAVVTR	K					Cmpd 20, +MSn(483.1), 14.4 min
1	gi|194383506	unnamed protein product [Homo sapiens]	360	74783	20	9	19	8	136	1	1	0	499.13	996.245	2	996.47	-0.2244	62	69	0	39.02	0.17	K	ASYLDCIR	A	Carbamidomethyl (C)	0.00000100.0			Cmpd 61, +MSn(499.6), 21.3 min
1	gi|194383506	unnamed protein product [Homo sapiens]	360	74783	20	9	19	8	137	1	1	0	500.49	998.965	2	999.491	-0.5258	649	656	0	66.37	0.00034	K	YLGEEYVK	A					Cmpd 55, +MSn(501.1), 20.9 min
1	gi|194383506	unnamed protein product [Homo sapiens]	360	74783	20	9	19	8	170	1	1	0	583.66	1165.31	2	1165.58	-0.2786	534	544	0	18.51	21	K	HQTVPQNTGGK	N					Cmpd 17, +MSn(583.7), 13.9 min
1	gi|194383506	unnamed protein product [Homo sapiens]	360	74783	20	9	19	8	183	1	1	1	606.18	1210.35	2	1210.54	-0.1946	123	132	0	39.79	0.15	K	DSGFQMNQLR	G	Oxidation (M)	0.0000020000.0			Cmpd 36, +MSn(606.4), 18.1 min
1	gi|194383506	unnamed protein product [Homo sapiens]	360	74783	20	9	19	8	185	1	1	0	625.21	1248.41	2	1248.6	-0.1932	434	444	0	69.84	0.00018	K	SASDLTWDNLK	G					Cmpd 70, +MSn(625.5), 23.0 min
1	gi|194383506	unnamed protein product [Homo sapiens]	360	74783	20	9	19	8	197	1	1	0	637.23	1272.45	2	1272.65	-0.2008	206	216	0	66.21	0.00045	K	HSTIFENLANK	A					Cmpd 65, +MSn(637.6), 21.9 min
1	gi|194383506	unnamed protein product [Homo sapiens]	360	74783	20	9	19	8	198	1	1	0	642.22	1282.43	2	1282.56	-0.1364	511	521	0	43.23	0.076	K	EGYYGYTGAFR	C					Cmpd 66, +MSn(642.7), 22.2 min
1	gi|194383506	unnamed protein product [Homo sapiens]	360	74783	20	9	19	8	210	1	1	0	677.65	1353.29	2	1353.62	-0.338	557	567	0	42.22	0.094	K	DYELLCLDGTR	K	Carbamidomethyl (C)	0.00000100000.0			Cmpd 96, +MSn(677.8), 24.5 min
1	gi|194383506	unnamed protein product [Homo sapiens]	360	74783	20	9	19	8	215	1	1	0	708.19	1414.37	2	1414.71	-0.3472	47	60	0	53.23	0.0065	K	SVIPSDGPSVACVK	K	Carbamidomethyl (C)	0.00000000000100.0			Cmpd 58, +MSn(708.6), 21.1 min
1	gi|194383506	unnamed protein product [Homo sapiens]	360	74783	20	9	19	8	93	1	1	1	724.66	1447.31	2	1447.65	-0.3459	569	580	0	53.66	0.015	K	SVEEYANCHLAR	A	Carbamidomethyl (C)	0.000000010000.0			Cmpd 40, +MSn(725.0), 19.0 min
1	gi|194383506	unnamed protein product [Homo sapiens]	360	74783	20	9	19	8	225	1	1	0	766.26	1530.51	2	1530.68	-0.1752	664	676	0	70.59	0.00014	K	CSTSSLLEACTFR	R	2 Carbamidomethyl (C)	0.1000000001000.0			Cmpd 76, +MSn(766.7), 23.4 min
1	gi|194383506	unnamed protein product [Homo sapiens]	360	74783	20	9	19	8	230	1	1	0	789.24	1576.47	2	1576.65	-0.185	475	488	0	100.78	1.2e-07	R	FDEFFSEGCAPGSK	K	Carbamidomethyl (C)	0.00000000100000.0			Cmpd 73, +MSn(789.7), 23.2 min
1	gi|194383506	unnamed protein product [Homo sapiens]	360	74783	20	9	19	8	232	1	1	1	797.3	1592.59	2	1592.8	-0.2166	456	469	0	24.72	5.7	R	TAGWNIPMGLLYNK	I	Oxidation (M)	0.00000002000000.0			Cmpd 118, +MSn(797.7), 26.1 min
1	gi|194383506	unnamed protein product [Homo sapiens]	360	74783	20	9	19	8	235	1	1	0	815.25	1628.49	2	1628.81	-0.3232	108	121	0	78.07	2.7e-05	K	EDPQTFYYAVAVVK	K					Cmpd 108, +MSn(815.6), 25.5 min
1	gi|194383506	unnamed protein product [Homo sapiens]	360	74783	20	9	19	8	236	1	1	0	815.83	1629.65	2	1628.81	0.8368	108	121	0	53.94	0.0085	K	EDPQTFYYAVAVVK	K					Cmpd 115, +MSn(816.3), 26.0 min
1	gi|194383506	unnamed protein product [Homo sapiens]	360	74783	20	9	19	8	253	1	1	0	690.82	2069.44	3	2069.02	0.4164	259	275	0	40.88	0.11	K	EDLIWELLNQAQEHFGK	D					Cmpd 202, +MSn(691.5), 31.6 min
2	gi|110590597	Chain A, Apo-Human Serum Transferrin (Non-Glycosylated)	342	74643	20	8	19	7	120	1	0	0	437.62	873.225	2	873.434	-0.209	294	301	0	43.97	0.075	K	DSAHGFLK	V					Cmpd 38, +MSn(437.6), 18.4 min
2	gi|110590597	Chain A, Apo-Human Serum Transferrin (Non-Glycosylated)	342	74643	20	8	19	7	121	1	0	0	439.75	877.485	2	877.455	0.0309	230	236	0	25.95	6.2	R	KPVDEYK	D					Cmpd 19, +MSn(439.9), 14.4 min
2	gi|110590597	Chain A, Apo-Human Serum Transferrin (Non-Glycosylated)	342	74643	20	8	19	7	127	1	0	0	461.2	920.385	2	920.427	-0.0419	630	637	0	34.64	0.7	R	DDTVCLAK	L	Carbamidomethyl (C)	0.00001000.0			Cmpd 30, +MSn(461.6), 17.3 min
2	gi|110590597	Chain A, Apo-Human Serum Transferrin (Non-Glycosylated)	342	74643	20	8	19	7	129	1	0	0	482.77	963.525	2	963.525	0.0004	579	587	0	21.36	18	R	APNHAVVTR	K					Cmpd 20, +MSn(483.1), 14.4 min
2	gi|110590597	Chain A, Apo-Human Serum Transferrin (Non-Glycosylated)	342	74643	20	8	19	7	136	1	0	0	499.13	996.245	2	996.47	-0.2244	40	47	0	39.02	0.17	K	ASYLDCIR	A	Carbamidomethyl (C)	0.00000100.0			Cmpd 61, +MSn(499.6), 21.3 min
2	gi|110590597	Chain A, Apo-Human Serum Transferrin (Non-Glycosylated)	342	74643	20	8	19	7	137	1	0	0	500.49	998.965	2	999.491	-0.5258	647	654	0	66.37	0.00034	K	YLGEEYVK	A					Cmpd 55, +MSn(501.1), 20.9 min
2	gi|110590597	Chain A, Apo-Human Serum Transferrin (Non-Glycosylated)	342	74643	20	8	19	7	170	1	0	0	583.66	1165.31	2	1165.58	-0.2786	532	542	0	18.51	21	K	HQTVPQNTGGK	N					Cmpd 17, +MSn(583.7), 13.9 min
2	gi|110590597	Chain A, Apo-Human Serum Transferrin (Non-Glycosylated)	342	74643	20	8	19	7	183	1	0	1	606.18	1210.35	2	1210.54	-0.1946	101	110	0	39.79	0.15	K	DSGFQMNQLR	G	Oxidation (M)	0.0000020000.0			Cmpd 36, +MSn(606.4), 18.1 min
2	gi|110590597	Chain A, Apo-Human Serum Transferrin (Non-Glycosylated)	342	74643	20	8	19	7	185	1	0	0	625.21	1248.41	2	1248.6	-0.1932	432	442	0	69.84	0.00018	K	SASDLTWDNLK	G					Cmpd 70, +MSn(625.5), 23.0 min
2	gi|110590597	Chain A, Apo-Human Serum Transferrin (Non-Glycosylated)	342	74643	20	8	19	7	197	1	0	0	637.23	1272.45	2	1272.65	-0.2008	204	214	0	66.21	0.00045	K	HSTIFENLANK	A					Cmpd 65, +MSn(637.6), 21.9 min
2	gi|110590597	Chain A, Apo-Human Serum Transferrin (Non-Glycosylated)	342	74643	20	8	19	7	198	1	0	0	642.22	1282.43	2	1282.56	-0.1364	509	519	0	43.23	0.076	K	EGYYGYTGAFR	C					Cmpd 66, +MSn(642.7), 22.2 min
2	gi|110590597	Chain A, Apo-Human Serum Transferrin (Non-Glycosylated)	342	74643	20	8	19	7	210	1	0	0	677.65	1353.29	2	1353.62	-0.338	555	565	0	42.22	0.094	K	DYELLCLDGTR	K	Carbamidomethyl (C)	0.00000100000.0			Cmpd 96, +MSn(677.8), 24.5 min
2	gi|110590597	Chain A, Apo-Human Serum Transferrin (Non-Glycosylated)	342	74643	20	8	19	7	215	1	0	0	708.19	1414.37	2	1414.71	-0.3472	25	38	0	53.23	0.0065	K	SVIPSDGPSVACVK	K	Carbamidomethyl (C)	0.00000000000100.0			Cmpd 58, +MSn(708.6), 21.1 min
2	gi|110590597	Chain A, Apo-Human Serum Transferrin (Non-Glycosylated)	342	74643	20	8	19	7	225	1	0	0	766.26	1530.51	2	1530.68	-0.1752	662	674	0	70.59	0.00014	K	CSTSSLLEACTFR	R	2 Carbamidomethyl (C)	0.1000000001000.0			Cmpd 76, +MSn(766.7), 23.4 min
2	gi|110590597	Chain A, Apo-Human Serum Transferrin (Non-Glycosylated)	342	74643	20	8	19	7	230	1	0	0	789.24	1576.47	2	1576.65	-0.185	473	486	0	100.78	1.2e-07	R	FDEFFSEGCAPGSK	K	Carbamidomethyl (C)	0.00000000100000.0			Cmpd 73, +MSn(789.7), 23.2 min
2	gi|110590597	Chain A, Apo-Human Serum Transferrin (Non-Glycosylated)	342	74643	20	8	19	7	232	1	0	1	797.3	1592.59	2	1592.8	-0.2166	454	467	0	24.72	5.7	R	TAGWNIPMGLLYNK	I	Oxidation (M)	0.00000002000000.0			Cmpd 118, +MSn(797.7), 26.1 min
2	gi|110590597	Chain A, Apo-Human Serum Transferrin (Non-Glycosylated)	342	74643	20	8	19	7	233	1	1	1	805.76	1609.51	2	1608.83	0.6754	454	467	0	13.45	66	R	TAGWNIPYGLLYNK	I					Cmpd 79, +MSn(806.5), 23.7 min
2	gi|110590597	Chain A, Apo-Human Serum Transferrin (Non-Glycosylated)	342	74643	20	8	19	7	235	1	0	0	815.25	1628.49	2	1628.81	-0.3232	86	99	0	78.07	2.7e-05	K	EDPQTFYYAVAVVK	K					Cmpd 108, +MSn(815.6), 25.5 min
2	gi|110590597	Chain A, Apo-Human Serum Transferrin (Non-Glycosylated)	342	74643	20	8	19	7	236	1	0	0	815.83	1629.65	2	1628.81	0.8368	86	99	0	53.94	0.0085	K	EDPQTFYYAVAVVK	K					Cmpd 115, +MSn(816.3), 26.0 min
2	gi|110590597	Chain A, Apo-Human Serum Transferrin (Non-Glycosylated)	342	74643	20	8	19	7	253	1	0	0	690.82	2069.44	3	2069.02	0.4164	257	273	0	40.88	0.11	K	EDLIWELLNQAQEHFGK	D					Cmpd 202, +MSn(691.5), 31.6 min
3	gi|28317	unnamed protein product [Homo sapiens]	86	59492	2	1	2	1	154	2	1	1	545.77	1089.53	2	1089.52	0.0018	148	156	0	29	3	K	VTMQNLNDR	L					Cmpd 35, +MSn(545.8), 18.0 min
3	gi|28317	unnamed protein product [Homo sapiens]	86	59492	2	1	2	1	211	1	1	1	691.23	1380.45	2	1380.64	-0.1954	166	177	0	86.34	3.7e-06	R	ALEESNYELEGK	I					Cmpd 43, +MSn(691.4), 19.6 min
4	gi|256985158	ras-related protein Rab-7b [Homo sapiens]	41	22497	1	0	1	0	147	1	1	1	523.29	1044.57	2	1044.53	0.0342	189	197	1	40.73	0.2	K	LSPDQSRSR	C					Cmpd 34, +MSn(523.2), 18.0 min
5	gi|21749316	unnamed protein product [Homo sapiens]	36	37138	1	0	1	0	243	1	1	1	897.7	1793.39	2	1792.78	0.6056	295	312	0	35.75	0.37	R	DSGGQTSAGCPSGWLGTR	R	Carbamidomethyl (C)	0.000000000100000000.0			Cmpd 94, +MSn(898.4), 24.5 min
6	gi|18376659	hSSH-1L [Homo sapiens]	33	115463	1	0	1	0	135	1	1	1	496.7	991.385	2	990.477	0.9084	905	913	0	32.82	1.2	R	LDHTSGFSK	D					Cmpd 24, +MSn(497.0), 15.7 min
7	gi|435476	cytokeratin 9 [Homo sapiens]	32	62092	1	0	1	0	150	1	1	1	533.26	1064.51	2	1064.49	0.0134	155	163	0	31.86	1.4	K	STMQELNSR	L					Cmpd 29, +MSn(533.5), 17.0 min
8	gi|10438690	unnamed protein product [Homo sapiens]	27	36981	1	0	1	0	266	1	1	1	766.38	2296.12	3	2296.05	0.0718	1	21	1	27.12	3.7	-	MAADVTGKSDPFCVVELNNDR	L	Oxidation (M)	0.200000000000000000000.0			Cmpd 123, +MSn(767.0), 26.6 min
9	gi|24899186	KIAA2011 protein [Homo sapiens]	18		3	0	2	0	81	3	1	1	327.54	653.065	2	652.366	0.6998	117	123	0	4.38	3.6	R	VAGPGPR	G					Cmpd 47, +MSn(328.0), 20.1 min
9	gi|24899186	KIAA2011 protein [Homo sapiens]	18		3	0	2	0	82	1	1	1	654.09	653.083	1	652.366	0.7171	117	123	0	17.88	0.16	R	VAGPGPR	G					Cmpd 258, +MSn(654.4), 43.3 min
9	gi|24899186	KIAA2011 protein [Homo sapiens]	18		3	0	2	0	240	9	1	1	865.75	1729.49	2	1729.88	-0.394	827	841	2	0.56	1300	K	HGALVRKVHADPDCR	K	Carbamidomethyl (C)	0.000000000000010.0			Cmpd 169, +MSn(866.3), 29.3 min
10	gi|3694661	carrier protein-like; similar to Q01888 (PID:g266574) [Homo sapiens]	18		2	0	1	0	77	1	1	1	326.99	651.965	2	652.366	-0.4002	153	159	0	1.88	5.6	R	GLPGPGR	G					Cmpd 251, +MSn(327.0), 42.1 min
10	gi|3694661	carrier protein-like; similar to Q01888 (PID:g266574) [Homo sapiens]	18		2	0	1	0	82	1	0	1	654.09	653.083	1	652.366	0.7171	153	159	0	17.88	0.16	R	GLPGPGR	G					Cmpd 258, +MSn(654.4), 43.3 min
