# Supplementary material for: Vitamin D Binding Protein Isoforms and Apolipoprotein E in Cerebrospinal Fluid as Prognostic Biomarkers of Multiple Sclerosis
Source: PLoS One. 2015 Jun 5;10(6):e0129291. doi: 10.1371/journal.pone.0129291 (PMC4457896; doi:10.1371/journal.pone.0129291)
Supplement: S3 Dataset — Details of protein identification, as provided by Mascot search algorithm, are reported for each identified spot (peptides assigned to the identified protein are evidenced in bold). (ZIP) [file pone.0129291.s003.zip › identificazioni/117.xlsx]

## Sheet: 117
Header	--------------------------------------------------------
Search title	117
Timestamp	2015-02-19T13:26:21Z
User	dc
Email	corpillo@bioindustrypark.it
Report URI	http://www.matrixscience.com/cgi/master_results.pl?file=../data/20150219/FTguIfcmO.dat
Peak list data path	117.mgf
Peak list format	Mascot generic
Search type	MIS
Mascot version	2.5.1
Database	NCBInr
Fasta file	NCBInr_20150213.fasta
Total sequences	59642736
Total residues	21322359704
Sequences after taxonomy filter	287470
Number of queries	299
Variable modifications	--------------------------------------------------------
Identifier	Name	Delta	Neutral loss(es)
1	Carbamidomethyl (C)	57.0215
2	Oxidation (M)	15.9949	0	63.9983
Search Parameters	--------------------------------------------------------
Taxonomy filter	. . . . . . . . . . . . . . . . Homo sapiens (human)
Enzyme	Trypsin
Maximum Missed Cleavages	2
Fixed modifications
Quantitation method	None
Variable modifications	Carbamidomethyl (C),Oxidation (M)
Peptide Mass Tolerance	1.2
Peptide Mass Tolerance Units	Da
Fragment Mass Tolerance	0.6
Fragment Mass Tolerance Units	Da
Mass values	Monoisotopic
Instrument type	ESI-TRAP
Isotope error mode	0
Format parameters	--------------------------------------------------------
Significance threshold	0.05
Max. number of hits	0
Use MudPIT protein scoring	1
Ions score cut-off	0
Include same-set proteins	0
Include sub-set proteins	0
Include unassigned	0
Require bold red	0
Use homology threshold	0
Group protein families	0
Show duplicate peptides	1
Protein hits	--------------------------------------------------------
prot_hit_num	prot_acc	prot_desc	prot_score	prot_mass	prot_matches	prot_matches_sig	prot_sequences	prot_sequences_sig	pep_query	pep_rank	pep_isbold	pep_isunique	pep_exp_mz	pep_exp_mr	pep_exp_z	pep_calc_mr	pep_delta	pep_start	pep_end	pep_miss	pep_score	pep_expect	pep_res_before	pep_seq	pep_res_after	pep_var_mod	pep_var_mod_pos	pep_summed_mod_pos	pep_local_mod_pos	pep_scan_title
1	gi|28317	unnamed protein product [Homo sapiens]	152	59492	8	5	8	5	114	1	1	1	497.12	992.225	2	992.493	-0.2672	238	245	0	41.92	0.11	K	YENEVALR	Q					Cmpd 44, +MSn(497.3), 18.7 min
1	gi|28317	unnamed protein product [Homo sapiens]	152	59492	8	5	8	5	121	3	1	1	516.24	1030.47	2	1030.59	-0.1256	258	266	0	25.74	6.4	R	VLDELTLTK	A					Cmpd 91, +MSn(516.6), 22.6 min
1	gi|28317	unnamed protein product [Homo sapiens]	152	59492	8	5	8	5	36	1	1	1	545.62	1089.23	2	1089.52	-0.2982	148	156	0	49.05	0.045	K	VTMQNLNDR	L					Cmpd 35, +MSn(545.5), 18.2 min
1	gi|28317	unnamed protein product [Homo sapiens]	152	59492	8	5	8	5	148	1	1	1	583.09	1164.17	2	1164.58	-0.412	442	450	0	57.1	0.0029	R	LENEIQTYR	S					Cmpd 45, +MSn(583.1), 19.2 min
1	gi|28317	unnamed protein product [Homo sapiens]	152	59492	8	5	8	5	165	1	1	1	601.14	1200.27	2	1200.61	-0.3444	246	256	0	61.25	0.0012	R	QSVEADINGLR	R					Cmpd 78, +MSn(601.8), 21.6 min
1	gi|28317	unnamed protein product [Homo sapiens]	152	59492	8	5	8	5	198	1	1	1	683.15	1364.29	2	1364.63	-0.3466	323	333	0	73.14	7.3e-05	R	SQYEQLAEQNR	K					Cmpd 34, +MSn(683.8), 18.1 min
1	gi|28317	unnamed protein product [Homo sapiens]	152	59492	8	5	8	5	201	1	1	1	691.08	1380.15	2	1380.64	-0.4954	166	177	0	73.36	6.6e-05	R	ALEESNYELEGK	I					Cmpd 52, +MSn(691.3), 19.7 min
1	gi|28317	unnamed protein product [Homo sapiens]	152	59492	8	5	8	5	116	1	1	1	998.71	1995.41	2	1995.96	-0.5582	346	362	0	18.5	59	K	ELTTEIDNNIEQISSYK	S					Cmpd 132, +MSn(999.2), 25.2 min
2	gi|11935049	keratin 1 [Homo sapiens]	105	66027	4	3	4	3	123	1	1	1	517.14	1032.27	2	1032.51	-0.2433	484	492	0	29.34	2	R	TLLEGEESR	M					Cmpd 37, +MSn(517.0), 18.3 min
2	gi|11935049	keratin 1 [Homo sapiens]	105	66027	4	3	4	3	132	1	1	1	533.16	1064.31	2	1064.51	-0.2084	356	364	0	46.36	0.037	K	AQYEDIAQK	S					Cmpd 31, +MSn(533.4), 17.2 min
2	gi|11935049	keratin 1 [Homo sapiens]	105	66027	4	3	4	3	150	2	1	1	590.05	1178.09	2	1178.59	-0.5077	377	386	0	69.98	0.00015	K	YEELQITAGR	H					Cmpd 71, +MSn(590.2), 21.0 min
2	gi|11935049	keratin 1 [Homo sapiens]	105	66027	4	3	4	3	197	1	1	1	679.15	1356.29	2	1356.69	-0.403	444	455	0	71.75	0.0001	K	LNDLEDALQQAK	E					Cmpd 95, +MSn(679.1), 23.1 min
3	gi|69990	alpha-1-B-glycoprotein - human	77	51908	3	3	3	3	96	1	1	1	435.65	869.285	2	869.522	-0.2368	86	93	0	44.58	0.045	K	LLELTGPK	S					Cmpd 85, +MSn(435.8), 21.9 min
3	gi|69990	alpha-1-B-glycoprotein - human	77	51908	3	3	3	3	136	1	1	1	544.68	1087.35	2	1087.58	-0.232	386	396	0	66.67	0.00042	R	ATWSGAVLAGR	D					Cmpd 90, +MSn(544.8), 22.2 min
3	gi|69990	alpha-1-B-glycoprotein - human	77	51908	3	3	3	3	228	1	1	1	823.26	1644.51	2	1644.82	-0.3127	402	415	0	50.69	0.013	R	CEGPIPDVTFELLR	E	Carbamidomethyl (C)	0.10000000000000.0			Cmpd 183, +MSn(823.8), 28.5 min
4	gi|27764561	TPA_exp: keratin 1b [Homo sapiens]	76	54214	1	1	1	1	150	1	0	1	590.05	1178.09	2	1177.61	0.4763	286	295	0	75.62	4.1e-05	K	YQELQITAGR	H					Cmpd 71, +MSn(590.2), 21.0 min
5	gi|157880238	Chain A, Crystal Structure Of Human Trypsin 1: Unexpected Phosphorylation Of Tyrosine 151	61	24047	2	1	2	1	149	1	1	1	588.09	1174.17	2	1173.64	0.5227	80	89	0	60.62	0.0013	K	TLNNDIMLIK	L					Cmpd 121, +MSn(588.5), 24.7 min
5	gi|157880238	Chain A, Crystal Structure Of Human Trypsin 1: Unexpected Phosphorylation Of Tyrosine 151	61	24047	2	1	2	1	286	10	1	1	1116.28	3345.82	3	3346.54	-0.7264	116	147	0	4.48	460	K	CLISGWGNTASSGADSPDELQCLDAPVLSQAK	C	2 Carbamidomethyl (C)	0.10000000000000000000010000000000.0			Cmpd 171, +MSn(1116.8), 27.6 min
6	gi|181402	epidermal cytokeratin 2 [Homo sapiens]	56	65825	1	1	1	1	200	1	1	1	686.22	1370.43	2	1370.7	-0.2787	448	459	0	56.3	0.0036	K	LNDLEEALQQAK	E					Cmpd 104, +MSn(686.4), 23.8 min
7	gi|4877789	DNA methyltransferase 3 beta 1 [Homo sapiens]	50	25084	1	1	1	1	219	1	1	1	783.71	1565.41	2	1564.76	0.6425	78	90	0	50.14	0.015	R	FLECNPVMIDAIK	V	Carbamidomethyl (C); Oxidation (M)	0.0001000200000.0			Cmpd 83, +MSn(784.2), 21.8 min
8	gi|21749316	unnamed protein product [Homo sapiens]	48	37138	2	1	1	1	233	1	1	1	897.65	1793.29	2	1792.78	0.5056	295	312	0	33.31	0.64	R	DSGGQTSAGCPSGWLGTR	R	Carbamidomethyl (C)	0.000000000100000000.0			Cmpd 119, +MSn(898.1), 24.6 min
8	gi|21749316	unnamed protein product [Homo sapiens]	48	37138	2	1	1	1	43	1	1	1	598.98	1793.92	3	1792.78	1.1383	295	312	0	48.33	0.05	R	DSGGQTSAGCPSGWLGTR	R	Carbamidomethyl (C)	0.000000000100000000.0			Cmpd 118, +MSn(599.6), 24.6 min
