# Supplementary material for: Vitamin D Binding Protein Isoforms and Apolipoprotein E in Cerebrospinal Fluid as Prognostic Biomarkers of Multiple Sclerosis
Source: PLoS One. 2015 Jun 5;10(6):e0129291. doi: 10.1371/journal.pone.0129291 (PMC4457896; doi:10.1371/journal.pone.0129291)
Supplement: S3 Dataset — Details of protein identification, as provided by Mascot search algorithm, are reported for each identified spot (peptides assigned to the identified protein are evidenced in bold). (ZIP) [file pone.0129291.s003.zip › identificazioni/227.xlsx]

## Sheet: 227
Header	--------------------------------------------------------
Search title	227
Timestamp	2015-02-19T13:32:31Z
User	dc
Email	corpillo@bioindustrypark.it
Report URI	http://www.matrixscience.com/cgi/master_results.pl?file=../data/20150219/FTguIfcTt.dat
Peak list data path	227.mgf
Peak list format	Mascot generic
Search type	MIS
Mascot version	2.5.1
Database	NCBInr
Fasta file	NCBInr_20150213.fasta
Total sequences	59642736
Total residues	21322359704
Sequences after taxonomy filter	287470
Number of queries	300
Variable modifications	--------------------------------------------------------
Identifier	Name	Delta	Neutral loss(es)
1	Carbamidomethyl (C)	57.0215
2	Oxidation (M)	15.9949	0	63.9983
Search Parameters	--------------------------------------------------------
Taxonomy filter	. . . . . . . . . . . . . . . . Homo sapiens (human)
Enzyme	Trypsin
Maximum Missed Cleavages	2
Fixed modifications
Quantitation method	None
Variable modifications	Carbamidomethyl (C),Oxidation (M)
Peptide Mass Tolerance	1.2
Peptide Mass Tolerance Units	Da
Fragment Mass Tolerance	0.6
Fragment Mass Tolerance Units	Da
Mass values	Monoisotopic
Instrument type	ESI-TRAP
Isotope error mode	0
Format parameters	--------------------------------------------------------
Significance threshold	0.05
Max. number of hits	0
Use MudPIT protein scoring	1
Ions score cut-off	0
Include same-set proteins	1
Include sub-set proteins	0
Include unassigned	0
Require bold red	0
Use homology threshold	0
Group protein families	0
Show duplicate peptides	1
Protein hits	--------------------------------------------------------
prot_hit_num	prot_acc	prot_desc	prot_score	prot_mass	prot_matches	prot_matches_sig	prot_sequences	prot_sequences_sig	pep_query	pep_rank	pep_isbold	pep_isunique	pep_exp_mz	pep_exp_mr	pep_exp_z	pep_calc_mr	pep_delta	pep_start	pep_end	pep_miss	pep_score	pep_expect	pep_res_before	pep_seq	pep_res_after	pep_var_mod	pep_var_mod_pos	pep_summed_mod_pos	pep_local_mod_pos	pep_scan_title
1	gi|189054178	unnamed protein product [Homo sapiens]	142	65980	7	5	7	5	85	6	1	1	500.65	999.285	2	998.438	0.8476	290	298	0	8.39	230	K	DVDGAYMTK	V					Cmpd 32, +MSn(501.3), 17.4 min
1	gi|189054178	unnamed protein product [Homo sapiens]	142	65980	7	5	7	5	89	1	1	1	517.14	1032.27	2	1032.51	-0.2433	484	492	0	37.04	0.34	R	TLLEGEESR	M					Cmpd 39, +MSn(517.1), 18.2 min
1	gi|189054178	unnamed protein product [Homo sapiens]	142	65980	7	5	7	5	119	2	1	0	590.1	1178.19	2	1178.59	-0.4077	377	386	0	57.66	0.0025	K	YEELQITAGR	H					Cmpd 68, +MSn(590.1), 20.9 min
1	gi|189054178	unnamed protein product [Homo sapiens]	142	65980	7	5	7	5	147	1	1	1	633.21	1264.41	2	1264.63	-0.2245	278	288	0	46.58	0.042	R	TNAENEFVTIK	K					Cmpd 73, +MSn(633.4), 21.6 min
1	gi|189054178	unnamed protein product [Homo sapiens]	142	65980	7	5	7	5	149	1	1	1	651.72	1301.43	2	1301.71	-0.2824	344	355	0	50.36	0.016	R	SLDLDSIIAEVK	A					Cmpd 182, +MSn(652.5), 27.8 min
1	gi|189054178	unnamed protein product [Homo sapiens]	142	65980	7	5	7	5	157	1	1	1	679.18	1356.35	2	1356.69	-0.343	444	455	0	82.97	7.7e-06	K	LNDLEDALQQAK	E					Cmpd 91, +MSn(679.4), 22.9 min
1	gi|189054178	unnamed protein product [Homo sapiens]	142	65980	7	5	7	5	177	1	1	0	738.19	1474.37	2	1474.78	-0.4125	200	211	0	70.98	0.00012	R	FLEQQNQVLQTK	W					Cmpd 63, +MSn(738.5), 20.5 min
1	gi|7331218	keratin 1 [Homo sapiens]	142	65978	7	5	7	5	85	6	0	1	500.65	999.285	2	998.438	0.8476	290	298	0	8.39	230	K	DVDGAYMTK	V					Cmpd 32, +MSn(501.3), 17.4 min
1	gi|7331218	keratin 1 [Homo sapiens]	142	65978	7	5	7	5	89	1	0	1	517.14	1032.27	2	1032.51	-0.2433	484	492	0	37.04	0.34	R	TLLEGEESR	M					Cmpd 39, +MSn(517.1), 18.2 min
1	gi|7331218	keratin 1 [Homo sapiens]	142	65978	7	5	7	5	119	2	0	0	590.1	1178.19	2	1178.59	-0.4077	377	386	0	57.66	0.0025	K	YEELQITAGR	H					Cmpd 68, +MSn(590.1), 20.9 min
1	gi|7331218	keratin 1 [Homo sapiens]	142	65978	7	5	7	5	147	1	0	1	633.21	1264.41	2	1264.63	-0.2245	278	288	0	46.58	0.042	R	TNAENEFVTIK	K					Cmpd 73, +MSn(633.4), 21.6 min
1	gi|7331218	keratin 1 [Homo sapiens]	142	65978	7	5	7	5	149	1	0	1	651.72	1301.43	2	1301.71	-0.2824	344	355	0	50.36	0.016	R	SLDLDSIIAEVK	A					Cmpd 182, +MSn(652.5), 27.8 min
1	gi|7331218	keratin 1 [Homo sapiens]	142	65978	7	5	7	5	157	1	0	1	679.18	1356.35	2	1356.69	-0.343	444	455	0	82.97	7.7e-06	K	LNDLEDALQQAK	E					Cmpd 91, +MSn(679.4), 22.9 min
1	gi|7331218	keratin 1 [Homo sapiens]	142	65978	7	5	7	5	177	1	0	0	738.19	1474.37	2	1474.78	-0.4125	200	211	0	70.98	0.00012	R	FLEQQNQVLQTK	W					Cmpd 63, +MSn(738.5), 20.5 min
1	gi|11935049	keratin 1 [Homo sapiens]	142	66027	7	5	7	5	85	6	0	1	500.65	999.285	2	998.438	0.8476	290	298	0	8.39	230	K	DVDGAYMTK	V					Cmpd 32, +MSn(501.3), 17.4 min
1	gi|11935049	keratin 1 [Homo sapiens]	142	66027	7	5	7	5	89	1	0	1	517.14	1032.27	2	1032.51	-0.2433	484	492	0	37.04	0.34	R	TLLEGEESR	M					Cmpd 39, +MSn(517.1), 18.2 min
1	gi|11935049	keratin 1 [Homo sapiens]	142	66027	7	5	7	5	119	2	0	0	590.1	1178.19	2	1178.59	-0.4077	377	386	0	57.66	0.0025	K	YEELQITAGR	H					Cmpd 68, +MSn(590.1), 20.9 min
1	gi|11935049	keratin 1 [Homo sapiens]	142	66027	7	5	7	5	147	1	0	1	633.21	1264.41	2	1264.63	-0.2245	278	288	0	46.58	0.042	R	TNAENEFVTIK	K					Cmpd 73, +MSn(633.4), 21.6 min
1	gi|11935049	keratin 1 [Homo sapiens]	142	66027	7	5	7	5	149	1	0	1	651.72	1301.43	2	1301.71	-0.2824	344	355	0	50.36	0.016	R	SLDLDSIIAEVK	A					Cmpd 182, +MSn(652.5), 27.8 min
1	gi|11935049	keratin 1 [Homo sapiens]	142	66027	7	5	7	5	157	1	0	1	679.18	1356.35	2	1356.69	-0.343	444	455	0	82.97	7.7e-06	K	LNDLEDALQQAK	E					Cmpd 91, +MSn(679.4), 22.9 min
1	gi|11935049	keratin 1 [Homo sapiens]	142	66027	7	5	7	5	177	1	0	0	738.19	1474.37	2	1474.78	-0.4125	200	211	0	70.98	0.00012	R	FLEQQNQVLQTK	W					Cmpd 63, +MSn(738.5), 20.5 min
1	gi|119395750	keratin, type II cytoskeletal 1 [Homo sapiens]	142	65999	7	5	7	5	85	6	0	1	500.65	999.285	2	998.438	0.8476	290	298	0	8.39	230	K	DVDGAYMTK	V					Cmpd 32, +MSn(501.3), 17.4 min
1	gi|119395750	keratin, type II cytoskeletal 1 [Homo sapiens]	142	65999	7	5	7	5	89	1	0	1	517.14	1032.27	2	1032.51	-0.2433	484	492	0	37.04	0.34	R	TLLEGEESR	M					Cmpd 39, +MSn(517.1), 18.2 min
1	gi|119395750	keratin, type II cytoskeletal 1 [Homo sapiens]	142	65999	7	5	7	5	119	2	0	0	590.1	1178.19	2	1178.59	-0.4077	377	386	0	57.66	0.0025	K	YEELQITAGR	H					Cmpd 68, +MSn(590.1), 20.9 min
1	gi|119395750	keratin, type II cytoskeletal 1 [Homo sapiens]	142	65999	7	5	7	5	147	1	0	1	633.21	1264.41	2	1264.63	-0.2245	278	288	0	46.58	0.042	R	TNAENEFVTIK	K					Cmpd 73, +MSn(633.4), 21.6 min
1	gi|119395750	keratin, type II cytoskeletal 1 [Homo sapiens]	142	65999	7	5	7	5	149	1	0	1	651.72	1301.43	2	1301.71	-0.2824	344	355	0	50.36	0.016	R	SLDLDSIIAEVK	A					Cmpd 182, +MSn(652.5), 27.8 min
1	gi|119395750	keratin, type II cytoskeletal 1 [Homo sapiens]	142	65999	7	5	7	5	157	1	0	1	679.18	1356.35	2	1356.69	-0.343	444	455	0	82.97	7.7e-06	K	LNDLEDALQQAK	E					Cmpd 91, +MSn(679.4), 22.9 min
1	gi|119395750	keratin, type II cytoskeletal 1 [Homo sapiens]	142	65999	7	5	7	5	177	1	0	0	738.19	1474.37	2	1474.78	-0.4125	200	211	0	70.98	0.00012	R	FLEQQNQVLQTK	W					Cmpd 63, +MSn(738.5), 20.5 min
1	gi|375314773	keratin 1 [Homo sapiens]	142	66029	7	5	7	5	85	6	0	1	500.65	999.285	2	998.438	0.8476	290	298	0	8.39	230	K	DVDGAYMTK	V					Cmpd 32, +MSn(501.3), 17.4 min
1	gi|375314773	keratin 1 [Homo sapiens]	142	66029	7	5	7	5	89	1	0	1	517.14	1032.27	2	1032.51	-0.2433	484	492	0	37.04	0.34	R	TLLEGEESR	M					Cmpd 39, +MSn(517.1), 18.2 min
1	gi|375314773	keratin 1 [Homo sapiens]	142	66029	7	5	7	5	119	2	0	0	590.1	1178.19	2	1178.59	-0.4077	377	386	0	57.66	0.0025	K	YEELQITAGR	H					Cmpd 68, +MSn(590.1), 20.9 min
1	gi|375314773	keratin 1 [Homo sapiens]	142	66029	7	5	7	5	147	1	0	1	633.21	1264.41	2	1264.63	-0.2245	278	288	0	46.58	0.042	R	TNAENEFVTIK	K					Cmpd 73, +MSn(633.4), 21.6 min
1	gi|375314773	keratin 1 [Homo sapiens]	142	66029	7	5	7	5	149	1	0	1	651.72	1301.43	2	1301.71	-0.2824	344	355	0	50.36	0.016	R	SLDLDSIIAEVK	A					Cmpd 182, +MSn(652.5), 27.8 min
1	gi|375314773	keratin 1 [Homo sapiens]	142	66029	7	5	7	5	157	1	0	1	679.18	1356.35	2	1356.69	-0.343	444	455	0	82.97	7.7e-06	K	LNDLEDALQQAK	E					Cmpd 91, +MSn(679.4), 22.9 min
1	gi|375314773	keratin 1 [Homo sapiens]	142	66029	7	5	7	5	177	1	0	0	738.19	1474.37	2	1474.78	-0.4125	200	211	0	70.98	0.00012	R	FLEQQNQVLQTK	W					Cmpd 63, +MSn(738.5), 20.5 min
1	gi|375314775	keratin 1 [Homo sapiens]	142	65930	7	5	7	5	85	6	0	1	500.65	999.285	2	998.438	0.8476	290	298	0	8.39	230	K	DVDGAYMTK	V					Cmpd 32, +MSn(501.3), 17.4 min
1	gi|375314775	keratin 1 [Homo sapiens]	142	65930	7	5	7	5	89	1	0	1	517.14	1032.27	2	1032.51	-0.2433	484	492	0	37.04	0.34	R	TLLEGEESR	M					Cmpd 39, +MSn(517.1), 18.2 min
1	gi|375314775	keratin 1 [Homo sapiens]	142	65930	7	5	7	5	119	2	0	0	590.1	1178.19	2	1178.59	-0.4077	377	386	0	57.66	0.0025	K	YEELQITAGR	H					Cmpd 68, +MSn(590.1), 20.9 min
1	gi|375314775	keratin 1 [Homo sapiens]	142	65930	7	5	7	5	147	1	0	1	633.21	1264.41	2	1264.63	-0.2245	278	288	0	46.58	0.042	R	TNAENEFVTIK	K					Cmpd 73, +MSn(633.4), 21.6 min
1	gi|375314775	keratin 1 [Homo sapiens]	142	65930	7	5	7	5	149	1	0	1	651.72	1301.43	2	1301.71	-0.2824	344	355	0	50.36	0.016	R	SLDLDSIIAEVK	A					Cmpd 182, +MSn(652.5), 27.8 min
1	gi|375314775	keratin 1 [Homo sapiens]	142	65930	7	5	7	5	157	1	0	1	679.18	1356.35	2	1356.69	-0.343	444	455	0	82.97	7.7e-06	K	LNDLEDALQQAK	E					Cmpd 91, +MSn(679.4), 22.9 min
1	gi|375314775	keratin 1 [Homo sapiens]	142	65930	7	5	7	5	177	1	0	0	738.19	1474.37	2	1474.78	-0.4125	200	211	0	70.98	0.00012	R	FLEQQNQVLQTK	W					Cmpd 63, +MSn(738.5), 20.5 min
1	gi|375314777	keratin 1 [Homo sapiens]	142	66086	7	5	7	5	85	6	0	1	500.65	999.285	2	998.438	0.8476	291	299	0	8.39	230	K	DVDGAYMTK	V					Cmpd 32, +MSn(501.3), 17.4 min
1	gi|375314777	keratin 1 [Homo sapiens]	142	66086	7	5	7	5	89	1	0	1	517.14	1032.27	2	1032.51	-0.2433	485	493	0	37.04	0.34	R	TLLEGEESR	M					Cmpd 39, +MSn(517.1), 18.2 min
1	gi|375314777	keratin 1 [Homo sapiens]	142	66086	7	5	7	5	119	2	0	0	590.1	1178.19	2	1178.59	-0.4077	378	387	0	57.66	0.0025	K	YEELQITAGR	H					Cmpd 68, +MSn(590.1), 20.9 min
1	gi|375314777	keratin 1 [Homo sapiens]	142	66086	7	5	7	5	147	1	0	1	633.21	1264.41	2	1264.63	-0.2245	279	289	0	46.58	0.042	R	TNAENEFVTIK	K					Cmpd 73, +MSn(633.4), 21.6 min
1	gi|375314777	keratin 1 [Homo sapiens]	142	66086	7	5	7	5	149	1	0	1	651.72	1301.43	2	1301.71	-0.2824	345	356	0	50.36	0.016	R	SLDLDSIIAEVK	A					Cmpd 182, +MSn(652.5), 27.8 min
1	gi|375314777	keratin 1 [Homo sapiens]	142	66086	7	5	7	5	157	1	0	1	679.18	1356.35	2	1356.69	-0.343	445	456	0	82.97	7.7e-06	K	LNDLEDALQQAK	E					Cmpd 91, +MSn(679.4), 22.9 min
1	gi|375314777	keratin 1 [Homo sapiens]	142	66086	7	5	7	5	177	1	0	0	738.19	1474.37	2	1474.78	-0.4125	201	212	0	70.98	0.00012	R	FLEQQNQVLQTK	W					Cmpd 63, +MSn(738.5), 20.5 min
1	gi|375314781	keratin 1 [Homo sapiens]	142	66071	7	5	7	5	85	6	0	1	500.65	999.285	2	998.438	0.8476	290	298	0	8.39	230	K	DVDGAYMTK	V					Cmpd 32, +MSn(501.3), 17.4 min
1	gi|375314781	keratin 1 [Homo sapiens]	142	66071	7	5	7	5	89	1	0	1	517.14	1032.27	2	1032.51	-0.2433	484	492	0	37.04	0.34	R	TLLEGEESR	M					Cmpd 39, +MSn(517.1), 18.2 min
1	gi|375314781	keratin 1 [Homo sapiens]	142	66071	7	5	7	5	119	2	0	0	590.1	1178.19	2	1178.59	-0.4077	377	386	0	57.66	0.0025	K	YEELQITAGR	H					Cmpd 68, +MSn(590.1), 20.9 min
1	gi|375314781	keratin 1 [Homo sapiens]	142	66071	7	5	7	5	147	1	0	1	633.21	1264.41	2	1264.63	-0.2245	278	288	0	46.58	0.042	R	TNAENEFVTIK	K					Cmpd 73, +MSn(633.4), 21.6 min
1	gi|375314781	keratin 1 [Homo sapiens]	142	66071	7	5	7	5	149	1	0	1	651.72	1301.43	2	1301.71	-0.2824	344	355	0	50.36	0.016	R	SLDLDSIIAEVK	A					Cmpd 182, +MSn(652.5), 27.8 min
1	gi|375314781	keratin 1 [Homo sapiens]	142	66071	7	5	7	5	157	1	0	1	679.18	1356.35	2	1356.69	-0.343	444	455	0	82.97	7.7e-06	K	LNDLEDALQQAK	E					Cmpd 91, +MSn(679.4), 22.9 min
1	gi|375314781	keratin 1 [Homo sapiens]	142	66071	7	5	7	5	177	1	0	0	738.19	1474.37	2	1474.78	-0.4125	200	211	0	70.98	0.00012	R	FLEQQNQVLQTK	W					Cmpd 63, +MSn(738.5), 20.5 min
1	gi|375314771	keratin 1 [Homo sapiens]	142	66013	7	5	7	5	85	6	0	1	500.65	999.285	2	998.438	0.8476	290	298	0	8.39	230	K	DVDGAYMTK	V					Cmpd 32, +MSn(501.3), 17.4 min
1	gi|375314771	keratin 1 [Homo sapiens]	142	66013	7	5	7	5	89	1	0	1	517.14	1032.27	2	1032.51	-0.2433	484	492	0	37.04	0.34	R	TLLEGEESR	M					Cmpd 39, +MSn(517.1), 18.2 min
1	gi|375314771	keratin 1 [Homo sapiens]	142	66013	7	5	7	5	119	2	0	0	590.1	1178.19	2	1178.59	-0.4077	377	386	0	57.66	0.0025	K	YEELQITAGR	H					Cmpd 68, +MSn(590.1), 20.9 min
1	gi|375314771	keratin 1 [Homo sapiens]	142	66013	7	5	7	5	147	1	0	1	633.21	1264.41	2	1264.63	-0.2245	278	288	0	46.58	0.042	R	TNAENEFVTIK	K					Cmpd 73, +MSn(633.4), 21.6 min
1	gi|375314771	keratin 1 [Homo sapiens]	142	66013	7	5	7	5	149	1	0	1	651.72	1301.43	2	1301.71	-0.2824	344	355	0	50.36	0.016	R	SLDLDSIIAEVK	A					Cmpd 182, +MSn(652.5), 27.8 min
1	gi|375314771	keratin 1 [Homo sapiens]	142	66013	7	5	7	5	157	1	0	1	679.18	1356.35	2	1356.69	-0.343	444	455	0	82.97	7.7e-06	K	LNDLEDALQQAK	E					Cmpd 91, +MSn(679.4), 22.9 min
1	gi|375314771	keratin 1 [Homo sapiens]	142	66013	7	5	7	5	177	1	0	0	738.19	1474.37	2	1474.78	-0.4125	200	211	0	70.98	0.00012	R	FLEQQNQVLQTK	W					Cmpd 63, +MSn(738.5), 20.5 min
2	gi|28317	unnamed protein product [Homo sapiens]	115	59492	5	3	5	3	102	1	1	1	545.56	1089.11	2	1089.52	-0.4182	148	156	0	40.78	0.13	K	VTMQNLNDR	L					Cmpd 38, +MSn(545.9), 18.0 min
2	gi|28317	unnamed protein product [Homo sapiens]	115	59492	5	3	5	3	117	1	1	1	583.12	1164.23	2	1164.58	-0.352	442	450	0	56.49	0.0033	R	LENEIQTYR	S					Cmpd 44, +MSn(583.4), 19.0 min
2	gi|28317	unnamed protein product [Homo sapiens]	115	59492	5	3	5	3	37	1	1	1	683.11	1364.21	2	1364.63	-0.4266	323	333	0	73.06	0.00015	R	SQYEQLAEQNR	K					Cmpd 35, +MSn(683.0), 17.9 min
2	gi|28317	unnamed protein product [Homo sapiens]	115	59492	5	3	5	3	160	1	1	1	691.15	1380.29	2	1380.64	-0.3554	166	177	0	65.4	0.00041	R	ALEESNYELEGK	I					Cmpd 48, +MSn(691.6), 19.5 min
2	gi|28317	unnamed protein product [Homo sapiens]	115	59492	5	3	5	3	208	1	1	1	998.82	1995.63	2	1995.96	-0.3382	346	362	0	31.34	0.98	K	ELTTEIDNNIEQISSYK	S					Cmpd 130, +MSn(999.3), 25.0 min
2	gi|21961605	Keratin 10 [Homo sapiens]	115	58792	5	3	5	3	102	1	0	1	545.56	1089.11	2	1089.52	-0.4182	148	156	0	40.78	0.13	K	VTMQNLNDR	L					Cmpd 38, +MSn(545.9), 18.0 min
2	gi|21961605	Keratin 10 [Homo sapiens]	115	58792	5	3	5	3	117	1	0	1	583.12	1164.23	2	1164.58	-0.352	442	450	0	56.49	0.0033	R	LENEIQTYR	S					Cmpd 44, +MSn(583.4), 19.0 min
2	gi|21961605	Keratin 10 [Homo sapiens]	115	58792	5	3	5	3	37	1	0	1	683.11	1364.21	2	1364.63	-0.4266	323	333	0	73.06	0.00015	R	SQYEQLAEQNR	K					Cmpd 35, +MSn(683.0), 17.9 min
2	gi|21961605	Keratin 10 [Homo sapiens]	115	58792	5	3	5	3	160	1	0	1	691.15	1380.29	2	1380.64	-0.3554	166	177	0	65.4	0.00041	R	ALEESNYELEGK	I					Cmpd 48, +MSn(691.6), 19.5 min
2	gi|21961605	Keratin 10 [Homo sapiens]	115	58792	5	3	5	3	208	1	0	1	998.82	1995.63	2	1995.96	-0.3382	346	362	0	31.34	0.98	K	ELTTEIDNNIEQISSYK	S					Cmpd 130, +MSn(999.3), 25.0 min
2	gi|119581085	keratin 10 (epidermolytic hyperkeratosis; keratosis palmaris et plantaris), isoform CRA_b [Homo sapiens]	115	63308	5	3	5	3	102	1	0	1	545.56	1089.11	2	1089.52	-0.4182	148	156	0	40.78	0.13	K	VTMQNLNDR	L					Cmpd 38, +MSn(545.9), 18.0 min
2	gi|119581085	keratin 10 (epidermolytic hyperkeratosis; keratosis palmaris et plantaris), isoform CRA_b [Homo sapiens]	115	63308	5	3	5	3	117	1	0	1	583.12	1164.23	2	1164.58	-0.352	442	450	0	56.49	0.0033	R	LENEIQTYR	S					Cmpd 44, +MSn(583.4), 19.0 min
2	gi|119581085	keratin 10 (epidermolytic hyperkeratosis; keratosis palmaris et plantaris), isoform CRA_b [Homo sapiens]	115	63308	5	3	5	3	37	1	0	1	683.11	1364.21	2	1364.63	-0.4266	323	333	0	73.06	0.00015	R	SQYEQLAEQNR	K					Cmpd 35, +MSn(683.0), 17.9 min
2	gi|119581085	keratin 10 (epidermolytic hyperkeratosis; keratosis palmaris et plantaris), isoform CRA_b [Homo sapiens]	115	63308	5	3	5	3	160	1	0	1	691.15	1380.29	2	1380.64	-0.3554	166	177	0	65.4	0.00041	R	ALEESNYELEGK	I					Cmpd 48, +MSn(691.6), 19.5 min
2	gi|119581085	keratin 10 (epidermolytic hyperkeratosis; keratosis palmaris et plantaris), isoform CRA_b [Homo sapiens]	115	63308	5	3	5	3	208	1	0	1	998.82	1995.63	2	1995.96	-0.3382	346	362	0	31.34	0.98	K	ELTTEIDNNIEQISSYK	S					Cmpd 130, +MSn(999.3), 25.0 min
2	gi|195972866	keratin, type I cytoskeletal 10 [Homo sapiens]	115	58766	5	3	5	3	102	1	0	1	545.56	1089.11	2	1089.52	-0.4182	148	156	0	40.78	0.13	K	VTMQNLNDR	L					Cmpd 38, +MSn(545.9), 18.0 min
2	gi|195972866	keratin, type I cytoskeletal 10 [Homo sapiens]	115	58766	5	3	5	3	117	1	0	1	583.12	1164.23	2	1164.58	-0.352	442	450	0	56.49	0.0033	R	LENEIQTYR	S					Cmpd 44, +MSn(583.4), 19.0 min
2	gi|195972866	keratin, type I cytoskeletal 10 [Homo sapiens]	115	58766	5	3	5	3	37	1	0	1	683.11	1364.21	2	1364.63	-0.4266	323	333	0	73.06	0.00015	R	SQYEQLAEQNR	K					Cmpd 35, +MSn(683.0), 17.9 min
2	gi|195972866	keratin, type I cytoskeletal 10 [Homo sapiens]	115	58766	5	3	5	3	160	1	0	1	691.15	1380.29	2	1380.64	-0.3554	166	177	0	65.4	0.00041	R	ALEESNYELEGK	I					Cmpd 48, +MSn(691.6), 19.5 min
2	gi|195972866	keratin, type I cytoskeletal 10 [Homo sapiens]	115	58766	5	3	5	3	208	1	0	1	998.82	1995.63	2	1995.96	-0.3382	346	362	0	31.34	0.98	K	ELTTEIDNNIEQISSYK	S					Cmpd 130, +MSn(999.3), 25.0 min
2	gi|269849769	RecName: Full=Keratin, type I cytoskeletal 10; AltName: Full=Cytokeratin-10; Short=CK-10; AltName: Full=Keratin-10; Short=K10 [Homo sapiens]	115	58792	5	3	5	3	102	1	0	1	545.56	1089.11	2	1089.52	-0.4182	148	156	0	40.78	0.13	K	VTMQNLNDR	L					Cmpd 38, +MSn(545.9), 18.0 min
2	gi|269849769	RecName: Full=Keratin, type I cytoskeletal 10; AltName: Full=Cytokeratin-10; Short=CK-10; AltName: Full=Keratin-10; Short=K10 [Homo sapiens]	115	58792	5	3	5	3	117	1	0	1	583.12	1164.23	2	1164.58	-0.352	442	450	0	56.49	0.0033	R	LENEIQTYR	S					Cmpd 44, +MSn(583.4), 19.0 min
2	gi|269849769	RecName: Full=Keratin, type I cytoskeletal 10; AltName: Full=Cytokeratin-10; Short=CK-10; AltName: Full=Keratin-10; Short=K10 [Homo sapiens]	115	58792	5	3	5	3	37	1	0	1	683.11	1364.21	2	1364.63	-0.4266	323	333	0	73.06	0.00015	R	SQYEQLAEQNR	K					Cmpd 35, +MSn(683.0), 17.9 min
2	gi|269849769	RecName: Full=Keratin, type I cytoskeletal 10; AltName: Full=Cytokeratin-10; Short=CK-10; AltName: Full=Keratin-10; Short=K10 [Homo sapiens]	115	58792	5	3	5	3	160	1	0	1	691.15	1380.29	2	1380.64	-0.3554	166	177	0	65.4	0.00041	R	ALEESNYELEGK	I					Cmpd 48, +MSn(691.6), 19.5 min
2	gi|269849769	RecName: Full=Keratin, type I cytoskeletal 10; AltName: Full=Cytokeratin-10; Short=CK-10; AltName: Full=Keratin-10; Short=K10 [Homo sapiens]	115	58792	5	3	5	3	208	1	0	1	998.82	1995.63	2	1995.96	-0.3382	346	362	0	31.34	0.98	K	ELTTEIDNNIEQISSYK	S					Cmpd 130, +MSn(999.3), 25.0 min
2	gi|530412176	PREDICTED: keratin, type I cytoskeletal 10 isoform X1 [Homo sapiens]	115	63308	5	3	5	3	102	1	0	1	545.56	1089.11	2	1089.52	-0.4182	148	156	0	40.78	0.13	K	VTMQNLNDR	L					Cmpd 38, +MSn(545.9), 18.0 min
2	gi|530412176	PREDICTED: keratin, type I cytoskeletal 10 isoform X1 [Homo sapiens]	115	63308	5	3	5	3	117	1	0	1	583.12	1164.23	2	1164.58	-0.352	442	450	0	56.49	0.0033	R	LENEIQTYR	S					Cmpd 44, +MSn(583.4), 19.0 min
2	gi|530412176	PREDICTED: keratin, type I cytoskeletal 10 isoform X1 [Homo sapiens]	115	63308	5	3	5	3	37	1	0	1	683.11	1364.21	2	1364.63	-0.4266	323	333	0	73.06	0.00015	R	SQYEQLAEQNR	K					Cmpd 35, +MSn(683.0), 17.9 min
2	gi|530412176	PREDICTED: keratin, type I cytoskeletal 10 isoform X1 [Homo sapiens]	115	63308	5	3	5	3	160	1	0	1	691.15	1380.29	2	1380.64	-0.3554	166	177	0	65.4	0.00041	R	ALEESNYELEGK	I					Cmpd 48, +MSn(691.6), 19.5 min
2	gi|530412176	PREDICTED: keratin, type I cytoskeletal 10 isoform X1 [Homo sapiens]	115	63308	5	3	5	3	208	1	0	1	998.82	1995.63	2	1995.96	-0.3382	346	362	0	31.34	0.98	K	ELTTEIDNNIEQISSYK	S					Cmpd 130, +MSn(999.3), 25.0 min
3	gi|31074631	keratin 1b [Homo sapiens]	102	61763	2	2	2	2	119	1	0	1	590.1	1178.19	2	1177.61	0.5763	361	370	0	74.79	4.9e-05	K	YQELQITAGR	H					Cmpd 68, +MSn(590.1), 20.9 min
3	gi|31074631	keratin 1b [Homo sapiens]	102	61763	2	2	2	2	177	1	0	0	738.19	1474.37	2	1474.78	-0.4125	184	195	0	70.98	0.00012	R	FLEQQNQVLQTK	W					Cmpd 63, +MSn(738.5), 20.5 min
3	gi|113414871	Keratin 77 [Homo sapiens]	102	61764	2	2	2	2	119	1	0	1	590.1	1178.19	2	1177.61	0.5763	361	370	0	74.79	4.9e-05	K	YQELQITAGR	H					Cmpd 68, +MSn(590.1), 20.9 min
3	gi|113414871	Keratin 77 [Homo sapiens]	102	61764	2	2	2	2	177	1	0	0	738.19	1474.37	2	1474.78	-0.4125	184	195	0	70.98	0.00012	R	FLEQQNQVLQTK	W					Cmpd 63, +MSn(738.5), 20.5 min
3	gi|194018511	keratin, type II cytoskeletal 1b [Homo sapiens]	102	61864	2	2	2	2	119	1	0	1	590.1	1178.19	2	1177.61	0.5763	361	370	0	74.79	4.9e-05	K	YQELQITAGR	H					Cmpd 68, +MSn(590.1), 20.9 min
3	gi|194018511	keratin, type II cytoskeletal 1b [Homo sapiens]	102	61864	2	2	2	2	177	1	0	0	738.19	1474.37	2	1474.78	-0.4125	184	195	0	70.98	0.00012	R	FLEQQNQVLQTK	W					Cmpd 63, +MSn(738.5), 20.5 min
4	gi|119617032	keratin 6B, isoform CRA_a [Homo sapiens]	58		2	1	2	1	119	2	0	0	590.1	1178.19	2	1178.59	-0.4077	359	368	0	57.66	0.0025	K	YEELQITAGR	H					Cmpd 68, +MSn(590.1), 20.9 min
4	gi|119617032	keratin 6B, isoform CRA_a [Homo sapiens]	58		2	1	2	1	171	8	1	1	469.82	1406.44	3	1406.7	-0.266	288	299	0	9.7	150	K	ADTLTDEINFLR	A					Cmpd 46, +MSn(470.5), 19.3 min
4	gi|119617033	keratin 6B, isoform CRA_b [Homo sapiens]	58		2	1	2	1	119	2	0	0	590.1	1178.19	2	1178.59	-0.4077	360	369	0	57.66	0.0025	K	YEELQITAGR	H					Cmpd 68, +MSn(590.1), 20.9 min
4	gi|119617033	keratin 6B, isoform CRA_b [Homo sapiens]	58		2	1	2	1	171	8	0	1	469.82	1406.44	3	1406.7	-0.266	288	299	0	9.7	150	K	ADTLTDEINFLR	A					Cmpd 46, +MSn(470.5), 19.3 min
4	gi|119703753	keratin, type II cytoskeletal 6B [Homo sapiens]	58		2	1	2	1	119	2	0	0	590.1	1178.19	2	1178.59	-0.4077	360	369	0	57.66	0.0025	K	YEELQITAGR	H					Cmpd 68, +MSn(590.1), 20.9 min
4	gi|119703753	keratin, type II cytoskeletal 6B [Homo sapiens]	58		2	1	2	1	171	8	0	1	469.82	1406.44	3	1406.7	-0.266	288	299	0	9.7	150	K	ADTLTDEINFLR	A					Cmpd 46, +MSn(470.5), 19.3 min
5	gi|15679996	Unknown (protein for IMAGE:3934797), partial [Homo sapiens]	54	22638	3	1	3	1	76	4	1	1	480.67	959.325	2	959.555	-0.2298	19	26	0	45.68	0.059	K	FQNALLVR	Y					Cmpd 81, +MSn(481.5), 22.2 min
5	gi|15679996	Unknown (protein for IMAGE:3934797), partial [Homo sapiens]	54	22638	3	1	3	1	158	1	1	1	679.49	1356.97	2	1357.62	-0.657	162	173	0	54.37	0.0062	K	AVMDDFAAFVEK	C	Oxidation (M)	0.002000000000.0			Cmpd 117, +MSn(680.4), 24.5 min
5	gi|15679996	Unknown (protein for IMAGE:3934797), partial [Homo sapiens]	54	22638	3	1	3	1	191	1	1	1	820.32	1638.63	2	1638.93	-0.305	30	44	1	11.69	120	K	KVPQVSTPTLVEVSR	N					Cmpd 82, +MSn(820.8), 22.3 min
5	gi|23241675	ALB protein [Homo sapiens]	54	45130	3	1	3	1	76	4	0	1	480.67	959.325	2	959.555	-0.2298	214	221	0	45.68	0.059	K	FQNALLVR	Y					Cmpd 81, +MSn(481.5), 22.2 min
5	gi|23241675	ALB protein [Homo sapiens]	54	45130	3	1	3	1	158	1	0	1	679.49	1356.97	2	1357.62	-0.657	357	368	0	54.37	0.0062	K	AVMDDFAAFVEK	C	Oxidation (M)	0.002000000000.0			Cmpd 117, +MSn(680.4), 24.5 min
5	gi|23241675	ALB protein [Homo sapiens]	54	45130	3	1	3	1	191	1	0	1	820.32	1638.63	2	1638.93	-0.305	225	239	1	11.69	120	K	KVPQVSTPTLVEVSR	N					Cmpd 82, +MSn(820.8), 22.3 min
5	gi|71042087	Chain A, Solution Structure Of Domain 3 From Human Serum Albumin Complexed To An Anti-Apoptotic Ligand Directed Against Bcl- Xl And Bcl-2	54	22637	3	1	3	1	76	4	0	1	480.67	959.325	2	959.555	-0.2298	19	26	0	45.68	0.059	K	FQNALLVR	Y					Cmpd 81, +MSn(481.5), 22.2 min
5	gi|71042087	Chain A, Solution Structure Of Domain 3 From Human Serum Albumin Complexed To An Anti-Apoptotic Ligand Directed Against Bcl- Xl And Bcl-2	54	22637	3	1	3	1	158	1	0	1	679.49	1356.97	2	1357.62	-0.657	162	173	0	54.37	0.0062	K	AVMDDFAAFVEK	C	Oxidation (M)	0.002000000000.0			Cmpd 117, +MSn(680.4), 24.5 min
5	gi|71042087	Chain A, Solution Structure Of Domain 3 From Human Serum Albumin Complexed To An Anti-Apoptotic Ligand Directed Against Bcl- Xl And Bcl-2	54	22637	3	1	3	1	191	1	0	1	820.32	1638.63	2	1638.93	-0.305	30	44	1	11.69	120	K	KVPQVSTPTLVEVSR	N					Cmpd 82, +MSn(820.8), 22.3 min
5	gi|119626079	albumin, isoform CRA_p [Homo sapiens]	54	22498	3	1	3	1	76	4	0	1	480.67	959.325	2	959.555	-0.2298	18	25	0	45.68	0.059	K	FQNALLVR	Y					Cmpd 81, +MSn(481.5), 22.2 min
5	gi|119626079	albumin, isoform CRA_p [Homo sapiens]	54	22498	3	1	3	1	158	1	0	1	679.49	1356.97	2	1357.62	-0.657	161	172	0	54.37	0.0062	K	AVMDDFAAFVEK	C	Oxidation (M)	0.002000000000.0			Cmpd 117, +MSn(680.4), 24.5 min
5	gi|119626079	albumin, isoform CRA_p [Homo sapiens]	54	22498	3	1	3	1	191	1	0	1	820.32	1638.63	2	1638.93	-0.305	29	43	1	11.69	120	K	KVPQVSTPTLVEVSR	N					Cmpd 82, +MSn(820.8), 22.3 min
5	gi|189054552	unnamed protein product [Homo sapiens]	54	69348	3	1	3	1	76	4	0	1	480.67	959.325	2	959.555	-0.2298	427	434	0	45.68	0.059	K	FQNALLVR	Y					Cmpd 81, +MSn(481.5), 22.2 min
5	gi|189054552	unnamed protein product [Homo sapiens]	54	69348	3	1	3	1	158	1	0	1	679.49	1356.97	2	1357.62	-0.657	570	581	0	54.37	0.0062	K	AVMDDFAAFVEK	C	Oxidation (M)	0.002000000000.0			Cmpd 117, +MSn(680.4), 24.5 min
5	gi|189054552	unnamed protein product [Homo sapiens]	54	69348	3	1	3	1	191	1	0	1	820.32	1638.63	2	1638.93	-0.305	438	452	1	11.69	120	K	KVPQVSTPTLVEVSR	N					Cmpd 82, +MSn(820.8), 22.3 min
5	gi|28592	serum albumin [Homo sapiens]	54	69321	3	1	3	1	76	4	0	1	480.67	959.325	2	959.555	-0.2298	427	434	0	45.68	0.059	K	FQNALLVR	Y					Cmpd 81, +MSn(481.5), 22.2 min
5	gi|28592	serum albumin [Homo sapiens]	54	69321	3	1	3	1	158	1	0	1	679.49	1356.97	2	1357.62	-0.657	570	581	0	54.37	0.0062	K	AVMDDFAAFVEK	C	Oxidation (M)	0.002000000000.0			Cmpd 117, +MSn(680.4), 24.5 min
5	gi|28592	serum albumin [Homo sapiens]	54	69321	3	1	3	1	191	1	0	1	820.32	1638.63	2	1638.93	-0.305	438	452	1	11.69	120	K	KVPQVSTPTLVEVSR	N					Cmpd 82, +MSn(820.8), 22.3 min
5	gi|3212456	Chain A, Crystal Structure Of Human Serum Albumin	54	66429	3	1	3	1	76	4	0	1	480.67	959.325	2	959.555	-0.2298	403	410	0	45.68	0.059	K	FQNALLVR	Y					Cmpd 81, +MSn(481.5), 22.2 min
5	gi|3212456	Chain A, Crystal Structure Of Human Serum Albumin	54	66429	3	1	3	1	158	1	0	1	679.49	1356.97	2	1357.62	-0.657	546	557	0	54.37	0.0062	K	AVMDDFAAFVEK	C	Oxidation (M)	0.002000000000.0			Cmpd 117, +MSn(680.4), 24.5 min
5	gi|3212456	Chain A, Crystal Structure Of Human Serum Albumin	54	66429	3	1	3	1	191	1	0	1	820.32	1638.63	2	1638.93	-0.305	414	428	1	11.69	120	K	KVPQVSTPTLVEVSR	N					Cmpd 82, +MSn(820.8), 22.3 min
5	gi|4502027	serum albumin preproprotein [Homo sapiens]	54	69321	3	1	3	1	76	4	0	1	480.67	959.325	2	959.555	-0.2298	427	434	0	45.68	0.059	K	FQNALLVR	Y					Cmpd 81, +MSn(481.5), 22.2 min
5	gi|4502027	serum albumin preproprotein [Homo sapiens]	54	69321	3	1	3	1	158	1	0	1	679.49	1356.97	2	1357.62	-0.657	570	581	0	54.37	0.0062	K	AVMDDFAAFVEK	C	Oxidation (M)	0.002000000000.0			Cmpd 117, +MSn(680.4), 24.5 min
5	gi|4502027	serum albumin preproprotein [Homo sapiens]	54	69321	3	1	3	1	191	1	0	1	820.32	1638.63	2	1638.93	-0.305	438	452	1	11.69	120	K	KVPQVSTPTLVEVSR	N					Cmpd 82, +MSn(820.8), 22.3 min
5	gi|6013427	serum albumin precursor [Homo sapiens]	54	69180	3	1	3	1	76	4	0	1	480.67	959.325	2	959.555	-0.2298	427	434	0	45.68	0.059	K	FQNALLVR	Y					Cmpd 81, +MSn(481.5), 22.2 min
5	gi|6013427	serum albumin precursor [Homo sapiens]	54	69180	3	1	3	1	158	1	0	1	679.49	1356.97	2	1357.62	-0.657	570	581	0	54.37	0.0062	K	AVMDDFAAFVEK	C	Oxidation (M)	0.002000000000.0			Cmpd 117, +MSn(680.4), 24.5 min
5	gi|6013427	serum albumin precursor [Homo sapiens]	54	69180	3	1	3	1	191	1	0	1	820.32	1638.63	2	1638.93	-0.305	438	452	1	11.69	120	K	KVPQVSTPTLVEVSR	N					Cmpd 82, +MSn(820.8), 22.3 min
5	gi|6650826	PRO2044 [Homo sapiens]	54	29229	3	1	3	1	76	4	0	1	480.67	959.325	2	959.555	-0.2298	75	82	0	45.68	0.059	K	FQNALLVR	Y					Cmpd 81, +MSn(481.5), 22.2 min
5	gi|6650826	PRO2044 [Homo sapiens]	54	29229	3	1	3	1	158	1	0	1	679.49	1356.97	2	1357.62	-0.657	218	229	0	54.37	0.0062	K	AVMDDFAAFVEK	C	Oxidation (M)	0.002000000000.0			Cmpd 117, +MSn(680.4), 24.5 min
5	gi|6650826	PRO2044 [Homo sapiens]	54	29229	3	1	3	1	191	1	0	1	820.32	1638.63	2	1638.93	-0.305	86	100	1	11.69	120	K	KVPQVSTPTLVEVSR	N					Cmpd 82, +MSn(820.8), 22.3 min
5	gi|7770217	PRO2675 [Homo sapiens]	54	32553	3	1	3	1	76	4	0	1	480.67	959.325	2	959.555	-0.2298	106	113	0	45.68	0.059	K	FQNALLVR	Y					Cmpd 81, +MSn(481.5), 22.2 min
5	gi|7770217	PRO2675 [Homo sapiens]	54	32553	3	1	3	1	158	1	0	1	679.49	1356.97	2	1357.62	-0.657	249	260	0	54.37	0.0062	K	AVMDDFAAFVEK	C	Oxidation (M)	0.002000000000.0			Cmpd 117, +MSn(680.4), 24.5 min
5	gi|7770217	PRO2675 [Homo sapiens]	54	32553	3	1	3	1	191	1	0	1	820.32	1638.63	2	1638.93	-0.305	117	131	1	11.69	120	K	KVPQVSTPTLVEVSR	N					Cmpd 82, +MSn(820.8), 22.3 min
5	gi|7959791	PRO1708 [Homo sapiens]	54	32150	3	1	3	1	76	4	0	1	480.67	959.325	2	959.555	-0.2298	101	108	0	45.68	0.059	K	FQNALLVR	Y					Cmpd 81, +MSn(481.5), 22.2 min
5	gi|7959791	PRO1708 [Homo sapiens]	54	32150	3	1	3	1	158	1	0	1	679.49	1356.97	2	1357.62	-0.657	244	255	0	54.37	0.0062	K	AVMDDFAAFVEK	C	Oxidation (M)	0.002000000000.0			Cmpd 117, +MSn(680.4), 24.5 min
5	gi|7959791	PRO1708 [Homo sapiens]	54	32150	3	1	3	1	191	1	0	1	820.32	1638.63	2	1638.93	-0.305	112	126	1	11.69	120	K	KVPQVSTPTLVEVSR	N					Cmpd 82, +MSn(820.8), 22.3 min
5	gi|11493459	PRO2619 [Homo sapiens]	54	56745	3	1	3	1	76	4	0	1	480.67	959.325	2	959.555	-0.2298	317	324	0	45.68	0.059	K	FQNALLVR	Y					Cmpd 81, +MSn(481.5), 22.2 min
5	gi|11493459	PRO2619 [Homo sapiens]	54	56745	3	1	3	1	158	1	0	1	679.49	1356.97	2	1357.62	-0.657	460	471	0	54.37	0.0062	K	AVMDDFAAFVEK	C	Oxidation (M)	0.002000000000.0			Cmpd 117, +MSn(680.4), 24.5 min
5	gi|11493459	PRO2619 [Homo sapiens]	54	56745	3	1	3	1	191	1	0	1	820.32	1638.63	2	1638.93	-0.305	328	342	1	11.69	120	K	KVPQVSTPTLVEVSR	N					Cmpd 82, +MSn(820.8), 22.3 min
5	gi|23307793	serum albumin [Homo sapiens]	54	69349	3	1	3	1	76	4	0	1	480.67	959.325	2	959.555	-0.2298	427	434	0	45.68	0.059	K	FQNALLVR	Y					Cmpd 81, +MSn(481.5), 22.2 min
5	gi|23307793	serum albumin [Homo sapiens]	54	69349	3	1	3	1	158	1	0	1	679.49	1356.97	2	1357.62	-0.657	570	581	0	54.37	0.0062	K	AVMDDFAAFVEK	C	Oxidation (M)	0.002000000000.0			Cmpd 117, +MSn(680.4), 24.5 min
5	gi|23307793	serum albumin [Homo sapiens]	54	69349	3	1	3	1	191	1	0	1	820.32	1638.63	2	1638.93	-0.305	438	452	1	11.69	120	K	KVPQVSTPTLVEVSR	N					Cmpd 82, +MSn(820.8), 22.3 min
5	gi|27692693	ALB protein [Homo sapiens]	54	47330	3	1	3	1	76	4	0	1	480.67	959.325	2	959.555	-0.2298	235	242	0	45.68	0.059	K	FQNALLVR	Y					Cmpd 81, +MSn(481.5), 22.2 min
5	gi|27692693	ALB protein [Homo sapiens]	54	47330	3	1	3	1	158	1	0	1	679.49	1356.97	2	1357.62	-0.657	378	389	0	54.37	0.0062	K	AVMDDFAAFVEK	C	Oxidation (M)	0.002000000000.0			Cmpd 117, +MSn(680.4), 24.5 min
5	gi|27692693	ALB protein [Homo sapiens]	54	47330	3	1	3	1	191	1	0	1	820.32	1638.63	2	1638.93	-0.305	246	260	1	11.69	120	K	KVPQVSTPTLVEVSR	N					Cmpd 82, +MSn(820.8), 22.3 min
5	gi|31615330	Chain A, Human Serum Albumin Mutant R218h Complexed With Thyroxine (3,3~,5,5~-Tetraiodo-L-Thyronine)	54	66410	3	1	3	1	76	4	0	1	480.67	959.325	2	959.555	-0.2298	403	410	0	45.68	0.059	K	FQNALLVR	Y					Cmpd 81, +MSn(481.5), 22.2 min
5	gi|31615330	Chain A, Human Serum Albumin Mutant R218h Complexed With Thyroxine (3,3~,5,5~-Tetraiodo-L-Thyronine)	54	66410	3	1	3	1	158	1	0	1	679.49	1356.97	2	1357.62	-0.657	546	557	0	54.37	0.0062	K	AVMDDFAAFVEK	C	Oxidation (M)	0.002000000000.0			Cmpd 117, +MSn(680.4), 24.5 min
5	gi|31615330	Chain A, Human Serum Albumin Mutant R218h Complexed With Thyroxine (3,3~,5,5~-Tetraiodo-L-Thyronine)	54	66410	3	1	3	1	191	1	0	1	820.32	1638.63	2	1638.93	-0.305	414	428	1	11.69	120	K	KVPQVSTPTLVEVSR	N					Cmpd 82, +MSn(820.8), 22.3 min
5	gi|31615331	Chain A, Human Serum Albumin Mutant R218p Complexed With Thyroxine (3,3~,5,5~-Tetraiodo-L-Thyronine)	54	66370	3	1	3	1	76	4	0	1	480.67	959.325	2	959.555	-0.2298	403	410	0	45.68	0.059	K	FQNALLVR	Y					Cmpd 81, +MSn(481.5), 22.2 min
5	gi|31615331	Chain A, Human Serum Albumin Mutant R218p Complexed With Thyroxine (3,3~,5,5~-Tetraiodo-L-Thyronine)	54	66370	3	1	3	1	158	1	0	1	679.49	1356.97	2	1357.62	-0.657	546	557	0	54.37	0.0062	K	AVMDDFAAFVEK	C	Oxidation (M)	0.002000000000.0			Cmpd 117, +MSn(680.4), 24.5 min
5	gi|31615331	Chain A, Human Serum Albumin Mutant R218p Complexed With Thyroxine (3,3~,5,5~-Tetraiodo-L-Thyronine)	54	66370	3	1	3	1	191	1	0	1	820.32	1638.63	2	1638.93	-0.305	414	428	1	11.69	120	K	KVPQVSTPTLVEVSR	N					Cmpd 82, +MSn(820.8), 22.3 min
5	gi|51476390	hypothetical protein [Homo sapiens]	54	69357	3	1	3	1	76	4	0	1	480.67	959.325	2	959.555	-0.2298	427	434	0	45.68	0.059	K	FQNALLVR	Y					Cmpd 81, +MSn(481.5), 22.2 min
5	gi|51476390	hypothetical protein [Homo sapiens]	54	69357	3	1	3	1	158	1	0	1	679.49	1356.97	2	1357.62	-0.657	570	581	0	54.37	0.0062	K	AVMDDFAAFVEK	C	Oxidation (M)	0.002000000000.0			Cmpd 117, +MSn(680.4), 24.5 min
5	gi|51476390	hypothetical protein [Homo sapiens]	54	69357	3	1	3	1	191	1	0	1	820.32	1638.63	2	1638.93	-0.305	438	452	1	11.69	120	K	KVPQVSTPTLVEVSR	N					Cmpd 82, +MSn(820.8), 22.3 min
5	gi|55669910	Chain A, Crystal Structure Of The Ga Module Complexed With Human Serum Albumin	54	65178	3	1	3	1	76	4	0	1	480.67	959.325	2	959.555	-0.2298	403	410	0	45.68	0.059	K	FQNALLVR	Y					Cmpd 81, +MSn(481.5), 22.2 min
5	gi|55669910	Chain A, Crystal Structure Of The Ga Module Complexed With Human Serum Albumin	54	65178	3	1	3	1	158	1	0	1	679.49	1356.97	2	1357.62	-0.657	546	557	0	54.37	0.0062	K	AVMDDFAAFVEK	C	Oxidation (M)	0.002000000000.0			Cmpd 117, +MSn(680.4), 24.5 min
5	gi|55669910	Chain A, Crystal Structure Of The Ga Module Complexed With Human Serum Albumin	54	65178	3	1	3	1	191	1	0	1	820.32	1638.63	2	1638.93	-0.305	414	428	1	11.69	120	K	KVPQVSTPTLVEVSR	N					Cmpd 82, +MSn(820.8), 22.3 min
5	gi|62113341	serum albumin [Homo sapiens]	54	69039	3	1	3	1	76	4	0	1	480.67	959.325	2	959.555	-0.2298	427	434	0	45.68	0.059	K	FQNALLVR	Y					Cmpd 81, +MSn(481.5), 22.2 min
5	gi|62113341	serum albumin [Homo sapiens]	54	69039	3	1	3	1	158	1	0	1	679.49	1356.97	2	1357.62	-0.657	570	581	0	54.37	0.0062	K	AVMDDFAAFVEK	C	Oxidation (M)	0.002000000000.0			Cmpd 117, +MSn(680.4), 24.5 min
5	gi|62113341	serum albumin [Homo sapiens]	54	69039	3	1	3	1	191	1	0	1	820.32	1638.63	2	1638.93	-0.305	438	452	1	11.69	120	K	KVPQVSTPTLVEVSR	N					Cmpd 82, +MSn(820.8), 22.3 min
5	gi|78101694	Chain A, Human Serum Albumin Complexed With Myristate And Azapropazone	54	66402	3	1	3	1	76	4	0	1	480.67	959.325	2	959.555	-0.2298	403	410	0	45.68	0.059	K	FQNALLVR	Y					Cmpd 81, +MSn(481.5), 22.2 min
5	gi|78101694	Chain A, Human Serum Albumin Complexed With Myristate And Azapropazone	54	66402	3	1	3	1	158	1	0	1	679.49	1356.97	2	1357.62	-0.657	546	557	0	54.37	0.0062	K	AVMDDFAAFVEK	C	Oxidation (M)	0.002000000000.0			Cmpd 117, +MSn(680.4), 24.5 min
5	gi|78101694	Chain A, Human Serum Albumin Complexed With Myristate And Azapropazone	54	66402	3	1	3	1	191	1	0	1	820.32	1638.63	2	1638.93	-0.305	414	428	1	11.69	120	K	KVPQVSTPTLVEVSR	N					Cmpd 82, +MSn(820.8), 22.3 min
5	gi|119626068	albumin, isoform CRA_e [Homo sapiens]	54	45787	3	1	3	1	76	4	0	1	480.67	959.325	2	959.555	-0.2298	219	226	0	45.68	0.059	K	FQNALLVR	Y					Cmpd 81, +MSn(481.5), 22.2 min
5	gi|119626068	albumin, isoform CRA_e [Homo sapiens]	54	45787	3	1	3	1	158	1	0	1	679.49	1356.97	2	1357.62	-0.657	362	373	0	54.37	0.0062	K	AVMDDFAAFVEK	C	Oxidation (M)	0.002000000000.0			Cmpd 117, +MSn(680.4), 24.5 min
5	gi|119626068	albumin, isoform CRA_e [Homo sapiens]	54	45787	3	1	3	1	191	1	0	1	820.32	1638.63	2	1638.93	-0.305	230	244	1	11.69	120	K	KVPQVSTPTLVEVSR	N					Cmpd 82, +MSn(820.8), 22.3 min
5	gi|119626071	albumin, isoform CRA_h [Homo sapiens]	54	68568	3	1	3	1	76	4	0	1	480.67	959.325	2	959.555	-0.2298	427	434	0	45.68	0.059	K	FQNALLVR	Y					Cmpd 81, +MSn(481.5), 22.2 min
5	gi|119626071	albumin, isoform CRA_h [Homo sapiens]	54	68568	3	1	3	1	158	1	0	1	679.49	1356.97	2	1357.62	-0.657	563	574	0	54.37	0.0062	K	AVMDDFAAFVEK	C	Oxidation (M)	0.002000000000.0			Cmpd 117, +MSn(680.4), 24.5 min
5	gi|119626071	albumin, isoform CRA_h [Homo sapiens]	54	68568	3	1	3	1	191	1	0	1	820.32	1638.63	2	1638.93	-0.305	438	452	1	11.69	120	K	KVPQVSTPTLVEVSR	N					Cmpd 82, +MSn(820.8), 22.3 min
5	gi|119626074	albumin, isoform CRA_k [Homo sapiens]	54	47257	3	1	3	1	76	4	0	1	480.67	959.325	2	959.555	-0.2298	235	242	0	45.68	0.059	K	FQNALLVR	Y					Cmpd 81, +MSn(481.5), 22.2 min
5	gi|119626074	albumin, isoform CRA_k [Homo sapiens]	54	47257	3	1	3	1	158	1	0	1	679.49	1356.97	2	1357.62	-0.657	378	389	0	54.37	0.0062	K	AVMDDFAAFVEK	C	Oxidation (M)	0.002000000000.0			Cmpd 117, +MSn(680.4), 24.5 min
5	gi|119626074	albumin, isoform CRA_k [Homo sapiens]	54	47257	3	1	3	1	191	1	0	1	820.32	1638.63	2	1638.93	-0.305	246	260	1	11.69	120	K	KVPQVSTPTLVEVSR	N					Cmpd 82, +MSn(820.8), 22.3 min
5	gi|157830361	Chain A, Human Serum Albumin In A Complex With Myristic Acid And Tri- Iodobenzoic Acid	54	65993	3	1	3	1	76	4	0	1	480.67	959.325	2	959.555	-0.2298	400	407	0	45.68	0.059	K	FQNALLVR	Y					Cmpd 81, +MSn(481.5), 22.2 min
5	gi|157830361	Chain A, Human Serum Albumin In A Complex With Myristic Acid And Tri- Iodobenzoic Acid	54	65993	3	1	3	1	158	1	0	1	679.49	1356.97	2	1357.62	-0.657	543	554	0	54.37	0.0062	K	AVMDDFAAFVEK	C	Oxidation (M)	0.002000000000.0			Cmpd 117, +MSn(680.4), 24.5 min
5	gi|157830361	Chain A, Human Serum Albumin In A Complex With Myristic Acid And Tri- Iodobenzoic Acid	54	65993	3	1	3	1	191	1	0	1	820.32	1638.63	2	1638.93	-0.305	411	425	1	11.69	120	K	KVPQVSTPTLVEVSR	N					Cmpd 82, +MSn(820.8), 22.3 min
5	gi|158258947	unnamed protein product [Homo sapiens]	54	69222	3	1	3	1	76	4	0	1	480.67	959.325	2	959.555	-0.2298	426	433	0	45.68	0.059	K	FQNALLVR	Y					Cmpd 81, +MSn(481.5), 22.2 min
5	gi|158258947	unnamed protein product [Homo sapiens]	54	69222	3	1	3	1	158	1	0	1	679.49	1356.97	2	1357.62	-0.657	569	580	0	54.37	0.0062	K	AVMDDFAAFVEK	C	Oxidation (M)	0.002000000000.0			Cmpd 117, +MSn(680.4), 24.5 min
5	gi|158258947	unnamed protein product [Homo sapiens]	54	69222	3	1	3	1	191	1	0	1	820.32	1638.63	2	1638.93	-0.305	437	451	1	11.69	120	K	KVPQVSTPTLVEVSR	N					Cmpd 82, +MSn(820.8), 22.3 min
5	gi|168988718	Chain A, Structure Of Human Serum Albumin With S-Naproxen And The Ga Module	54	65778	3	1	3	1	76	4	0	1	480.67	959.325	2	959.555	-0.2298	398	405	0	45.68	0.059	K	FQNALLVR	Y					Cmpd 81, +MSn(481.5), 22.2 min
5	gi|168988718	Chain A, Structure Of Human Serum Albumin With S-Naproxen And The Ga Module	54	65778	3	1	3	1	158	1	0	1	679.49	1356.97	2	1357.62	-0.657	541	552	0	54.37	0.0062	K	AVMDDFAAFVEK	C	Oxidation (M)	0.002000000000.0			Cmpd 117, +MSn(680.4), 24.5 min
5	gi|168988718	Chain A, Structure Of Human Serum Albumin With S-Naproxen And The Ga Module	54	65778	3	1	3	1	191	1	0	1	820.32	1638.63	2	1638.93	-0.305	409	423	1	11.69	120	K	KVPQVSTPTLVEVSR	N					Cmpd 82, +MSn(820.8), 22.3 min
5	gi|194391080	unnamed protein product [Homo sapiens]	54	70317	3	1	3	1	76	4	0	1	480.67	959.325	2	959.555	-0.2298	436	443	0	45.68	0.059	K	FQNALLVR	Y					Cmpd 81, +MSn(481.5), 22.2 min
5	gi|194391080	unnamed protein product [Homo sapiens]	54	70317	3	1	3	1	158	1	0	1	679.49	1356.97	2	1357.62	-0.657	579	590	0	54.37	0.0062	K	AVMDDFAAFVEK	C	Oxidation (M)	0.002000000000.0			Cmpd 117, +MSn(680.4), 24.5 min
5	gi|194391080	unnamed protein product [Homo sapiens]	54	70317	3	1	3	1	191	1	0	1	820.32	1638.63	2	1638.93	-0.305	447	461	1	11.69	120	K	KVPQVSTPTLVEVSR	N					Cmpd 82, +MSn(820.8), 22.3 min
5	gi|194391112	unnamed protein product [Homo sapiens]	54	59535	3	1	3	1	76	4	0	1	480.67	959.325	2	959.555	-0.2298	341	348	0	45.68	0.059	K	FQNALLVR	Y					Cmpd 81, +MSn(481.5), 22.2 min
5	gi|194391112	unnamed protein product [Homo sapiens]	54	59535	3	1	3	1	158	1	0	1	679.49	1356.97	2	1357.62	-0.657	484	495	0	54.37	0.0062	K	AVMDDFAAFVEK	C	Oxidation (M)	0.002000000000.0			Cmpd 117, +MSn(680.4), 24.5 min
5	gi|194391112	unnamed protein product [Homo sapiens]	54	59535	3	1	3	1	191	1	0	1	820.32	1638.63	2	1638.93	-0.305	352	366	1	11.69	120	K	KVPQVSTPTLVEVSR	N					Cmpd 82, +MSn(820.8), 22.3 min
5	gi|228311905	Chain A, Crystal Structure Of Human Serum Albumin Complexed With Myristic Acid And Lysophosphatidylethanolamine	54	66130	3	1	3	1	76	4	0	1	480.67	959.325	2	959.555	-0.2298	401	408	0	45.68	0.059	K	FQNALLVR	Y					Cmpd 81, +MSn(481.5), 22.2 min
5	gi|228311905	Chain A, Crystal Structure Of Human Serum Albumin Complexed With Myristic Acid And Lysophosphatidylethanolamine	54	66130	3	1	3	1	158	1	0	1	679.49	1356.97	2	1357.62	-0.657	544	555	0	54.37	0.0062	K	AVMDDFAAFVEK	C	Oxidation (M)	0.002000000000.0			Cmpd 117, +MSn(680.4), 24.5 min
5	gi|228311905	Chain A, Crystal Structure Of Human Serum Albumin Complexed With Myristic Acid And Lysophosphatidylethanolamine	54	66130	3	1	3	1	191	1	0	1	820.32	1638.63	2	1638.93	-0.305	412	426	1	11.69	120	K	KVPQVSTPTLVEVSR	N					Cmpd 82, +MSn(820.8), 22.3 min
5	gi|332356380	albumin [Homo sapiens]	54	66488	3	1	3	1	76	4	0	1	480.67	959.325	2	959.555	-0.2298	403	410	0	45.68	0.059	K	FQNALLVR	Y					Cmpd 81, +MSn(481.5), 22.2 min
5	gi|332356380	albumin [Homo sapiens]	54	66488	3	1	3	1	158	1	0	1	679.49	1356.97	2	1357.62	-0.657	546	557	0	54.37	0.0062	K	AVMDDFAAFVEK	C	Oxidation (M)	0.002000000000.0			Cmpd 117, +MSn(680.4), 24.5 min
5	gi|332356380	albumin [Homo sapiens]	54	66488	3	1	3	1	191	1	0	1	820.32	1638.63	2	1638.93	-0.305	414	428	1	11.69	120	K	KVPQVSTPTLVEVSR	N					Cmpd 82, +MSn(820.8), 22.3 min
5	gi|582045552	Chain D, Ternary Complex Between Neonatal Fc Receptor, Serum Albumin And Fc	54	66243	3	1	3	1	76	4	0	1	480.67	959.325	2	959.555	-0.2298	401	408	0	45.68	0.059	K	FQNALLVR	Y					Cmpd 81, +MSn(481.5), 22.2 min
5	gi|582045552	Chain D, Ternary Complex Between Neonatal Fc Receptor, Serum Albumin And Fc	54	66243	3	1	3	1	158	1	0	1	679.49	1356.97	2	1357.62	-0.657	544	555	0	54.37	0.0062	K	AVMDDFAAFVEK	C	Oxidation (M)	0.002000000000.0			Cmpd 117, +MSn(680.4), 24.5 min
5	gi|582045552	Chain D, Ternary Complex Between Neonatal Fc Receptor, Serum Albumin And Fc	54	66243	3	1	3	1	191	1	0	1	820.32	1638.63	2	1638.93	-0.305	412	426	1	11.69	120	K	KVPQVSTPTLVEVSR	N					Cmpd 82, +MSn(820.8), 22.3 min
5	gi|178345	alloalbumin Venezia [Homo sapiens]	54	69181	3	1	3	1	76	4	0	1	480.67	959.325	2	959.555	-0.2298	427	434	0	45.68	0.059	K	FQNALLVR	Y					Cmpd 81, +MSn(481.5), 22.2 min
5	gi|178345	alloalbumin Venezia [Homo sapiens]	54	69181	3	1	3	1	158	1	0	1	679.49	1356.97	2	1357.62	-0.657	570	581	0	54.37	0.0062	K	AVMDDFAAFVEK	C	Oxidation (M)	0.002000000000.0			Cmpd 117, +MSn(680.4), 24.5 min
5	gi|178345	alloalbumin Venezia [Homo sapiens]	54	69181	3	1	3	1	191	1	0	1	820.32	1638.63	2	1638.93	-0.305	438	452	1	11.69	120	K	KVPQVSTPTLVEVSR	N					Cmpd 82, +MSn(820.8), 22.3 min
5	gi|122920512	Chain A, Human Serum Albumin Complexed With Myristate And Aspirin	54	66412	3	1	3	1	76	4	0	1	480.67	959.325	2	959.555	-0.2298	403	410	0	45.68	0.059	K	FQNALLVR	Y					Cmpd 81, +MSn(481.5), 22.2 min
5	gi|122920512	Chain A, Human Serum Albumin Complexed With Myristate And Aspirin	54	66412	3	1	3	1	158	1	0	1	679.49	1356.97	2	1357.62	-0.657	546	557	0	54.37	0.0062	K	AVMDDFAAFVEK	C	Oxidation (M)	0.002000000000.0			Cmpd 117, +MSn(680.4), 24.5 min
5	gi|122920512	Chain A, Human Serum Albumin Complexed With Myristate And Aspirin	54	66412	3	1	3	1	191	1	0	1	820.32	1638.63	2	1638.93	-0.305	414	428	1	11.69	120	K	KVPQVSTPTLVEVSR	N					Cmpd 82, +MSn(820.8), 22.3 min
6	gi|435476	cytokeratin 9 [Homo sapiens]	54	62092	2	1	2	1	130	1	1	1	595.67	1189.33	2	1189.6	-0.2758	262	271	0	42.3	0.095	R	QVLDNLTMEK	S					Cmpd 74, +MSn(595.8), 21.6 min
6	gi|435476	cytokeratin 9 [Homo sapiens]	54	62092	2	1	2	1	136	1	1	1	616.68	1231.35	2	1231.59	-0.2451	14	29	0	53.5	0.0081	R	SGGGGGGGLGSGGSIR	S					Cmpd 28, +MSn(616.9), 16.8 min
6	gi|55956899	keratin, type I cytoskeletal 9 [Homo sapiens]	54	62027	2	1	2	1	130	1	0	1	595.67	1189.33	2	1189.6	-0.2758	262	271	0	42.3	0.095	R	QVLDNLTMEK	S					Cmpd 74, +MSn(595.8), 21.6 min
6	gi|55956899	keratin, type I cytoskeletal 9 [Homo sapiens]	54	62027	2	1	2	1	136	1	0	1	616.68	1231.35	2	1231.59	-0.2451	14	29	0	53.5	0.0081	R	SGGGGGGGLGSGGSIR	S					Cmpd 28, +MSn(616.9), 16.8 min
6	gi|119581148	keratin 9 (epidermolytic palmoplantar keratoderma) [Homo sapiens]	54	57526	2	1	2	1	130	1	0	1	595.67	1189.33	2	1189.6	-0.2758	262	271	0	42.3	0.095	R	QVLDNLTMEK	S					Cmpd 74, +MSn(595.8), 21.6 min
6	gi|119581148	keratin 9 (epidermolytic palmoplantar keratoderma) [Homo sapiens]	54	57526	2	1	2	1	136	1	0	1	616.68	1231.35	2	1231.59	-0.2451	14	29	0	53.5	0.0081	R	SGGGGGGGLGSGGSIR	S					Cmpd 28, +MSn(616.9), 16.8 min
7	gi|377656250	Chain A, Crystal Structure Of Human Pacsin 1 F-Bar Domain	48	34737	1	1	1	1	76	1	0	1	480.67	959.325	2	958.545	0.7807	153	160	1	47.75	0.037	K	EEKLAITR	E					Cmpd 81, +MSn(481.5), 22.2 min
8	gi|21749316	unnamed protein product [Homo sapiens]	36	37138	1	0	1	0	201	1	1	1	897.65	1793.29	2	1792.78	0.5056	295	312	0	35.61	0.38	R	DSGGQTSAGCPSGWLGTR	R	Carbamidomethyl (C)	0.000000000100000000.0			Cmpd 116, +MSn(898.1), 24.5 min
8	gi|22760872	unnamed protein product [Homo sapiens]	36	30614	1	0	1	0	201	1	0	1	897.65	1793.29	2	1792.78	0.5056	123	140	0	35.61	0.38	R	DSGGQTSAGCPSGWLGTR	R	Carbamidomethyl (C)	0.000000000100000000.0			Cmpd 116, +MSn(898.1), 24.5 min
8	gi|27696122	DOK7 protein, partial [Homo sapiens]	36	31197	1	0	1	0	201	1	0	1	897.65	1793.29	2	1792.78	0.5056	235	252	0	35.61	0.38	R	DSGGQTSAGCPSGWLGTR	R	Carbamidomethyl (C)	0.000000000100000000.0			Cmpd 116, +MSn(898.1), 24.5 min
8	gi|38566143	DOK7 protein, partial [Homo sapiens]	36	33187	1	0	1	0	201	1	0	1	897.65	1793.29	2	1792.78	0.5056	253	270	0	35.61	0.38	R	DSGGQTSAGCPSGWLGTR	R	Carbamidomethyl (C)	0.000000000100000000.0			Cmpd 116, +MSn(898.1), 24.5 min
8	gi|111185957	protein Dok-7 isoform 1 [Homo sapiens]	36	53064	1	0	1	0	201	1	0	1	897.65	1793.29	2	1792.78	0.5056	433	450	0	35.61	0.38	R	DSGGQTSAGCPSGWLGTR	R	Carbamidomethyl (C)	0.000000000100000000.0			Cmpd 116, +MSn(898.1), 24.5 min
8	gi|119602869	hypothetical protein FLJ33718 [Homo sapiens]	36	37165	1	0	1	0	201	1	0	1	897.65	1793.29	2	1792.78	0.5056	295	312	0	35.61	0.38	R	DSGGQTSAGCPSGWLGTR	R	Carbamidomethyl (C)	0.000000000100000000.0			Cmpd 116, +MSn(898.1), 24.5 min
8	gi|124297165	Docking protein 7 [Homo sapiens]	36	53122	1	0	1	0	201	1	0	1	897.65	1793.29	2	1792.78	0.5056	433	450	0	35.61	0.38	R	DSGGQTSAGCPSGWLGTR	R	Carbamidomethyl (C)	0.000000000100000000.0			Cmpd 116, +MSn(898.1), 24.5 min
8	gi|379317167	protein Dok-7 isoform 3 [Homo sapiens]	36	19722	1	0	1	0	201	1	0	1	897.65	1793.29	2	1792.78	0.5056	123	140	0	35.61	0.38	R	DSGGQTSAGCPSGWLGTR	R	Carbamidomethyl (C)	0.000000000100000000.0			Cmpd 116, +MSn(898.1), 24.5 min
8	gi|578808138	PREDICTED: protein Dok-7 isoform X2 [Homo sapiens]	36	37102	1	0	1	0	201	1	0	1	897.65	1793.29	2	1792.78	0.5056	289	306	0	35.61	0.38	R	DSGGQTSAGCPSGWLGTR	R	Carbamidomethyl (C)	0.000000000100000000.0			Cmpd 116, +MSn(898.1), 24.5 min
8	gi|666638017	protein Dok-7 isoform 4 [Homo sapiens]	36	63898	1	0	1	0	201	1	0	1	897.65	1793.29	2	1792.78	0.5056	433	450	0	35.61	0.38	R	DSGGQTSAGCPSGWLGTR	R	Carbamidomethyl (C)	0.000000000100000000.0			Cmpd 116, +MSn(898.1), 24.5 min
8	gi|578808136	PREDICTED: protein Dok-7 isoform X1 [Homo sapiens]	36	43727	1	0	1	0	201	1	0	1	897.65	1793.29	2	1792.78	0.5056	351	368	0	35.61	0.38	R	DSGGQTSAGCPSGWLGTR	R	Carbamidomethyl (C)	0.000000000100000000.0			Cmpd 116, +MSn(898.1), 24.5 min
