# Supplementary material for: Vitamin D Binding Protein Isoforms and Apolipoprotein E in Cerebrospinal Fluid as Prognostic Biomarkers of Multiple Sclerosis
Source: PLoS One. 2015 Jun 5;10(6):e0129291. doi: 10.1371/journal.pone.0129291 (PMC4457896; doi:10.1371/journal.pone.0129291)
Supplement: S3 Dataset — Details of protein identification, as provided by Mascot search algorithm, are reported for each identified spot (peptides assigned to the identified protein are evidenced in bold). (ZIP) [file pone.0129291.s003.zip › identificazioni/288.xlsx]

## Sheet: 288
Header	--------------------------------------------------------
Search title	288
Timestamp	2015-02-19T13:41:27Z
User	dc
Email	corpillo@bioindustrypark.it
Report URI	http://www.matrixscience.com/cgi/master_results.pl?file=../data/20150219/FTguIfcat.dat
Peak list data path	288.mgf
Peak list format	Mascot generic
Search type	MIS
Mascot version	2.5.1
Database	NCBInr
Fasta file	NCBInr_20150213.fasta
Total sequences	59642736
Total residues	21322359704
Sequences after taxonomy filter	287470
Number of queries	300
Variable modifications	--------------------------------------------------------
Identifier	Name	Delta	Neutral loss(es)
1	Carbamidomethyl (C)	57.0215
2	Oxidation (M)	15.9949	0	63.9983
Search Parameters	--------------------------------------------------------
Taxonomy filter	. . . . . . . . . . . . . . . . Homo sapiens (human)
Enzyme	Trypsin
Maximum Missed Cleavages	2
Fixed modifications
Quantitation method	None
Variable modifications	Carbamidomethyl (C),Oxidation (M)
Peptide Mass Tolerance	1.2
Peptide Mass Tolerance Units	Da
Fragment Mass Tolerance	0.6
Fragment Mass Tolerance Units	Da
Mass values	Monoisotopic
Instrument type	ESI-TRAP
Isotope error mode	0
Format parameters	--------------------------------------------------------
Significance threshold	0.05
Max. number of hits	0
Use MudPIT protein scoring	1
Ions score cut-off	0
Include same-set proteins	0
Include sub-set proteins	0
Include unassigned	0
Require bold red	0
Use homology threshold	0
Group protein families	0
Show duplicate peptides	1
Protein hits	--------------------------------------------------------
prot_hit_num	prot_acc	prot_desc	prot_score	prot_mass	prot_matches	prot_matches_sig	prot_sequences	prot_sequences_sig	pep_query	pep_rank	pep_isbold	pep_isunique	pep_exp_mz	pep_exp_mr	pep_exp_z	pep_calc_mr	pep_delta	pep_start	pep_end	pep_miss	pep_score	pep_expect	pep_res_before	pep_seq	pep_res_after	pep_var_mod	pep_var_mod_pos	pep_summed_mod_pos	pep_local_mod_pos	pep_scan_title
1	gi|181482	serum vitamin D-binding protein precursor [Homo sapiens]	277	53015	14	8	12	7	53	1	1	1	677.21	676.203	1	676.375	-0.1728	88	94	0	15.11	3.6	R	TSALSAK	S					Cmpd 43, +MSn(677.5), 14.2 min
1	gi|181482	serum vitamin D-binding protein precursor [Homo sapiens]	277	53015	14	8	12	7	81	1	1	1	400.1	798.185	2	798.485	-0.2996	364	370	0	31.47	0.46	K	VLEPTLK	S					Cmpd 84, +MSn(400.3), 18.5 min
1	gi|181482	serum vitamin D-binding protein precursor [Homo sapiens]	277	53015	14	8	12	7	106	1	1	1	458.1	914.185	2	914.45	-0.2643	346	352	0	35.23	0.45	K	YTFELSR	R					Cmpd 123, +MSn(458.2), 20.7 min
1	gi|181482	serum vitamin D-binding protein precursor [Homo sapiens]	277	53015	14	8	12	7	112	1	1	1	469.62	937.225	2	937.476	-0.2502	395	402	0	49.46	0.015	K	ELSSFIDK	G					Cmpd 116, +MSn(469.6), 20.4 min
1	gi|181482	serum vitamin D-binding protein precursor [Homo sapiens]	277	53015	14	8	12	7	114	1	1	1	475.51	949.005	2	949.454	-0.4484	285	292	0	37.33	0.3	K	LCDNLSTK	N	Carbamidomethyl (C)	0.01000000.0			Cmpd 58, +MSn(475.7), 16.0 min
1	gi|181482	serum vitamin D-binding protein precursor [Homo sapiens]	277	53015	14	8	12	7	116	2	1	1	476.63	951.245	2	951.503	-0.2571	277	284	0	26.65	3.2	K	ELPEHTVK	L					Cmpd 49, +MSn(476.7), 15.0 min
1	gi|181482	serum vitamin D-binding protein precursor [Homo sapiens]	277	53015	14	8	12	7	165	1	1	1	585.08	1168.15	2	1168.63	-0.4885	430	440	0	66.27	0.00036	K	LPEATPTELAK	L					Cmpd 91, +MSn(585.5), 19.1 min
1	gi|181482	serum vitamin D-binding protein precursor [Homo sapiens]	277	53015	14	8	12	7	180	1	1	1	638.14	1274.27	2	1274.56	-0.2947	219	229	0	44.2	0.058	R	VCSQYAAYGEK	K	Carbamidomethyl (C)	0.01000000000.0			Cmpd 63, +MSn(638.5), 16.5 min
1	gi|181482	serum vitamin D-binding protein precursor [Homo sapiens]	277	53015	14	8	12	7	213	1	1	1	783.77	1565.53	2	1565.81	-0.2835	52	65	0	90	1.7e-06	K	FPSGTFEQVSQLVK	E					Cmpd 198, +MSn(784.3), 24.6 min
1	gi|181482	serum vitamin D-binding protein precursor [Homo sapiens]	277	53015	14	8	12	7	241	1	1	1	1027.72	2053.43	2	2053.86	-0.432	403	419	0	68.41	0.00021	K	GQELCADYSENTFTEYK	K	Carbamidomethyl (C)	0.00001000000000000.0			Cmpd 134, +MSn(1028.2), 21.3 min
1	gi|181482	serum vitamin D-binding protein precursor [Homo sapiens]	277	53015	14	8	12	7	242	1	1	1	1028.17	2054.33	2	2053.86	0.468	403	419	0	44.37	0.057	K	GQELCADYSENTFTEYK	K	Carbamidomethyl (C)	0.00001000000000000.0			Cmpd 139, +MSn(1028.6), 21.7 min
1	gi|181482	serum vitamin D-binding protein precursor [Homo sapiens]	277	53015	14	8	12	7	260	1	1	1	755.41	2263.21	3	2263.93	-0.7215	95	114	0	60.24	0.0018	K	SCESNSPFPVHPGTAECCTK	E	3 Carbamidomethyl (C)	0.01000000000000001100.0			Cmpd 95, +MSn(756.1), 19.2 min
1	gi|181482	serum vitamin D-binding protein precursor [Homo sapiens]	277	53015	14	8	12	7	279	1	1	1	839.85	2516.53	3	2517.01	-0.4812	66	87	0	71.58	9.1e-05	K	EVVSLTEACCAEGADPDCYDTR	T	3 Carbamidomethyl (C)	0.0000000011000000010000.0			Cmpd 124, +MSn(840.6), 20.7 min
1	gi|181482	serum vitamin D-binding protein precursor [Homo sapiens]	277	53015	14	8	12	7	280	1	1	1	1259.69	2517.37	2	2517.01	0.356	66	87	0	40.89	0.14	K	EVVSLTEACCAEGADPDCYDTR	T	3 Carbamidomethyl (C)	0.0000000011000000010000.0			Cmpd 122, +MSn(1260.2), 20.7 min
2	gi|11935049	keratin 1 [Homo sapiens]	139	66027	6	4	6	4	129	2	1	1	500.64	999.265	2	998.438	0.8276	290	298	0	12.57	87	K	DVDGAYMTK	V					Cmpd 64, +MSn(500.9), 16.5 min
2	gi|11935049	keratin 1 [Homo sapiens]	139	66027	6	4	6	4	145	1	1	1	533.14	1064.27	2	1064.51	-0.2484	356	364	0	41.19	0.11	K	AQYEDIAQK	S					Cmpd 59, +MSn(533.6), 16.2 min
2	gi|11935049	keratin 1 [Homo sapiens]	139	66027	6	4	6	4	167	1	1	1	590.12	1178.23	2	1178.59	-0.3677	377	386	0	70.78	0.00012	K	YEELQITAGR	H					Cmpd 106, +MSn(590.3), 19.7 min
2	gi|11935049	keratin 1 [Homo sapiens]	139	66027	6	4	6	4	179	1	1	1	633.17	1264.33	2	1264.63	-0.3045	278	288	0	61.88	0.0011	R	TNAENEFVTIK	K					Cmpd 118, +MSn(633.4), 20.5 min
2	gi|11935049	keratin 1 [Homo sapiens]	139	66027	6	4	6	4	189	1	1	1	679.16	1356.31	2	1356.69	-0.383	444	455	0	80.95	1.2e-05	K	LNDLEDALQQAK	E					Cmpd 142, +MSn(679.4), 21.8 min
2	gi|11935049	keratin 1 [Homo sapiens]	139	66027	6	4	6	4	203	1	1	1	738.18	1474.35	2	1474.74	-0.3962	212	223	0	47.07	0.03	K	WELLQQVDTSTR	T					Cmpd 171, +MSn(738.6), 23.5 min
3	gi|28317	unnamed protein product [Homo sapiens]	133	59492	5	3	5	3	127	1	1	1	497.14	992.265	2	992.493	-0.2272	238	245	0	29.7	1.9	K	YENEVALR	Q					Cmpd 73, +MSn(497.4), 17.5 min
3	gi|28317	unnamed protein product [Homo sapiens]	133	59492	5	3	5	3	164	1	1	1	583.09	1164.17	2	1164.58	-0.412	442	450	0	56.11	0.0036	R	LENEIQTYR	S					Cmpd 75, +MSn(583.3), 17.9 min
3	gi|28317	unnamed protein product [Homo sapiens]	133	59492	5	3	5	3	191	1	1	1	691.08	1380.15	2	1380.64	-0.4954	166	177	0	72.9	7.3e-05	R	ALEESNYELEGK	I					Cmpd 82, +MSn(691.3), 18.5 min
3	gi|28317	unnamed protein product [Homo sapiens]	133	59492	5	3	5	3	140	1	1	1	1048.3	2094.59	2	2095.04	-0.454	267	284	0	74.86	0.00013	K	ADLEMQIESLTEELAYLK	K					Cmpd 292, +MSn(1048.8), 30.8 min
3	gi|28317	unnamed protein product [Homo sapiens]	133	59492	5	3	5	3	273	5	1	1	803.48	2407.42	3	2408.16	-0.7386	442	464	1	7.83	270	R	LENEIQTYRSLLEGEGSSGGGGR	G					Cmpd 196, +MSn(803.9), 24.6 min
4	gi|435476	cytokeratin 9 [Homo sapiens]	94	62092	2	1	2	1	145	8	0	1	533.14	1064.27	2	1064.49	-0.2266	155	163	0	11.96	94	K	STMQELNSR	L					Cmpd 59, +MSn(533.6), 16.2 min
4	gi|435476	cytokeratin 9 [Homo sapiens]	94	62092	2	1	2	1	278	1	1	1	837.18	2508.52	3	2509.12	-0.6063	450	472	0	93.73	5.5e-07	K	EIETYHNLLEGGQEDFESSGAGK	I					Cmpd 151, +MSn(837.7), 22.4 min
5	gi|27764561	TPA_exp: keratin 1b [Homo sapiens]	71	54214	1	1	1	1	167	1	0	1	590.12	1178.23	2	1177.61	0.6163	286	295	0	70.78	0.00012	K	YQELQITAGR	H					Cmpd 106, +MSn(590.3), 19.7 min
6	gi|119572363	hCG22067 [Homo sapiens]	70	29692	1	1	1	1	137	1	1	1	522.62	1043.23	2	1043.54	-0.3145	262	270	0	70.26	0.00014	K	WIQQTIAAN	-					Cmpd 112, +MSn(522.9), 20.1 min
7	gi|1616766	cationic trypsinogen, partial [Homo sapiens]	63	9143	1	1	1	1	166	1	1	1	588.15	1174.29	2	1173.64	0.6427	36	45	0	62.74	0.00081	K	TLNNDIMLIK	L					Cmpd 170, +MSn(588.4), 23.5 min
8	gi|5257007	beta-cop homolog [Homo sapiens]	49		1	1	1	1	189	2	0	1	679.16	1356.31	2	1355.82	0.4838	77	87	0	48.52	0.021	K	LLLVFWEIVPK	T					Cmpd 142, +MSn(679.4), 21.8 min
9	gi|694270111	Chain A, Leopard Syndrome-associated Shp2/t468m Mutant	39	61655	2	0	1	0	219	1	1	1	866.28	1730.55	2	1731	-0.455	466	480	0	39.45	0.17	R	TGMFIVIDILIDIIR	E					Cmpd 284, +MSn(866.9), 29.7 min
9	gi|694270111	Chain A, Leopard Syndrome-associated Shp2/t468m Mutant	39	61655	2	0	1	0	220	1	1	1	874.86	1747.71	2	1747	0.7101	466	480	0	22.64	11	R	TGMFIVIDILIDIIR	E	Oxidation (M)	0.002000000000000.0			Cmpd 262, +MSn(875.3), 28.2 min
10	gi|21749316	unnamed protein product [Homo sapiens]	36	37138	1	0	1	0	222	1	1	1	897.67	1793.33	2	1792.78	0.5456	295	312	0	36.09	0.34	R	DSGGQTSAGCPSGWLGTR	R	Carbamidomethyl (C)	0.000000000100000000.0			Cmpd 168, +MSn(898.0), 23.4 min
