# Supplementary material for: Vitamin D Binding Protein Isoforms and Apolipoprotein E in Cerebrospinal Fluid as Prognostic Biomarkers of Multiple Sclerosis
Source: PLoS One. 2015 Jun 5;10(6):e0129291. doi: 10.1371/journal.pone.0129291 (PMC4457896; doi:10.1371/journal.pone.0129291)
Supplement: S3 Dataset — Details of protein identification, as provided by Mascot search algorithm, are reported for each identified spot (peptides assigned to the identified protein are evidenced in bold). (ZIP) [file pone.0129291.s003.zip › identificazioni/289.xlsx]

## Sheet: 289
Header	--------------------------------------------------------
Search title	289
Timestamp	2015-02-19T14:10:08Z
User	dc
Email	corpillo@bioindustrypark.it
Report URI	http://www.matrixscience.com/cgi/master_results.pl?file=../data/20150219/FTguIfaTS.dat
Peak list data path	289.mgf
Peak list format	Mascot generic
Search type	MIS
Mascot version	2.5.1
Database	NCBInr
Fasta file	NCBInr_20150213.fasta
Total sequences	59642736
Total residues	21322359704
Sequences after taxonomy filter	287470
Number of queries	299
Variable modifications	--------------------------------------------------------
Identifier	Name	Delta	Neutral loss(es)
1	Carbamidomethyl (C)	57.0215
2	Oxidation (M)	15.9949	0	63.9983
Search Parameters	--------------------------------------------------------
Taxonomy filter	. . . . . . . . . . . . . . . . Homo sapiens (human)
Enzyme	Trypsin
Maximum Missed Cleavages	2
Fixed modifications
Quantitation method	None
Variable modifications	Carbamidomethyl (C),Oxidation (M)
Peptide Mass Tolerance	1.2
Peptide Mass Tolerance Units	Da
Fragment Mass Tolerance	0.6
Fragment Mass Tolerance Units	Da
Mass values	Monoisotopic
Instrument type	ESI-TRAP
Isotope error mode	0
Format parameters	--------------------------------------------------------
Significance threshold	0.05
Max. number of hits	0
Use MudPIT protein scoring	1
Ions score cut-off	0
Include same-set proteins	0
Include sub-set proteins	0
Include unassigned	0
Require bold red	0
Use homology threshold	0
Group protein families	0
Show duplicate peptides	1
Protein hits	--------------------------------------------------------
prot_hit_num	prot_acc	prot_desc	prot_score	prot_mass	prot_matches	prot_matches_sig	prot_sequences	prot_sequences_sig	pep_query	pep_rank	pep_isbold	pep_isunique	pep_exp_mz	pep_exp_mr	pep_exp_z	pep_calc_mr	pep_delta	pep_start	pep_end	pep_miss	pep_score	pep_expect	pep_res_before	pep_seq	pep_res_after	pep_var_mod	pep_var_mod_pos	pep_summed_mod_pos	pep_local_mod_pos	pep_scan_title
1	gi|181482	serum vitamin D-binding protein precursor [Homo sapiens]	494	53015	24	14	20	12	74	1	1	1	400.17	798.325	2	798.485	-0.1596	364	370	0	25.37	3	K	VLEPTLK	S					Cmpd 76, +MSn(400.6), 19.7 min
1	gi|181482	serum vitamin D-binding protein precursor [Homo sapiens]	494	53015	24	14	20	12	78	1	1	1	411.67	821.325	2	821.414	-0.0885	121	127	0	23.24	6.4	K	LCMAALK	H	Carbamidomethyl (C); Oxidation (M)	0.0120000.0			Cmpd 48, +MSn(411.7), 16.9 min
1	gi|181482	serum vitamin D-binding protein precursor [Homo sapiens]	494	53015	24	14	20	12	101	1	1	1	458.14	914.265	2	914.45	-0.1843	346	352	0	31.89	1.1	K	YTFELSR	R					Cmpd 109, +MSn(458.5), 22.0 min
1	gi|181482	serum vitamin D-binding protein precursor [Homo sapiens]	494	53015	24	14	20	12	108	1	1	1	469.63	937.245	2	937.476	-0.2302	395	402	0	41.81	0.093	K	ELSSFIDK	G					Cmpd 101, +MSn(470.1), 21.6 min
1	gi|181482	serum vitamin D-binding protein precursor [Homo sapiens]	494	53015	24	14	20	12	110	1	1	1	475.64	949.265	2	949.454	-0.1884	285	292	0	45.44	0.054	K	LCDNLSTK	N	Carbamidomethyl (C)	0.01000000.0			Cmpd 49, +MSn(476.0), 17.0 min
1	gi|181482	serum vitamin D-binding protein precursor [Homo sapiens]	494	53015	24	14	20	12	113	1	1	1	476.66	951.305	2	951.503	-0.1971	277	284	0	24.55	6.1	K	ELPEHTVK	L					Cmpd 43, +MSn(477.0), 16.0 min
1	gi|181482	serum vitamin D-binding protein precursor [Homo sapiens]	494	53015	24	14	20	12	118	1	1	1	503.08	1004.15	2	1004.42	-0.2779	333	341	0	35.56	0.44	K	DVCDPGNTK	V	Carbamidomethyl (C)	0.001000000.0			Cmpd 38, +MSn(503.7), 14.3 min
1	gi|181482	serum vitamin D-binding protein precursor [Homo sapiens]	494	53015	24	14	20	12	137	2	1	1	557.98	1113.95	2	1114.41	-0.4605	296	303	0	22.81	7.7	K	FEDCCQEK	T	2 Carbamidomethyl (C)	0.00011000.0			Cmpd 39, +MSn(558.3), 15.0 min
1	gi|181482	serum vitamin D-binding protein precursor [Homo sapiens]	494	53015	24	14	20	12	148	1	1	1	585.11	1168.21	2	1168.63	-0.4285	430	440	0	48.29	0.022	K	LPEATPTELAK	L					Cmpd 84, +MSn(585.6), 20.3 min
1	gi|181482	serum vitamin D-binding protein precursor [Homo sapiens]	494	53015	24	14	20	12	149	1	1	1	585.72	1169.43	2	1169.64	-0.219	354	363	0	17.86	31	R	THLPEVFLSK	V					Cmpd 130, +MSn(586.1), 23.5 min
1	gi|181482	serum vitamin D-binding protein precursor [Homo sapiens]	494	53015	24	14	20	12	173	1	1	1	638.2	1274.39	2	1274.56	-0.1747	219	229	0	47.18	0.032	R	VCSQYAAYGEK	K	Carbamidomethyl (C)	0.01000000000.0			Cmpd 57, +MSn(638.6), 17.7 min
1	gi|181482	serum vitamin D-binding protein precursor [Homo sapiens]	494	53015	24	14	20	12	195	1	1	1	724.06	1446.11	2	1446.49	-0.3829	265	276	0	64.89	0.00047	K	CCESASEDCMAK	E	3 Carbamidomethyl (C)	0.110000001000.0			Cmpd 40, +MSn(724.5), 15.4 min
1	gi|181482	serum vitamin D-binding protein precursor [Homo sapiens]	494	53015	24	14	20	12	209	1	1	1	783.78	1565.55	2	1565.81	-0.2635	52	65	0	104.14	6.9e-08	K	FPSGTFEQVSQLVK	E					Cmpd 161, +MSn(784.1), 25.6 min
1	gi|181482	serum vitamin D-binding protein precursor [Homo sapiens]	494	53015	24	14	20	12	241	1	1	1	1027.76	2053.51	2	2053.86	-0.352	403	419	0	68.04	0.00023	K	GQELCADYSENTFTEYK	K	Carbamidomethyl (C)	0.00001000000000000.0			Cmpd 113, +MSn(1028.5), 22.4 min
1	gi|181482	serum vitamin D-binding protein precursor [Homo sapiens]	494	53015	24	14	20	12	242	1	1	1	685.59	2053.75	3	2053.86	-0.1093	403	419	0	46.47	0.036	K	GQELCADYSENTFTEYK	K	Carbamidomethyl (C)	0.00001000000000000.0			Cmpd 117, +MSn(685.9), 22.6 min
1	gi|181482	serum vitamin D-binding protein precursor [Homo sapiens]	494	53015	24	14	20	12	246	1	1	1	698.08	2091.22	3	2091.82	-0.6002	371	388	0	36.26	0.41	K	SLGECCDVEDSTTCFNAK	G	3 Carbamidomethyl (C)	0.000011000000010000.0			Cmpd 93, +MSn(698.5), 20.7 min
1	gi|181482	serum vitamin D-binding protein precursor [Homo sapiens]	494	53015	24	14	20	12	247	1	1	1	1046.62	2091.23	2	2091.82	-0.5929	371	388	0	63.38	0.00078	K	SLGECCDVEDSTTCFNAK	G	3 Carbamidomethyl (C)	0.000011000000010000.0			Cmpd 91, +MSn(1047.3), 20.7 min
1	gi|181482	serum vitamin D-binding protein precursor [Homo sapiens]	494	53015	24	14	20	12	259	1	1	1	755.4	2263.18	3	2263.93	-0.7515	95	114	0	69.19	0.00023	K	SCESNSPFPVHPGTAECCTK	E	3 Carbamidomethyl (C)	0.01000000000000001100.0			Cmpd 86, +MSn(755.6), 20.4 min
1	gi|181482	serum vitamin D-binding protein precursor [Homo sapiens]	494	53015	24	14	20	12	260	1	1	1	1183.47	2364.93	2	2365.26	-0.3374	243	264	0	52.09	0.009	K	VPTADLEDVLPLAEDITNILSK	C					Cmpd 270, +MSn(1184.2), 34.0 min
1	gi|181482	serum vitamin D-binding protein precursor [Homo sapiens]	494	53015	24	14	20	12	273	1	1	1	1259.73	2517.45	2	2517.01	0.436	66	87	0	58.69	0.002	K	EVVSLTEACCAEGADPDCYDTR	T	3 Carbamidomethyl (C)	0.0000000011000000010000.0			Cmpd 108, +MSn(1260.3), 22.0 min
1	gi|181482	serum vitamin D-binding protein precursor [Homo sapiens]	494	53015	24	14	20	12	87	1	1	1	840.21	2517.61	3	2517.01	0.5988	66	87	0	56.97	0.0072	K	EVVSLTEACCAEGADPDCYDTR	T	3 Carbamidomethyl (C)	0.0000000011000000010000.0			Cmpd 111, +MSn(840.5), 22.1 min
1	gi|181482	serum vitamin D-binding protein precursor [Homo sapiens]	494	53015	24	14	20	12	279	1	1	1	902.86	2705.56	3	2706.2	-0.6439	128	149	0	31.06	1.1	K	HQPQEFPTYVEPTNDEICEAFR	K	Carbamidomethyl (C)	0.0000000000000000010000.0			Cmpd 165, +MSn(903.0), 25.8 min
1	gi|181482	serum vitamin D-binding protein precursor [Homo sapiens]	494	53015	24	14	20	12	99	1	1	1	903.25	2706.73	3	2706.2	0.5261	128	149	0	78.34	6.6e-05	K	HQPQEFPTYVEPTNDEICEAFR	K	Carbamidomethyl (C)	0.0000000000000000010000.0			Cmpd 150, +MSn(903.7), 25.0 min
1	gi|181482	serum vitamin D-binding protein precursor [Homo sapiens]	494	53015	24	14	20	12	284	1	1	1	997.84	2990.5	3	2991.26	-0.759	446	471	0	113.31	8e-09	R	SDFASNCCSINSPPLYCDSEIDAELK	N	3 Carbamidomethyl (C)	0.00000011000000001000000000.0			Cmpd 148, +MSn(999.0), 24.7 min
2	gi|435476	cytokeratin 9 [Homo sapiens]	260	62092	8	6	8	6	34	1	1	1	530.67	1059.33	2	1059.56	-0.2306	225	233	0	31	3	K	TLLDIDNTR	M					Cmpd 110, +MSn(531.3), 22.1 min
2	gi|435476	cytokeratin 9 [Homo sapiens]	260	62092	8	6	8	6	125	7	1	1	533.16	1064.31	2	1064.49	-0.1866	155	163	0	19.11	20	K	STMQELNSR	L					Cmpd 54, +MSn(533.5), 17.2 min
2	gi|435476	cytokeratin 9 [Homo sapiens]	260	62092	8	6	8	6	147	1	1	1	579.11	1156.21	2	1156.58	-0.3782	251	261	0	59.06	0.0018	R	QGVDADINGLR	Q					Cmpd 90, +MSn(579.0), 20.6 min
2	gi|435476	cytokeratin 9 [Homo sapiens]	260	62092	8	6	8	6	159	1	1	1	616.65	1231.29	2	1231.59	-0.3051	14	29	0	76.58	3.4e-05	R	SGGGGGGGLGSGGSIR	S					Cmpd 51, +MSn(616.9), 17.1 min
2	gi|435476	cytokeratin 9 [Homo sapiens]	260	62092	8	6	8	6	160	1	1	1	618.14	1234.27	2	1234.52	-0.256	47	59	0	64.11	0.00061	R	FSSSSGYGGGSSR	V					Cmpd 42, +MSn(618.5), 15.9 min
2	gi|435476	cytokeratin 9 [Homo sapiens]	260	62092	8	6	8	6	212	1	1	1	793.73	1585.45	2	1585.76	-0.3129	171	184	0	80.29	1.3e-05	K	VQALEEANNDLENK	I					Cmpd 78, +MSn(794.4), 20.0 min
2	gi|435476	cytokeratin 9 [Homo sapiens]	260	62092	8	6	8	6	271	1	1	1	837.28	2508.82	3	2509.12	-0.3063	450	472	0	64.29	0.00044	K	EIETYHNLLEGGQEDFESSGAGK	I					Cmpd 131, +MSn(837.7), 23.6 min
2	gi|435476	cytokeratin 9 [Homo sapiens]	260	62092	8	6	8	6	288	1	1	1	1088.64	3262.9	3	3263.51	-0.6084	340	368	0	92.98	5.8e-07	K	DIENQYETQITQIEHEVSSSGQEVQSSAK	E					Cmpd 179, +MSn(1089.5), 26.6 min
3	gi|189054178	unnamed protein product [Homo sapiens]	196	65980	11	6	11	6	121	1	1	1	517.18	1032.35	2	1032.51	-0.1633	484	492	0	23.99	8.4	R	TLLEGEESR	M					Cmpd 63, +MSn(517.4), 18.5 min
3	gi|189054178	unnamed protein product [Homo sapiens]	196	65980	11	6	11	6	125	1	0	1	533.16	1064.31	2	1064.51	-0.2084	356	364	0	29.68	1.7	K	AQYEDIAQK	S					Cmpd 54, +MSn(533.5), 17.2 min
3	gi|189054178	unnamed protein product [Homo sapiens]	196	65980	11	6	11	6	135	1	1	1	546.62	1091.23	2	1091.5	-0.2701	603	616	0	40.41	0.14	R	GSGGGSSGGSIGGR	G					Cmpd 37, +MSn(546.8), 14.3 min
3	gi|189054178	unnamed protein product [Homo sapiens]	196	65980	11	6	11	6	141	1	1	1	563.21	1124.41	2	1124.53	-0.1295	367	376	0	39.96	0.18	K	AEAESLYQSK	Y					Cmpd 55, +MSn(563.5), 17.6 min
3	gi|189054178	unnamed protein product [Homo sapiens]	196	65980	11	6	11	6	150	2	1	1	590.12	1178.23	2	1178.59	-0.3677	377	386	0	63.97	0.0006	K	YEELQITAGR	H					Cmpd 97, +MSn(590.6), 21.0 min
3	gi|189054178	unnamed protein product [Homo sapiens]	196	65980	11	6	11	6	171	1	1	1	633.2	1264.39	2	1264.63	-0.2445	278	288	0	63.55	0.00081	R	TNAENEFVTIK	K					Cmpd 104, +MSn(633.2), 21.7 min
3	gi|189054178	unnamed protein product [Homo sapiens]	196	65980	11	6	11	6	175	1	1	1	651.74	1301.47	2	1301.71	-0.2424	344	355	0	81.76	1.2e-05	R	SLDLDSIIAEVK	A					Cmpd 204, +MSn(652.0), 27.9 min
3	gi|189054178	unnamed protein product [Homo sapiens]	196	65980	11	6	11	6	184	1	1	1	679.22	1356.43	2	1356.69	-0.263	444	455	0	66.22	0.00039	K	LNDLEDALQQAK	E					Cmpd 123, +MSn(679.5), 23.0 min
3	gi|189054178	unnamed protein product [Homo sapiens]	196	65980	11	6	11	6	187	1	1	1	692.21	1382.41	2	1382.68	-0.2776	186	197	0	51.97	0.0093	K	SLNNQFASFIDK	V					Cmpd 152, +MSn(692.6), 25.1 min
3	gi|189054178	unnamed protein product [Homo sapiens]	196	65980	11	6	11	6	197	1	1	0	738.15	1474.29	2	1474.78	-0.4925	200	211	0	71.2	0.00012	R	FLEQQNQVLQTK	W					Cmpd 92, +MSn(738.5), 20.7 min
3	gi|189054178	unnamed protein product [Homo sapiens]	196	65980	11	6	11	6	198	4	1	1	738.2	1474.39	2	1474.74	-0.3562	212	223	0	8.38	220	K	WELLQQVDTSTR	T					Cmpd 155, +MSn(738.8), 25.1 min
4	gi|7546268	Chain A, Crystal Structure Of Cleaved Antitrypsin Polymer	156	37565	3	2	3	2	225	1	1	1	917.82	1833.63	2	1832.92	0.7098	292	309	0	125.4	4.3e-10	K	VFSNGADLSGVTEEAPLK	L					Cmpd 128, +MSn(918.4), 23.4 min
4	gi|7546268	Chain A, Crystal Structure Of Cleaved Antitrypsin Polymer	156	37565	3	2	3	2	260	2	0	1	1183.47	2364.93	2	2365.22	-0.2964	1	20	1	16.76	31	-	HPTFNKITPNLAEFAFSLYR	Q					Cmpd 270, +MSn(1184.2), 34.0 min
4	gi|7546268	Chain A, Crystal Structure Of Cleaved Antitrypsin Polymer	156	37565	3	2	3	2	274	1	1	1	858.95	2573.83	3	2573.33	0.4945	83	106	0	69.17	0.00015	R	TLNQPDSQLQLTTGNGLFLSEGLK	L					Cmpd 185, +MSn(859.7), 26.9 min
5	gi|28317	unnamed protein product [Homo sapiens]	110	59492	4	3	4	3	134	2	1	1	545.69	1089.37	2	1089.52	-0.1582	148	156	0	25.64	5.5	K	VTMQNLNDR	L					Cmpd 60, +MSn(546.1), 18.2 min
5	gi|28317	unnamed protein product [Homo sapiens]	110	59492	4	3	4	3	170	1	1	1	631.71	1261.41	2	1261.59	-0.1844	451	464	0	50.04	0.02	R	SLLEGEGSSGGGGR	G					Cmpd 61, +MSn(631.9), 18.3 min
5	gi|28317	unnamed protein product [Homo sapiens]	110	59492	4	3	4	3	186	1	1	1	691.2	1380.39	2	1380.64	-0.2554	166	177	0	63.71	0.00062	R	ALEESNYELEGK	I					Cmpd 77, +MSn(691.7), 19.7 min
5	gi|28317	unnamed protein product [Homo sapiens]	110	59492	4	3	4	3	216	1	1	1	854.25	1706.49	2	1706.76	-0.2795	41	59	0	57.57	0.0027	K	GSLGGGFSSGGFSGGSFSR	G					Cmpd 125, +MSn(854.3), 23.2 min
6	gi|31074631	keratin 1b [Homo sapiens]	97	61763	2	2	2	2	150	1	0	1	590.12	1178.23	2	1177.61	0.6163	361	370	0	70.13	0.00014	K	YQELQITAGR	H					Cmpd 97, +MSn(590.6), 21.0 min
6	gi|31074631	keratin 1b [Homo sapiens]	97	61763	2	2	2	2	197	1	0	0	738.15	1474.29	2	1474.78	-0.4925	184	195	0	71.2	0.00012	R	FLEQQNQVLQTK	W					Cmpd 92, +MSn(738.5), 20.7 min
7	gi|8923143	ganglioside-induced differentiation-associated protein 2 isoform a [Homo sapiens]	40		1	0	1	0	61	1	1	1	747.23	746.223	1	747.403	-1.18	117	123	0	39.76	0.37	K	GFNLAAR	F					Cmpd 137, +MSn(747.5), 24.1 min
8	gi|4885399	structural maintenance of chromosomes protein 3 [Homo sapiens]	32	141454	1	0	1	0	20	1	1	1	404.88	1211.62	3	1212.73	-1.1121	493	503	2	32.48	1.5	K	KQQLLRAATGK	A					Cmpd 32, +MSn(405.2), 13.9 min
9	gi|4454257	ZBP-89 protein [Homo sapiens]	23	88937	1	0	1	0	294	1	1	1	970.4	3877.57	4	3877.9	-0.3275	742	778	1	23.15	4.5	R	AGIATQFSTANGQVNLRGPGTSAEFSEFPLVNVNDNR	A					Cmpd 166, +MSn(971.2), 25.9 min
10	gi|159163170	Chain A, Hr1b Domain From Prk1	17	9000	1	0	1	0	106	1	1	1	927.49	926.483	1	927.514	-1.031	1	9	0	16.85	38	-	GIPATNLSR	V					Cmpd 228, +MSn(927.3), 29.5 min
