# Supplementary material for: Vitamin D Binding Protein Isoforms and Apolipoprotein E in Cerebrospinal Fluid as Prognostic Biomarkers of Multiple Sclerosis
Source: PLoS One. 2015 Jun 5;10(6):e0129291. doi: 10.1371/journal.pone.0129291 (PMC4457896; doi:10.1371/journal.pone.0129291)
Supplement: S3 Dataset — Details of protein identification, as provided by Mascot search algorithm, are reported for each identified spot (peptides assigned to the identified protein are evidenced in bold). (ZIP) [file pone.0129291.s003.zip › identificazioni/469.xlsx]

## Sheet: 469
Header	--------------------------------------------------------
Search title	469
Timestamp	2015-02-19T14:21:10Z
User	dc
Email	corpillo@bioindustrypark.it
Report URI	http://www.matrixscience.com/cgi/master_results.pl?file=../data/20150219/FTguIfaaO.dat
Peak list data path	469.mgf
Peak list format	Mascot generic
Search type	MIS
Mascot version	2.5.1
Database	NCBInr
Fasta file	NCBInr_20150213.fasta
Total sequences	59642736
Total residues	21322359704
Sequences after taxonomy filter	287470
Number of queries	300
Variable modifications	--------------------------------------------------------
Identifier	Name	Delta	Neutral loss(es)
1	Carbamidomethyl (C)	57.0215
2	Oxidation (M)	15.9949	0	63.9983
Search Parameters	--------------------------------------------------------
Taxonomy filter	. . . . . . . . . . . . . . . . Homo sapiens (human)
Enzyme	Trypsin
Maximum Missed Cleavages	2
Fixed modifications
Quantitation method	None
Variable modifications	Carbamidomethyl (C),Oxidation (M)
Peptide Mass Tolerance	1.2
Peptide Mass Tolerance Units	Da
Fragment Mass Tolerance	0.6
Fragment Mass Tolerance Units	Da
Mass values	Monoisotopic
Instrument type	ESI-TRAP
Isotope error mode	0
Format parameters	--------------------------------------------------------
Significance threshold	0.05
Max. number of hits	0
Use MudPIT protein scoring	1
Ions score cut-off	0
Include same-set proteins	0
Include sub-set proteins	0
Include unassigned	0
Require bold red	0
Use homology threshold	0
Group protein families	0
Show duplicate peptides	1
Protein hits	--------------------------------------------------------
prot_hit_num	prot_acc	prot_desc	prot_score	prot_mass	prot_matches	prot_matches_sig	prot_sequences	prot_sequences_sig	pep_query	pep_rank	pep_isbold	pep_isunique	pep_exp_mz	pep_exp_mr	pep_exp_z	pep_calc_mr	pep_delta	pep_start	pep_end	pep_miss	pep_score	pep_expect	pep_res_before	pep_seq	pep_res_after	pep_var_mod	pep_var_mod_pos	pep_summed_mod_pos	pep_local_mod_pos	pep_scan_title
1	gi|4557325	apolipoprotein E isoform b precursor [Homo sapiens]	439	36132	21	14	18	12	137	1	1	0	422.62	843.225	2	843.46	-0.2348	44	50	0	42.4	0.098	R	WELALGR	F					Cmpd 170, +MSn(423.1), 23.0 min
1	gi|4557325	apolipoprotein E isoform b precursor [Homo sapiens]	439	36132	21	14	18	12	143	4	1	0	437.61	873.205	2	873.456	-0.2501	245	251	1	27.64	3.1	R	DRLDEVK	E					Cmpd 99, +MSn(437.8), 15.1 min
1	gi|4557325	apolipoprotein E isoform b precursor [Homo sapiens]	439	36132	21	14	18	12	146	1	1	0	443.63	885.245	2	885.467	-0.2213	114	121	0	31.14	1.2	K	ELQAAQAR	L					Cmpd 96, +MSn(444.0), 14.5 min
1	gi|4557325	apolipoprotein E isoform b precursor [Homo sapiens]	439	36132	21	14	18	12	158	1	1	0	465.61	929.205	2	929.497	-0.2916	293	300	0	45	0.051	R	QWAGLVEK	V					Cmpd 145, +MSn(465.9), 20.4 min
1	gi|4557325	apolipoprotein E isoform b precursor [Homo sapiens]	439	36132	21	14	18	12	159	1	1	0	474.65	947.285	2	947.519	-0.2334	177	185	0	52.21	0.011	R	LAVYQAGAR	E					Cmpd 115, +MSn(474.8), 17.4 min
1	gi|4557325	apolipoprotein E isoform b precursor [Homo sapiens]	439	36132	21	14	18	12	164	1	1	0	484.68	967.345	2	967.545	-0.1996	199	207	0	54.72	0.0056	R	LGPLVEQGR	V					Cmpd 123, +MSn(484.9), 18.8 min
1	gi|4557325	apolipoprotein E isoform b precursor [Homo sapiens]	439	36132	21	14	18	12	165	1	1	0	485.56	969.105	2	969.415	-0.3093	80	87	0	30.53	1	R	ALMDETMK	E	2 Oxidation (M)	0.00200020.0			Cmpd 95, +MSn(485.6), 14.1 min
1	gi|4557325	apolipoprotein E isoform b precursor [Homo sapiens]	439	36132	21	14	18	12	176	1	1	0	517.12	1032.23	2	1032.54	-0.3098	270	278	0	36	0.42	R	LQAEAFQAR	L					Cmpd 116, +MSn(517.2), 18.2 min
1	gi|4557325	apolipoprotein E isoform b precursor [Homo sapiens]	439	36132	21	14	18	12	186	1	1	0	557.66	1113.31	2	1113.58	-0.2724	261	269	0	52.78	0.0078	K	LEEQAQQIR	L					Cmpd 103, +MSn(557.9), 15.8 min
1	gi|4557325	apolipoprotein E isoform b precursor [Homo sapiens]	439	36132	21	14	18	12	84	1	1	0	558.04	1114.07	2	1113.58	0.4876	261	269	0	45.29	0.092	K	LEEQAQQIR	L					Cmpd 107, +MSn(559.7), 16.2 min
1	gi|4557325	apolipoprotein E isoform b precursor [Homo sapiens]	439	36132	21	14	18	12	200	1	1	0	619.6	1237.19	2	1237.51	-0.3213	122	132	0	60.16	0.0013	R	LGADMEDVCGR	L	Carbamidomethyl (C); Oxidation (M)	0.00002000100.0			Cmpd 105, +MSn(619.6), 15.9 min
1	gi|4557325	apolipoprotein E isoform b precursor [Homo sapiens]	439	36132	21	14	18	12	201	1	1	0	624.11	1246.21	2	1246.57	-0.3636	34	43	0	41.57	0.11	R	QQTEWQSGQR	W					Cmpd 102, +MSn(624.4), 15.6 min
1	gi|4557325	apolipoprotein E isoform b precursor [Homo sapiens]	439	36132	21	14	18	12	219	1	1	0	749.17	1496.33	2	1496.79	-0.4692	210	224	0	84.5	5.4e-06	R	AATVGSLAGQPLQER	A					Cmpd 139, +MSn(749.7), 19.9 min
1	gi|4557325	apolipoprotein E isoform b precursor [Homo sapiens]	439	36132	21	14	18	12	226	1	1	0	776.6	1551.19	2	1551.7	-0.5173	281	292	0	55.89	0.0039	K	SWFEPLVEDMQR	Q	Oxidation (M)	0.000000000200.0			Cmpd 202, +MSn(778.3), 24.6 min
1	gi|4557325	apolipoprotein E isoform b precursor [Homo sapiens]	439	36132	21	14	18	12	233	1	1	0	810.75	1619.49	2	1619.79	-0.3049	301	317	0	130.3	1.4e-10	K	VQAAVGTSAAPVPSDNH	-					Cmpd 113, +MSn(811.6), 17.2 min
1	gi|4557325	apolipoprotein E isoform b precursor [Homo sapiens]	439	36132	21	14	18	12	235	1	1	0	813.22	1624.43	2	1624.79	-0.369	20	33	0	57.65	0.0025	K	VEQAVETEPEPELR	Q					Cmpd 125, +MSn(813.7), 18.9 min
1	gi|4557325	apolipoprotein E isoform b precursor [Homo sapiens]	439	36132	21	14	18	12	237	1	1	0	555.01	1662.01	3	1662.79	-0.7801	138	152	0	57.87	0.0033	R	GEVQAMLGQSTEELR	V	Oxidation (M)	0.000002000000000.0			Cmpd 136, +MSn(555.4), 19.7 min
1	gi|4557325	apolipoprotein E isoform b precursor [Homo sapiens]	439	36132	21	14	18	12	238	1	1	0	832.14	1662.27	2	1662.79	-0.5228	138	152	0	89.18	1.9e-06	R	GEVQAMLGQSTEELR	V	Oxidation (M)	0.000002000000000.0			Cmpd 135, +MSn(832.7), 19.7 min
1	gi|4557325	apolipoprotein E isoform b precursor [Homo sapiens]	439	36132	21	14	18	12	240	1	1	0	865.75	1729.49	2	1729.84	-0.3515	94	108	0	81.84	9.5e-06	K	SELEEQLTPVAEETR	A					Cmpd 151, +MSn(866.2), 21.0 min
1	gi|4557325	apolipoprotein E isoform b precursor [Homo sapiens]	439	36132	21	14	18	12	241	1	1	0	866.25	1730.49	2	1729.84	0.6485	94	108	0	82.17	9e-06	K	SELEEQLTPVAEETR	A					Cmpd 160, +MSn(866.7), 21.8 min
1	gi|4557325	apolipoprotein E isoform b precursor [Homo sapiens]	439	36132	21	14	18	12	155	1	1	0	910.68	2729.02	3	2729.39	-0.369	57	79	0	66.3	0.00096	R	WVQTLSEQVQEELLSSQVTQELR	A					Cmpd 247, +MSn(911.3), 27.4 min
2	gi|364011	apolipoprotein E mutant E3K	435	36131	21	14	18	12	137	1	0	0	422.62	843.225	2	843.46	-0.2348	44	50	0	42.4	0.098	R	WELALGR	F					Cmpd 170, +MSn(423.1), 23.0 min
2	gi|364011	apolipoprotein E mutant E3K	435	36131	21	14	18	12	143	4	0	0	437.61	873.205	2	873.456	-0.2501	245	251	1	27.64	3.1	R	DRLDEVK	E					Cmpd 99, +MSn(437.8), 15.1 min
2	gi|364011	apolipoprotein E mutant E3K	435	36131	21	14	18	12	146	1	0	0	443.63	885.245	2	885.467	-0.2213	114	121	0	31.14	1.2	K	ELQAAQAR	L					Cmpd 96, +MSn(444.0), 14.5 min
2	gi|364011	apolipoprotein E mutant E3K	435	36131	21	14	18	12	158	1	0	0	465.61	929.205	2	929.497	-0.2916	293	300	0	45	0.051	R	QWAGLVEK	V					Cmpd 145, +MSn(465.9), 20.4 min
2	gi|364011	apolipoprotein E mutant E3K	435	36131	21	14	18	12	159	1	0	0	474.65	947.285	2	947.519	-0.2334	177	185	0	52.21	0.011	R	LAVYQAGAR	E					Cmpd 115, +MSn(474.8), 17.4 min
2	gi|364011	apolipoprotein E mutant E3K	435	36131	21	14	18	12	164	1	0	0	484.68	967.345	2	967.545	-0.1996	199	207	0	54.72	0.0056	R	LGPLVEQGR	V					Cmpd 123, +MSn(484.9), 18.8 min
2	gi|364011	apolipoprotein E mutant E3K	435	36131	21	14	18	12	165	1	0	0	485.56	969.105	2	969.415	-0.3093	80	87	0	30.53	1	R	ALMDETMK	E	2 Oxidation (M)	0.00200020.0			Cmpd 95, +MSn(485.6), 14.1 min
2	gi|364011	apolipoprotein E mutant E3K	435	36131	21	14	18	12	176	1	0	0	517.12	1032.23	2	1032.54	-0.3098	270	278	0	36	0.42	R	LQAEAFQAR	L					Cmpd 116, +MSn(517.2), 18.2 min
2	gi|364011	apolipoprotein E mutant E3K	435	36131	21	14	18	12	186	1	0	0	557.66	1113.31	2	1113.58	-0.2724	261	269	0	52.78	0.0078	K	LEEQAQQIR	L					Cmpd 103, +MSn(557.9), 15.8 min
2	gi|364011	apolipoprotein E mutant E3K	435	36131	21	14	18	12	84	1	0	0	558.04	1114.07	2	1113.58	0.4876	261	269	0	45.29	0.092	K	LEEQAQQIR	L					Cmpd 107, +MSn(559.7), 16.2 min
2	gi|364011	apolipoprotein E mutant E3K	435	36131	21	14	18	12	200	1	0	0	619.6	1237.19	2	1237.51	-0.3213	122	132	0	60.16	0.0013	R	LGADMEDVCGR	L	Carbamidomethyl (C); Oxidation (M)	0.00002000100.0			Cmpd 105, +MSn(619.6), 15.9 min
2	gi|364011	apolipoprotein E mutant E3K	435	36131	21	14	18	12	201	1	0	0	624.11	1246.21	2	1246.57	-0.3636	34	43	0	41.57	0.11	R	QQTEWQSGQR	W					Cmpd 102, +MSn(624.4), 15.6 min
2	gi|364011	apolipoprotein E mutant E3K	435	36131	21	14	18	12	219	1	0	0	749.17	1496.33	2	1496.79	-0.4692	210	224	0	84.5	5.4e-06	R	AATVGSLAGQPLQER	A					Cmpd 139, +MSn(749.7), 19.9 min
2	gi|364011	apolipoprotein E mutant E3K	435	36131	21	14	18	12	226	1	0	0	776.6	1551.19	2	1551.7	-0.5173	281	292	0	55.89	0.0039	K	SWFEPLVEDMQR	Q	Oxidation (M)	0.000000000200.0			Cmpd 202, +MSn(778.3), 24.6 min
2	gi|364011	apolipoprotein E mutant E3K	435	36131	21	14	18	12	233	1	0	0	810.75	1619.49	2	1619.79	-0.3049	301	317	0	130.3	1.4e-10	K	VQAAVGTSAAPVPSDNH	-					Cmpd 113, +MSn(811.6), 17.2 min
2	gi|364011	apolipoprotein E mutant E3K	435	36131	21	14	18	12	235	2	0	1	813.22	1624.43	2	1623.85	0.5787	20	33	1	54.16	0.0057	K	VKQAVETEPEPELR	Q					Cmpd 125, +MSn(813.7), 18.9 min
2	gi|364011	apolipoprotein E mutant E3K	435	36131	21	14	18	12	237	1	0	0	555.01	1662.01	3	1662.79	-0.7801	138	152	0	57.87	0.0033	R	GEVQAMLGQSTEELR	V	Oxidation (M)	0.000002000000000.0			Cmpd 136, +MSn(555.4), 19.7 min
2	gi|364011	apolipoprotein E mutant E3K	435	36131	21	14	18	12	238	1	0	0	832.14	1662.27	2	1662.79	-0.5228	138	152	0	89.18	1.9e-06	R	GEVQAMLGQSTEELR	V	Oxidation (M)	0.000002000000000.0			Cmpd 135, +MSn(832.7), 19.7 min
2	gi|364011	apolipoprotein E mutant E3K	435	36131	21	14	18	12	240	1	0	0	865.75	1729.49	2	1729.84	-0.3515	94	108	0	81.84	9.5e-06	K	SELEEQLTPVAEETR	A					Cmpd 151, +MSn(866.2), 21.0 min
2	gi|364011	apolipoprotein E mutant E3K	435	36131	21	14	18	12	241	1	0	0	866.25	1730.49	2	1729.84	0.6485	94	108	0	82.17	9e-06	K	SELEEQLTPVAEETR	A					Cmpd 160, +MSn(866.7), 21.8 min
2	gi|364011	apolipoprotein E mutant E3K	435	36131	21	14	18	12	155	1	0	0	910.68	2729.02	3	2729.39	-0.369	57	79	0	66.3	0.00096	R	WVQTLSEQVQEELLSSQVTQELR	A					Cmpd 247, +MSn(911.3), 27.4 min
3	gi|178853	apolipoprotein E [Homo sapiens]	424	36185	21	14	18	12	137	1	0	0	422.62	843.225	2	843.46	-0.2348	44	50	0	42.4	0.098	R	WELALGR	F					Cmpd 170, +MSn(423.1), 23.0 min
3	gi|178853	apolipoprotein E [Homo sapiens]	424	36185	21	14	18	12	143	4	0	0	437.61	873.205	2	873.456	-0.2501	245	251	1	27.64	3.1	R	DRLDEVK	E					Cmpd 99, +MSn(437.8), 15.1 min
3	gi|178853	apolipoprotein E [Homo sapiens]	424	36185	21	14	18	12	146	1	0	0	443.63	885.245	2	885.467	-0.2213	114	121	0	31.14	1.2	K	ELQAAQAR	L					Cmpd 96, +MSn(444.0), 14.5 min
3	gi|178853	apolipoprotein E [Homo sapiens]	424	36185	21	14	18	12	158	1	0	0	465.61	929.205	2	929.497	-0.2916	293	300	0	45	0.051	R	QWAGLVEK	V					Cmpd 145, +MSn(465.9), 20.4 min
3	gi|178853	apolipoprotein E [Homo sapiens]	424	36185	21	14	18	12	159	1	0	0	474.65	947.285	2	947.519	-0.2334	177	185	0	52.21	0.011	R	LAVYQAGAR	E					Cmpd 115, +MSn(474.8), 17.4 min
3	gi|178853	apolipoprotein E [Homo sapiens]	424	36185	21	14	18	12	164	1	0	0	484.68	967.345	2	967.545	-0.1996	199	207	0	54.72	0.0056	R	LGPLVEQGR	V					Cmpd 123, +MSn(484.9), 18.8 min
3	gi|178853	apolipoprotein E [Homo sapiens]	424	36185	21	14	18	12	165	1	0	0	485.56	969.105	2	969.415	-0.3093	80	87	0	30.53	1	R	ALMDETMK	E	2 Oxidation (M)	0.00200020.0			Cmpd 95, +MSn(485.6), 14.1 min
3	gi|178853	apolipoprotein E [Homo sapiens]	424	36185	21	14	18	12	176	1	0	0	517.12	1032.23	2	1032.54	-0.3098	270	278	0	36	0.42	R	LQAEAFQAR	L					Cmpd 116, +MSn(517.2), 18.2 min
3	gi|178853	apolipoprotein E [Homo sapiens]	424	36185	21	14	18	12	186	1	0	0	557.66	1113.31	2	1113.58	-0.2724	261	269	0	52.78	0.0078	K	LEEQAQQIR	L					Cmpd 103, +MSn(557.9), 15.8 min
3	gi|178853	apolipoprotein E [Homo sapiens]	424	36185	21	14	18	12	84	1	0	0	558.04	1114.07	2	1113.58	0.4876	261	269	0	45.29	0.092	K	LEEQAQQIR	L					Cmpd 107, +MSn(559.7), 16.2 min
3	gi|178853	apolipoprotein E [Homo sapiens]	424	36185	21	14	18	12	201	1	0	0	624.11	1246.21	2	1246.57	-0.3636	34	43	0	41.57	0.11	R	QQTEWQSGQR	W					Cmpd 102, +MSn(624.4), 15.6 min
3	gi|178853	apolipoprotein E [Homo sapiens]	424	36185	21	14	18	12	219	1	0	0	749.17	1496.33	2	1496.79	-0.4692	210	224	0	84.5	5.4e-06	R	AATVGSLAGQPLQER	A					Cmpd 139, +MSn(749.7), 19.9 min
3	gi|178853	apolipoprotein E [Homo sapiens]	424	36185	21	14	18	12	226	1	0	0	776.6	1551.19	2	1551.7	-0.5173	281	292	0	55.89	0.0039	K	SWFEPLVEDMQR	Q	Oxidation (M)	0.000000000200.0			Cmpd 202, +MSn(778.3), 24.6 min
3	gi|178853	apolipoprotein E [Homo sapiens]	424	36185	21	14	18	12	233	1	0	0	810.75	1619.49	2	1619.79	-0.3049	301	317	0	130.3	1.4e-10	K	VQAAVGTSAAPVPSDNH	-					Cmpd 113, +MSn(811.6), 17.2 min
3	gi|178853	apolipoprotein E [Homo sapiens]	424	36185	21	14	18	12	235	1	0	0	813.22	1624.43	2	1624.79	-0.369	20	33	0	57.65	0.0025	K	VEQAVETEPEPELR	Q					Cmpd 125, +MSn(813.7), 18.9 min
3	gi|178853	apolipoprotein E [Homo sapiens]	424	36185	21	14	18	12	237	1	0	0	555.01	1662.01	3	1662.79	-0.7801	138	152	0	57.87	0.0033	R	GEVQAMLGQSTEELR	V	Oxidation (M)	0.000002000000000.0			Cmpd 136, +MSn(555.4), 19.7 min
3	gi|178853	apolipoprotein E [Homo sapiens]	424	36185	21	14	18	12	238	1	0	0	832.14	1662.27	2	1662.79	-0.5228	138	152	0	89.18	1.9e-06	R	GEVQAMLGQSTEELR	V	Oxidation (M)	0.000002000000000.0			Cmpd 135, +MSn(832.7), 19.7 min
3	gi|178853	apolipoprotein E [Homo sapiens]	424	36185	21	14	18	12	240	1	0	0	865.75	1729.49	2	1729.84	-0.3515	94	108	0	81.84	9.5e-06	K	SELEEQLTPVAEETR	A					Cmpd 151, +MSn(866.2), 21.0 min
3	gi|178853	apolipoprotein E [Homo sapiens]	424	36185	21	14	18	12	241	1	0	0	866.25	1730.49	2	1729.84	0.6485	94	108	0	82.17	9e-06	K	SELEEQLTPVAEETR	A					Cmpd 160, +MSn(866.7), 21.8 min
3	gi|178853	apolipoprotein E [Homo sapiens]	424	36185	21	14	18	12	139	1	1	0	846.48	2536.42	3	2535.29	1.1318	131	152	2	56.49	0.014	R	GRLVQYRGEVQAMLGQSTEELR	V	Oxidation (M)	0.0000000000002000000000.0			Cmpd 150, +MSn(847.0), 21.0 min
3	gi|178853	apolipoprotein E [Homo sapiens]	424	36185	21	14	18	12	155	1	0	0	910.68	2729.02	3	2729.39	-0.369	57	79	0	66.3	0.00096	R	WVQTLSEQVQEELLSSQVTQELR	A					Cmpd 247, +MSn(911.3), 27.4 min
4	gi|15826034	Chain A, Apolipoprotein E3 22kd Fragment Lys146gln Mutant	318	22116	15	10	12	8	137	1	0	0	422.62	843.225	2	843.46	-0.2348	26	32	0	42.4	0.098	R	WELALGR	F					Cmpd 170, +MSn(423.1), 23.0 min
4	gi|15826034	Chain A, Apolipoprotein E3 22kd Fragment Lys146gln Mutant	318	22116	15	10	12	8	146	1	0	0	443.63	885.245	2	885.467	-0.2213	96	103	0	31.14	1.2	K	ELQAAQAR	L					Cmpd 96, +MSn(444.0), 14.5 min
4	gi|15826034	Chain A, Apolipoprotein E3 22kd Fragment Lys146gln Mutant	318	22116	15	10	12	8	159	1	0	0	474.65	947.285	2	947.519	-0.2334	159	167	0	52.21	0.011	R	LAVYQAGAR	E					Cmpd 115, +MSn(474.8), 17.4 min
4	gi|15826034	Chain A, Apolipoprotein E3 22kd Fragment Lys146gln Mutant	318	22116	15	10	12	8	164	1	0	0	484.68	967.345	2	967.545	-0.1996	181	189	0	54.72	0.0056	R	LGPLVEQGR	V					Cmpd 123, +MSn(484.9), 18.8 min
4	gi|15826034	Chain A, Apolipoprotein E3 22kd Fragment Lys146gln Mutant	318	22116	15	10	12	8	165	1	0	0	485.56	969.105	2	969.415	-0.3093	62	69	0	30.53	1	R	ALMDETMK	E	2 Oxidation (M)	0.00200020.0			Cmpd 95, +MSn(485.6), 14.1 min
4	gi|15826034	Chain A, Apolipoprotein E3 22kd Fragment Lys146gln Mutant	318	22116	15	10	12	8	200	1	0	0	619.6	1237.19	2	1237.51	-0.3213	104	114	0	60.16	0.0013	R	LGADMEDVCGR	L	Carbamidomethyl (C); Oxidation (M)	0.00002000100.0			Cmpd 105, +MSn(619.6), 15.9 min
4	gi|15826034	Chain A, Apolipoprotein E3 22kd Fragment Lys146gln Mutant	318	22116	15	10	12	8	201	1	0	0	624.11	1246.21	2	1246.57	-0.3636	16	25	0	41.57	0.11	R	QQTEWQSGQR	W					Cmpd 102, +MSn(624.4), 15.6 min
4	gi|15826034	Chain A, Apolipoprotein E3 22kd Fragment Lys146gln Mutant	318	22116	15	10	12	8	235	1	0	0	813.22	1624.43	2	1624.79	-0.369	2	15	0	57.65	0.0025	K	VEQAVETEPEPELR	Q					Cmpd 125, +MSn(813.7), 18.9 min
4	gi|15826034	Chain A, Apolipoprotein E3 22kd Fragment Lys146gln Mutant	318	22116	15	10	12	8	237	1	0	0	555.01	1662.01	3	1662.79	-0.7801	120	134	0	57.87	0.0033	R	GEVQAMLGQSTEELR	V	Oxidation (M)	0.000002000000000.0			Cmpd 136, +MSn(555.4), 19.7 min
4	gi|15826034	Chain A, Apolipoprotein E3 22kd Fragment Lys146gln Mutant	318	22116	15	10	12	8	238	1	0	0	832.14	1662.27	2	1662.79	-0.5228	120	134	0	89.18	1.9e-06	R	GEVQAMLGQSTEELR	V	Oxidation (M)	0.000002000000000.0			Cmpd 135, +MSn(832.7), 19.7 min
4	gi|15826034	Chain A, Apolipoprotein E3 22kd Fragment Lys146gln Mutant	318	22116	15	10	12	8	240	1	0	0	865.75	1729.49	2	1729.84	-0.3515	76	90	0	81.84	9.5e-06	K	SELEEQLTPVAEETR	A					Cmpd 151, +MSn(866.2), 21.0 min
4	gi|15826034	Chain A, Apolipoprotein E3 22kd Fragment Lys146gln Mutant	318	22116	15	10	12	8	241	1	0	0	866.25	1730.49	2	1729.84	0.6485	76	90	0	82.17	9e-06	K	SELEEQLTPVAEETR	A					Cmpd 160, +MSn(866.7), 21.8 min
4	gi|15826034	Chain A, Apolipoprotein E3 22kd Fragment Lys146gln Mutant	318	22116	15	10	12	8	242	1	1	0	585.16	1752.46	3	1752.89	-0.4312	1	15	1	34.24	0.52	-	KVEQAVETEPEPELR	Q					Cmpd 118, +MSn(585.5), 18.4 min
4	gi|15826034	Chain A, Apolipoprotein E3 22kd Fragment Lys146gln Mutant	318	22116	15	10	12	8	243	1	1	0	877.24	1752.47	2	1752.89	-0.4239	1	15	1	79.68	1.5e-05	-	KVEQAVETEPEPELR	Q					Cmpd 117, +MSn(877.7), 18.4 min
4	gi|15826034	Chain A, Apolipoprotein E3 22kd Fragment Lys146gln Mutant	318	22116	15	10	12	8	155	1	0	0	910.68	2729.02	3	2729.39	-0.369	39	61	0	66.3	0.00096	R	WVQTLSEQVQEELLSSQVTQELR	A					Cmpd 247, +MSn(911.3), 27.4 min
5	gi|15826311	Chain A, Apolipoprotein E4 (Apoe4), 22k Fragment	303	22170	15	10	12	8	137	1	0	0	422.62	843.225	2	843.46	-0.2348	26	32	0	42.4	0.098	R	WELALGR	F					Cmpd 170, +MSn(423.1), 23.0 min
5	gi|15826311	Chain A, Apolipoprotein E4 (Apoe4), 22k Fragment	303	22170	15	10	12	8	146	1	0	0	443.63	885.245	2	885.467	-0.2213	96	103	0	31.14	1.2	K	ELQAAQAR	L					Cmpd 96, +MSn(444.0), 14.5 min
5	gi|15826311	Chain A, Apolipoprotein E4 (Apoe4), 22k Fragment	303	22170	15	10	12	8	159	1	0	0	474.65	947.285	2	947.519	-0.2334	159	167	0	52.21	0.011	R	LAVYQAGAR	E					Cmpd 115, +MSn(474.8), 17.4 min
5	gi|15826311	Chain A, Apolipoprotein E4 (Apoe4), 22k Fragment	303	22170	15	10	12	8	164	1	0	0	484.68	967.345	2	967.545	-0.1996	181	189	0	54.72	0.0056	R	LGPLVEQGR	V					Cmpd 123, +MSn(484.9), 18.8 min
5	gi|15826311	Chain A, Apolipoprotein E4 (Apoe4), 22k Fragment	303	22170	15	10	12	8	165	1	0	0	485.56	969.105	2	969.415	-0.3093	62	69	0	30.53	1	R	ALMDETMK	E	2 Oxidation (M)	0.00200020.0			Cmpd 95, +MSn(485.6), 14.1 min
5	gi|15826311	Chain A, Apolipoprotein E4 (Apoe4), 22k Fragment	303	22170	15	10	12	8	201	1	0	0	624.11	1246.21	2	1246.57	-0.3636	16	25	0	41.57	0.11	R	QQTEWQSGQR	W					Cmpd 102, +MSn(624.4), 15.6 min
5	gi|15826311	Chain A, Apolipoprotein E4 (Apoe4), 22k Fragment	303	22170	15	10	12	8	235	1	0	0	813.22	1624.43	2	1624.79	-0.369	2	15	0	57.65	0.0025	K	VEQAVETEPEPELR	Q					Cmpd 125, +MSn(813.7), 18.9 min
5	gi|15826311	Chain A, Apolipoprotein E4 (Apoe4), 22k Fragment	303	22170	15	10	12	8	237	1	0	0	555.01	1662.01	3	1662.79	-0.7801	120	134	0	57.87	0.0033	R	GEVQAMLGQSTEELR	V	Oxidation (M)	0.000002000000000.0			Cmpd 136, +MSn(555.4), 19.7 min
5	gi|15826311	Chain A, Apolipoprotein E4 (Apoe4), 22k Fragment	303	22170	15	10	12	8	238	1	0	0	832.14	1662.27	2	1662.79	-0.5228	120	134	0	89.18	1.9e-06	R	GEVQAMLGQSTEELR	V	Oxidation (M)	0.000002000000000.0			Cmpd 135, +MSn(832.7), 19.7 min
5	gi|15826311	Chain A, Apolipoprotein E4 (Apoe4), 22k Fragment	303	22170	15	10	12	8	240	1	0	0	865.75	1729.49	2	1729.84	-0.3515	76	90	0	81.84	9.5e-06	K	SELEEQLTPVAEETR	A					Cmpd 151, +MSn(866.2), 21.0 min
5	gi|15826311	Chain A, Apolipoprotein E4 (Apoe4), 22k Fragment	303	22170	15	10	12	8	241	1	0	0	866.25	1730.49	2	1729.84	0.6485	76	90	0	82.17	9e-06	K	SELEEQLTPVAEETR	A					Cmpd 160, +MSn(866.7), 21.8 min
5	gi|15826311	Chain A, Apolipoprotein E4 (Apoe4), 22k Fragment	303	22170	15	10	12	8	242	1	0	0	585.16	1752.46	3	1752.89	-0.4312	1	15	1	34.24	0.52	-	KVEQAVETEPEPELR	Q					Cmpd 118, +MSn(585.5), 18.4 min
5	gi|15826311	Chain A, Apolipoprotein E4 (Apoe4), 22k Fragment	303	22170	15	10	12	8	243	1	0	0	877.24	1752.47	2	1752.89	-0.4239	1	15	1	79.68	1.5e-05	-	KVEQAVETEPEPELR	Q					Cmpd 117, +MSn(877.7), 18.4 min
5	gi|15826311	Chain A, Apolipoprotein E4 (Apoe4), 22k Fragment	303	22170	15	10	12	8	139	1	0	0	846.48	2536.42	3	2535.29	1.1318	113	134	2	56.49	0.014	R	GRLVQYRGEVQAMLGQSTEELR	V	Oxidation (M)	0.0000000000002000000000.0			Cmpd 150, +MSn(847.0), 21.0 min
5	gi|15826311	Chain A, Apolipoprotein E4 (Apoe4), 22k Fragment	303	22170	15	10	12	8	155	1	0	0	910.68	2729.02	3	2729.39	-0.369	39	61	0	66.3	0.00096	R	WVQTLSEQVQEELLSSQVTQELR	A					Cmpd 247, +MSn(911.3), 27.4 min
6	gi|7767178	Chain A, Apolipoprotein E3 (Apoe3) Truncation Mutant 165	293	19180	13	8	10	6	137	1	0	0	422.62	843.225	2	843.46	-0.2348	26	32	0	42.4	0.098	R	WELALGR	F					Cmpd 170, +MSn(423.1), 23.0 min
6	gi|7767178	Chain A, Apolipoprotein E3 (Apoe3) Truncation Mutant 165	293	19180	13	8	10	6	146	1	0	0	443.63	885.245	2	885.467	-0.2213	96	103	0	31.14	1.2	K	ELQAAQAR	L					Cmpd 96, +MSn(444.0), 14.5 min
6	gi|7767178	Chain A, Apolipoprotein E3 (Apoe3) Truncation Mutant 165	293	19180	13	8	10	6	191	5	1	1	574.12	1146.23	2	1146.53	-0.3085	104	114	0	13.94	63	R	LGADIEDVCGR	L					Cmpd 108, +MSn(574.2), 16.2 min
6	gi|7767178	Chain A, Apolipoprotein E3 (Apoe3) Truncation Mutant 165	293	19180	13	8	10	6	200	1	0	1	619.6	1237.19	2	1237.51	-0.3213	104	114	0	60.16	0.0013	R	LGADMEDVCGR	L	Carbamidomethyl (C); Oxidation (M)	0.00002000100.0			Cmpd 105, +MSn(619.6), 15.9 min
6	gi|7767178	Chain A, Apolipoprotein E3 (Apoe3) Truncation Mutant 165	293	19180	13	8	10	6	201	1	0	0	624.11	1246.21	2	1246.57	-0.3636	16	25	0	41.57	0.11	R	QQTEWQSGQR	W					Cmpd 102, +MSn(624.4), 15.6 min
6	gi|7767178	Chain A, Apolipoprotein E3 (Apoe3) Truncation Mutant 165	293	19180	13	8	10	6	235	1	0	0	813.22	1624.43	2	1624.79	-0.369	2	15	0	57.65	0.0025	K	VEQAVETEPEPELR	Q					Cmpd 125, +MSn(813.7), 18.9 min
6	gi|7767178	Chain A, Apolipoprotein E3 (Apoe3) Truncation Mutant 165	293	19180	13	8	10	6	237	1	0	1	555.01	1662.01	3	1662.79	-0.7801	120	134	0	57.87	0.0033	R	GEVQAMLGQSTEELR	V	Oxidation (M)	0.000002000000000.0			Cmpd 136, +MSn(555.4), 19.7 min
6	gi|7767178	Chain A, Apolipoprotein E3 (Apoe3) Truncation Mutant 165	293	19180	13	8	10	6	238	1	0	1	832.14	1662.27	2	1662.79	-0.5228	120	134	0	89.18	1.9e-06	R	GEVQAMLGQSTEELR	V	Oxidation (M)	0.000002000000000.0			Cmpd 135, +MSn(832.7), 19.7 min
6	gi|7767178	Chain A, Apolipoprotein E3 (Apoe3) Truncation Mutant 165	293	19180	13	8	10	6	240	1	0	0	865.75	1729.49	2	1729.84	-0.3515	76	90	0	81.84	9.5e-06	K	SELEEQLTPVAEETR	A					Cmpd 151, +MSn(866.2), 21.0 min
6	gi|7767178	Chain A, Apolipoprotein E3 (Apoe3) Truncation Mutant 165	293	19180	13	8	10	6	241	1	0	0	866.25	1730.49	2	1729.84	0.6485	76	90	0	82.17	9e-06	K	SELEEQLTPVAEETR	A					Cmpd 160, +MSn(866.7), 21.8 min
6	gi|7767178	Chain A, Apolipoprotein E3 (Apoe3) Truncation Mutant 165	293	19180	13	8	10	6	242	1	0	0	585.16	1752.46	3	1752.89	-0.4312	1	15	1	34.24	0.52	-	KVEQAVETEPEPELR	Q					Cmpd 118, +MSn(585.5), 18.4 min
6	gi|7767178	Chain A, Apolipoprotein E3 (Apoe3) Truncation Mutant 165	293	19180	13	8	10	6	243	1	0	0	877.24	1752.47	2	1752.89	-0.4239	1	15	1	79.68	1.5e-05	-	KVEQAVETEPEPELR	Q					Cmpd 117, +MSn(877.7), 18.4 min
6	gi|7767178	Chain A, Apolipoprotein E3 (Apoe3) Truncation Mutant 165	293	19180	13	8	10	6	155	1	0	0	910.68	2729.02	3	2729.39	-0.369	39	61	0	66.3	0.00096	R	WVQTLSEQVQEELLSSQVTQELR	A					Cmpd 247, +MSn(911.3), 27.4 min
7	gi|578815184	PREDICTED: clusterin isoform X1 [Homo sapiens]	93	57796	4	2	4	2	183	7	1	1	538.04	1074.07	2	1073.54	0.5302	211	219	0	16.15	37	R	IDSLLENDR	Q					Cmpd 132, +MSn(538.1), 19.4 min
7	gi|578815184	PREDICTED: clusterin isoform X1 [Homo sapiens]	93	57796	4	2	4	2	234	7	1	1	811.27	1620.53	2	1620.73	-0.2029	1	13	1	12.2	90	-	MQVCSQPQRGCVR	E	2 Carbamidomethyl (C); Oxidation (M)	0.2001000000100.0			Cmpd 213, +MSn(811.7), 25.3 min
7	gi|578815184	PREDICTED: clusterin isoform X1 [Homo sapiens]	93	57796	4	2	4	2	245	1	1	1	881.71	1761.41	2	1761.82	-0.4149	359	374	0	61.1	0.0012	R	EILSVDCSTNNPSQAK	L	Carbamidomethyl (C)	0.0000001000000000.0			Cmpd 122, +MSn(882.3), 18.8 min
7	gi|578815184	PREDICTED: clusterin isoform X1 [Homo sapiens]	93	57796	4	2	4	2	252	1	1	1	937.29	1872.57	2	1872.98	-0.4179	461	477	0	61.74	0.00096	K	LFDSDPITVTVPVEVSR	K					Cmpd 210, +MSn(937.8), 25.2 min
8	gi|230651	Chain A, Structure Of Prealbumin, Secondary, Tertiary And Quaternary Interactions Determined By Fourier Refinement At 1.8 Angstroms	76	13752	1	1	1	1	285	1	1	1	818.92	2453.74	3	2453.16	0.5784	49	70	0	75.53	3.4e-05	K	TSESGELHGLTTEEQFVEGIYK	V					Cmpd 207, +MSn(819.5), 25.0 min
9	gi|219978	prealbumin [Homo sapiens]	73		1	1	1	1	285	2	0	1	818.92	2453.74	3	2454.14	-0.4056	69	90	0	72.86	6.4e-05	K	TSESGELHGLTTEEEFVEGIYK	V					Cmpd 207, +MSn(819.5), 25.0 min
10	gi|281500696	Chain A, Crystal Structure Of Human Transthyretin (e54k)	73		1	1	1	1	285	2	0	1	818.92	2453.74	3	2453.2	0.542	49	70	1	72.86	6.4e-05	K	TSESGKLHGLTTEEEFVEGIYK	V					Cmpd 207, +MSn(819.5), 25.0 min
11	gi|1616766	cationic trypsinogen, partial [Homo sapiens]	57	9143	1	1	1	1	87	1	1	1	588.07	1174.13	2	1173.64	0.4827	36	45	0	56.74	0.0066	K	TLNNDIMLIK	L					Cmpd 182, +MSn(588.4), 23.6 min
12	gi|2921416	EEN-B2-L4 [Homo sapiens]	42	38715	1	0	1	0	187	1	1	1	1119.82	1118.81	1	1117.72	1.0904	328	336	2	41.59	0.31	K	KIVNIYKLK	D					Cmpd 175, +MSn(1120.4), 23.3 min
13	gi|21749316	unnamed protein product [Homo sapiens]	29	37138	2	0	1	0	247	1	1	1	897.66	1793.31	2	1792.78	0.5256	295	312	0	26.84	2.8	R	DSGGQTSAGCPSGWLGTR	R	Carbamidomethyl (C)	0.000000000100000000.0			Cmpd 186, +MSn(899.3), 23.8 min
13	gi|21749316	unnamed protein product [Homo sapiens]	29	37138	2	0	1	0	248	1	1	1	897.69	1793.37	2	1792.78	0.5856	295	312	0	27.99	2.2	R	DSGGQTSAGCPSGWLGTR	R	Carbamidomethyl (C)	0.000000000100000000.0			Cmpd 180, +MSn(898.3), 23.5 min
14	gi|6103602	KIAA0553 protein [Homo sapiens]	25	117929	3	0	3	0	248	2	0	1	897.69	1793.37	2	1793.8	-0.4334	54	70	1	12.33	80	K	ETSMTEPSEPGSKAEAK	K	Oxidation (M)	0.00020000000000000.0			Cmpd 180, +MSn(898.3), 23.5 min
14	gi|6103602	KIAA0553 protein [Homo sapiens]	25	117929	3	0	3	0	272	3	1	1	740.91	2219.71	3	2220.07	-0.3657	209	231	2	12.43	80	K	IVRSSGGRMDAPASGSACSGLNK	Q					Cmpd 214, +MSn(741.9), 25.3 min
14	gi|6103602	KIAA0553 protein [Homo sapiens]	25	117929	3	0	3	0	281	1	1	1	771.85	2312.53	3	2312.05	0.4831	2	22	2	25.22	3.8	M	RASEQMDGDNTTHPKNAPESK	K					Cmpd 205, +MSn(772.4), 24.7 min
15	gi|159163170	Chain A, Hr1b Domain From Prk1	19	9000	1	0	1	0	156	1	1	1	927.63	926.623	1	927.514	-0.891	1	9	0	18.71	23	-	GIPATNLSR	V					Cmpd 263, +MSn(927.6), 28.7 min
16	gi|116268107	uncharacterized protein C17orf50 [Homo sapiens]	18		1	1	1	1	81	1	1	1	274	545.985	2	546.24	-0.2543	168	174	0	17.66	0.042	K	AGAAGNS	-					Cmpd 98, +MSn(273.9), 14.7 min
17	gi|57997473	hypothetical protein [Homo sapiens]	17		1	0	1	0	95	1	1	1	232.8	695.378	3	696.428	-1.0501	525	531	0	16.76	1.8	R	VVAPGVR	M					Cmpd 94, +MSn(233.3), 14.1 min
