# Supplementary material for: Vitamin D Binding Protein Isoforms and Apolipoprotein E in Cerebrospinal Fluid as Prognostic Biomarkers of Multiple Sclerosis
Source: PLoS One. 2015 Jun 5;10(6):e0129291. doi: 10.1371/journal.pone.0129291 (PMC4457896; doi:10.1371/journal.pone.0129291)
Supplement: S3 Dataset — Details of protein identification, as provided by Mascot search algorithm, are reported for each identified spot (peptides assigned to the identified protein are evidenced in bold). (ZIP) [file pone.0129291.s003.zip › identificazioni/70.xlsx]

## Sheet: 70
Header	--------------------------------------------------------
Search title	70
Timestamp	2015-02-19T08:44:11Z
User	dc
Email	corpillo@bioindustrypark.it
Report URI	http://www.matrixscience.com/cgi/master_results.pl?file=../data/20150219/FTguIactE.dat
Peak list data path	70bis.mgf
Peak list format	Mascot generic
Search type	MIS
Mascot version	2.5.1
Database	NCBInr
Fasta file	NCBInr_20150213.fasta
Total sequences	59642736
Total residues	21322359704
Sequences after taxonomy filter	287470
Number of queries	299
Variable modifications	--------------------------------------------------------
Identifier	Name	Delta	Neutral loss(es)
1	Carbamidomethyl (C)	57.0215
2	Oxidation (M)	15.9949	0	63.9983
Search Parameters	--------------------------------------------------------
Taxonomy filter	. . . . . . . . . . . . . . . . Homo sapiens (human)
Enzyme	Trypsin
Maximum Missed Cleavages	2
Fixed modifications
Quantitation method	None
Variable modifications	Carbamidomethyl (C),Oxidation (M)
Peptide Mass Tolerance	1.2
Peptide Mass Tolerance Units	Da
Fragment Mass Tolerance	0.6
Fragment Mass Tolerance Units	Da
Mass values	Monoisotopic
Instrument type	ESI-TRAP
Isotope error mode	0
Format parameters	--------------------------------------------------------
Significance threshold	0.05
Max. number of hits	0
Use MudPIT protein scoring	1
Ions score cut-off	0
Include same-set proteins	0
Include sub-set proteins	0
Include unassigned	0
Require bold red	0
Use homology threshold	0
Group protein families	0
Show duplicate peptides	1
Protein hits	--------------------------------------------------------
prot_hit_num	prot_acc	prot_desc	prot_score	prot_mass	prot_matches	prot_matches_sig	prot_sequences	prot_sequences_sig	pep_query	pep_rank	pep_isbold	pep_isunique	pep_exp_mz	pep_exp_mr	pep_exp_z	pep_calc_mr	pep_delta	pep_start	pep_end	pep_miss	pep_score	pep_expect	pep_res_before	pep_seq	pep_res_after	pep_var_mod	pep_var_mod_pos	pep_summed_mod_pos	pep_local_mod_pos	pep_scan_title
1	gi|291922	complement factor B [Homo sapiens]	206	85450	10	8	10	8	136	1	1	1	494.69	987.365	2	987.542	-0.1768	292	299	0	40.74	0.2	K	CLVNLIEK	V	Carbamidomethyl (C)	0.10000000.0			Cmpd 114, +MSn(495.0), 23.1 min
1	gi|291922	complement factor B [Homo sapiens]	206	85450	10	8	10	8	140	1	1	1	508.14	1014.27	2	1014.53	-0.2691	671	679	0	45.51	0.045	K	DISEVVTPR	F					Cmpd 54, +MSn(508.2), 17.4 min
1	gi|291922	complement factor B [Homo sapiens]	206	85450	10	8	10	8	146	2	1	1	526.14	1050.27	2	1050.52	-0.2579	630	638	0	21.35	12	K	ALFVSEEEK	K					Cmpd 66, +MSn(526.3), 19.2 min
1	gi|291922	complement factor B [Homo sapiens]	206	85450	10	8	10	8	160	1	1	1	578.24	1154.47	2	1154.62	-0.1528	620	629	0	52.72	0.011	K	EELLPAQDIK	A					Cmpd 84, +MSn(578.4), 21.0 min
1	gi|291922	complement factor B [Homo sapiens]	206	85450	10	8	10	8	183	1	1	1	638.27	1274.53	2	1274.65	-0.1292	309	319	0	56.23	0.0054	R	YGLVTYATYPK	I					Cmpd 102, +MSn(638.7), 22.3 min
1	gi|291922	complement factor B [Homo sapiens]	206	85450	10	8	10	8	195	1	1	1	683.6	1365.19	2	1365.6	-0.4129	183	193	0	44.77	0.047	R	LEDSVTYHCSR	G	Carbamidomethyl (C)	0.00000000100.0			Cmpd 15, +MSn(684.0), 13.4 min
1	gi|291922	complement factor B [Homo sapiens]	206	85450	10	8	10	8	232	1	1	1	921.86	1841.71	2	1841.91	-0.2033	566	581	0	66.38	0.00038	K	EAGIPEFYDYDVALIK	L					Cmpd 185, +MSn(922.7), 27.4 min
1	gi|291922	complement factor B [Homo sapiens]	206	85450	10	8	10	8	236	1	1	1	957.79	1913.57	2	1913.84	-0.2746	680	696	0	72.16	8.4e-05	R	FLCTGGVSPYADPNTCR	G	2 Carbamidomethyl (C)	0.00100000000000010.0			Cmpd 87, +MSn(958.2), 21.1 min
1	gi|291922	complement factor B [Homo sapiens]	206	85450	10	8	10	8	280	1	1	1	884.92	2651.74	3	2651.19	0.5525	151	175	0	58.51	0.0021	R	WSGQTAICDNGAGYCSNPGIPIGTR	K	2 Carbamidomethyl (C)	0.0000000100000010000000000.0			Cmpd 109, +MSn(885.7), 22.7 min
1	gi|291922	complement factor B [Homo sapiens]	206	85450	10	8	10	8	285	1	1	1	938.92	2813.74	3	2814.37	-0.6305	51	74	0	57.45	0.0022	R	LLQEGQALEYVCPSGFYPYPVQTR	T	Carbamidomethyl (C)	0.000000000001000000000000.0			Cmpd 172, +MSn(939.6), 26.4 min
2	gi|553928502	anti-HIV-1 immunoglobulin heavy chain variable region, partial [Homo sapiens]	43	13200	1	0	1	0	159	1	1	1	575.69	1149.37	2	1148.63	0.7352	63	72	1	42.94	0.087	R	NFQGKVSLTR	N					Cmpd 80, +MSn(575.7), 20.6 min
3	gi|899271	complement C7 [Homo sapiens]	36	90954	1	0	1	0	223	1	1	1	821.78	1641.55	2	1641.73	-0.1891	577	591	0	36.43	0.34	K	DGFVQDEGTMFPVGK	N	Oxidation (M)	0.000000000200000.0			Cmpd 96, +MSn(822.2), 21.9 min
4	gi|194387988	unnamed protein product [Homo sapiens]	33	22707	1	0	1	0	173	1	1	1	1214.58	3640.72	3	3639.64	1.0754	143	177	0	32.58	2.9	R	GCFPFCCLFPSSCPTTSLMSPSATSLSPLTSTPTR	W	Oxidation (M)	0.00000000000000000020000000000000000.0			Cmpd 201, +MSn(1215.2), 28.7 min
5	gi|124484047	bcr-abl1 e19a2 chimeric protein [Homo sapiens]	31	56558	1	0	1	0	243	1	1	1	663.02	1986.04	3	1985.94	0.0944	42	59	0	31.47	1.4	R	SFSLTSVELQMPTNSCVK	L	Oxidation (M)	0.000000000020000000.0			Cmpd 184, +MSn(663.5), 27.3 min
6	gi|4589457	endonuclease G-like protein-2 [Homo sapiens]	29		1	0	1	0	58	1	1	1	672.31	671.303	1	670.34	0.9629	2	8	0	28.52	0.19	M	APAGNNK	F					Cmpd 82, +MSn(672.5), 20.8 min
7	gi|348041279	C-type lectin domain family 3 member A isoform 2 [Homo sapiens]	29		1	0	1	0	58	1	0	1	672.31	671.303	1	670.34	0.9629	105	111	0	28.52	0.19	R	AQPNGGK	R					Cmpd 82, +MSn(672.5), 20.8 min
8	gi|21749316	unnamed protein product [Homo sapiens]	26	37138	1	0	1	0	229	1	1	1	897.68	1793.35	2	1792.78	0.5656	295	312	0	26.02	3.4	R	DSGGQTSAGCPSGWLGTR	R	Carbamidomethyl (C)	0.000000000100000000.0			Cmpd 127, +MSn(898.3), 24.1 min
9	gi|119576099	retinoic acid induced 1, isoform CRA_d [Homo sapiens]	17		3	0	1	0	54	1	1	1	327.58	653.145	2	654.345	-1.1995	1022	1028	0	2.51	7.5	R	AGPASPR	Q					Cmpd 55, +MSn(327.8), 17.5 min
9	gi|119576099	retinoic acid induced 1, isoform CRA_d [Homo sapiens]	17		3	0	1	0	55	1	1	1	327.61	653.205	2	654.345	-1.1395	1022	1028	0	10.63	1.7	R	AGPASPR	Q					Cmpd 40, +MSn(327.7), 15.5 min
9	gi|119576099	retinoic acid induced 1, isoform CRA_d [Homo sapiens]	17		3	0	1	0	56	1	1	1	327.63	653.245	2	654.345	-1.0995	1022	1028	0	16.82	0.46	R	AGPASPR	Q					Cmpd 46, +MSn(327.7), 16.2 min
