# Supplementary material for: Vitamin D Binding Protein Isoforms and Apolipoprotein E in Cerebrospinal Fluid as Prognostic Biomarkers of Multiple Sclerosis
Source: PLoS One. 2015 Jun 5;10(6):e0129291. doi: 10.1371/journal.pone.0129291 (PMC4457896; doi:10.1371/journal.pone.0129291)
Supplement: S3 Dataset — Details of protein identification, as provided by Mascot search algorithm, are reported for each identified spot (peptides assigned to the identified protein are evidenced in bold). (ZIP) [file pone.0129291.s003.zip › identificazioni/72.xlsx]

## Sheet: 72
Header	--------------------------------------------------------
Search title	72
Timestamp	2015-02-19T08:54:38Z
User	dc
Email	corpillo@bioindustrypark.it
Report URI	http://www.matrixscience.com/cgi/master_results.pl?file=../data/20150219/FTguIaaSt.dat
Peak list data path	72.mgf
Peak list format	Mascot generic
Search type	MIS
Mascot version	2.5.1
Database	NCBInr
Fasta file	NCBInr_20150213.fasta
Total sequences	59642736
Total residues	21322359704
Sequences after taxonomy filter	287470
Number of queries	298
Variable modifications	--------------------------------------------------------
Identifier	Name	Delta	Neutral loss(es)
1	Carbamidomethyl (C)	57.0215
2	Oxidation (M)	15.9949	0	63.9983
Search Parameters	--------------------------------------------------------
Taxonomy filter	. . . . . . . . . . . . . . . . Homo sapiens (human)
Enzyme	Trypsin
Maximum Missed Cleavages	2
Fixed modifications
Quantitation method	None
Variable modifications	Carbamidomethyl (C),Oxidation (M)
Peptide Mass Tolerance	1.2
Peptide Mass Tolerance Units	Da
Fragment Mass Tolerance	0.6
Fragment Mass Tolerance Units	Da
Mass values	Monoisotopic
Instrument type	ESI-TRAP
Isotope error mode	0
Format parameters	--------------------------------------------------------
Significance threshold	0.05
Max. number of hits	0
Use MudPIT protein scoring	1
Ions score cut-off	0
Include same-set proteins	0
Include sub-set proteins	0
Include unassigned	0
Require bold red	0
Use homology threshold	0
Group protein families	0
Show duplicate peptides	1
Protein hits	--------------------------------------------------------
prot_hit_num	prot_acc	prot_desc	prot_score	prot_mass	prot_matches	prot_matches_sig	prot_sequences	prot_sequences_sig	pep_query	pep_rank	pep_isbold	pep_isunique	pep_exp_mz	pep_exp_mr	pep_exp_z	pep_calc_mr	pep_delta	pep_start	pep_end	pep_miss	pep_score	pep_expect	pep_res_before	pep_seq	pep_res_after	pep_var_mod	pep_var_mod_pos	pep_summed_mod_pos	pep_local_mod_pos	pep_scan_title
1	gi|291922	complement factor B [Homo sapiens]	221	85450	12	6	12	6	112	1	1	1	494.72	987.425	2	987.542	-0.1168	292	299	0	44.11	0.096	K	CLVNLIEK	V	Carbamidomethyl (C)	0.10000000.0			Cmpd 96, +MSn(495.0), 23.5 min
1	gi|291922	complement factor B [Homo sapiens]	221	85450	12	6	12	6	123	1	1	1	540.29	1078.57	2	1078.58	-0.0117	697	707	0	38.11	0.33	R	GDSGGPLIVHK	R					Cmpd 35, +MSn(540.7), 17.8 min
1	gi|291922	complement factor B [Homo sapiens]	221	85450	12	6	12	6	132	1	1	1	564.15	1126.29	2	1126.49	-0.2076	659	668	0	36.63	0.3	R	DAQYAPGYDK	V					Cmpd 28, +MSn(564.4), 16.6 min
1	gi|291922	complement factor B [Homo sapiens]	221	85450	12	6	12	6	136	1	1	1	578.24	1154.47	2	1154.62	-0.1528	620	629	0	50.16	0.019	K	EELLPAQDIK	A					Cmpd 77, +MSn(578.5), 21.8 min
1	gi|291922	complement factor B [Homo sapiens]	221	85450	12	6	12	6	138	1	1	1	590.2	1178.39	2	1178.62	-0.2328	630	639	1	36.81	0.37	K	ALFVSEEEKK	L					Cmpd 50, +MSn(590.5), 19.5 min
1	gi|291922	complement factor B [Homo sapiens]	221	85450	12	6	12	6	169	1	1	1	638.26	1274.51	2	1274.65	-0.1492	309	319	0	65.77	0.00058	R	YGLVTYATYPK	I					Cmpd 84, +MSn(639.3), 22.8 min
1	gi|291922	complement factor B [Homo sapiens]	221	85450	12	6	12	6	171	1	1	1	651.22	1300.43	2	1300.64	-0.2191	609	619	0	44.56	0.058	R	LPPTTTCQQQK	E	Carbamidomethyl (C)	0.00000010000.0			Cmpd 26, +MSn(651.2), 15.3 min
1	gi|291922	complement factor B [Homo sapiens]	221	85450	12	6	12	6	189	1	1	1	456.2	1365.58	3	1365.6	-0.0201	183	193	0	34.2	0.77	R	LEDSVTYHCSR	G	Carbamidomethyl (C)	0.00000000100.0			Cmpd 29, +MSn(456.1), 16.9 min
1	gi|291922	complement factor B [Homo sapiens]	221	85450	12	6	12	6	194	1	1	1	701.7	1401.39	2	1401.65	-0.267	338	348	0	55.87	0.0039	K	QLNEINYEDHK	L					Cmpd 42, +MSn(702.1), 18.3 min
1	gi|291922	complement factor B [Homo sapiens]	221	85450	12	6	12	6	200	1	1	1	754.75	1507.49	2	1507.68	-0.1936	324	337	0	91.15	1.4e-06	K	VSEADSSNADWVTK	Q					Cmpd 48, +MSn(755.2), 19.4 min
1	gi|291922	complement factor B [Homo sapiens]	221	85450	12	6	12	6	225	1	1	1	921.79	1841.57	2	1841.91	-0.3433	566	581	0	51.17	0.01	K	EAGIPEFYDYDVALIK	L					Cmpd 168, +MSn(922.6), 27.6 min
1	gi|291922	complement factor B [Homo sapiens]	221	85450	12	6	12	6	229	1	1	1	957.75	1913.49	2	1913.84	-0.3546	680	696	0	69.06	0.00017	R	FLCTGGVSPYADPNTCR	G	2 Carbamidomethyl (C)	0.00100000000000010.0			Cmpd 76, +MSn(958.5), 21.7 min
2	gi|28317	unnamed protein product [Homo sapiens]	174	59492	4	4	4	4	124	1	1	1	545.72	1089.43	2	1089.52	-0.0982	148	156	0	60.95	0.0019	K	VTMQNLNDR	L					Cmpd 38, +MSn(546.0), 18.1 min
2	gi|28317	unnamed protein product [Homo sapiens]	174	59492	4	4	4	4	137	1	1	1	583.13	1164.25	2	1164.58	-0.332	442	450	0	56.63	0.0032	R	LENEIQTYR	S					Cmpd 46, +MSn(583.3), 19.0 min
2	gi|28317	unnamed protein product [Homo sapiens]	174	59492	4	4	4	4	188	1	1	1	683.28	1364.55	2	1364.63	-0.0866	323	333	0	80.89	1.7e-05	R	SQYEQLAEQNR	K					Cmpd 36, +MSn(683.8), 17.9 min
2	gi|28317	unnamed protein product [Homo sapiens]	174	59492	4	4	4	4	190	1	1	1	691.21	1380.41	2	1380.64	-0.2354	166	177	0	99.69	1.6e-07	R	ALEESNYELEGK	I					Cmpd 51, +MSn(691.6), 19.5 min
3	gi|189054178	unnamed protein product [Homo sapiens]	86	65980	4	2	4	2	117	1	1	1	517.24	1032.47	2	1032.51	-0.0433	484	492	0	29.82	2.5	R	TLLEGEESR	M					Cmpd 40, +MSn(517.0), 18.2 min
3	gi|189054178	unnamed protein product [Homo sapiens]	86	65980	4	2	4	2	120	1	1	1	533.21	1064.41	2	1064.51	-0.1084	356	364	0	45.08	0.063	K	AQYEDIAQK	S					Cmpd 31, +MSn(533.5), 17.1 min
3	gi|189054178	unnamed protein product [Homo sapiens]	86	65980	4	2	4	2	130	1	1	1	563.22	1124.43	2	1124.53	-0.1095	367	376	0	58.75	0.0024	K	AEAESLYQSK	Y					Cmpd 33, +MSn(563.6), 17.4 min
3	gi|189054178	unnamed protein product [Homo sapiens]	86	65980	4	2	4	2	172	1	1	1	651.69	1301.37	2	1301.71	-0.3424	344	355	0	65.15	0.00046	R	SLDLDSIIAEVK	A					Cmpd 170, +MSn(652.2), 27.8 min
4	gi|181402	epidermal cytokeratin 2 [Homo sapiens]	52	65825	1	1	1	1	150	1	1	1	597.16	1192.31	2	1192.61	-0.3033	381	390	0	51.94	0.011	K	YEELQVTVGR	H					Cmpd 71, +MSn(597.7), 21.1 min
5	gi|440575811	alternative protein CSF2RB [Homo sapiens]	45	11638	2	1	1	1	28	1	1	1	428.53	855.045	2	855.518	-0.4723	61	68	0	19.49	34	R	LASIVTPR	N					Cmpd 64, +MSn(430.1), 20.6 min
5	gi|440575811	alternative protein CSF2RB [Homo sapiens]	45	11638	2	1	1	1	96	1	1	1	428.53	855.045	2	855.518	-0.4723	61	68	0	44.66	0.035	R	LASIVTPR	N					Cmpd 59, +MSn(429.0), 20.2 min
6	gi|21749316	unnamed protein product [Homo sapiens]	36	37138	1	0	1	0	100	1	1	1	897.76	1793.51	2	1792.78	0.7256	295	312	0	35.56	1.2	R	DSGGQTSAGCPSGWLGTR	R	Carbamidomethyl (C)	0.000000000100000000.0			Cmpd 109, +MSn(898.4), 24.5 min
