# Supplementary material for: Vitamin D Binding Protein Isoforms and Apolipoprotein E in Cerebrospinal Fluid as Prognostic Biomarkers of Multiple Sclerosis
Source: PLoS One. 2015 Jun 5;10(6):e0129291. doi: 10.1371/journal.pone.0129291 (PMC4457896; doi:10.1371/journal.pone.0129291)
Supplement: S3 Dataset — Details of protein identification, as provided by Mascot search algorithm, are reported for each identified spot (peptides assigned to the identified protein are evidenced in bold). (ZIP) [file pone.0129291.s003.zip › identificazioni/97.xlsx]

## Sheet: 97
Header	--------------------------------------------------------
Search title	97
Timestamp	2015-02-19T09:12:11Z
User	dc
Email	corpillo@bioindustrypark.it
Report URI	http://www.matrixscience.com/cgi/master_results.pl?file=../data/20150219/FTguIaaTS.dat
Peak list data path	97.mgf
Peak list format	Mascot generic
Search type	MIS
Mascot version	2.5.1
Database	NCBInr
Fasta file	NCBInr_20150213.fasta
Total sequences	59642736
Total residues	21322359704
Sequences after taxonomy filter	287470
Number of queries	300
Variable modifications	--------------------------------------------------------
Identifier	Name	Delta	Neutral loss(es)
1	Carbamidomethyl (C)	57.0215
2	Oxidation (M)	15.9949	0	63.9983
Search Parameters	--------------------------------------------------------
Taxonomy filter	. . . . . . . . . . . . . . . . Homo sapiens (human)
Enzyme	Trypsin
Maximum Missed Cleavages	2
Fixed modifications
Quantitation method	None
Variable modifications	Carbamidomethyl (C),Oxidation (M)
Peptide Mass Tolerance	1.2
Peptide Mass Tolerance Units	Da
Fragment Mass Tolerance	0.6
Fragment Mass Tolerance Units	Da
Mass values	Monoisotopic
Instrument type	ESI-TRAP
Isotope error mode	0
Format parameters	--------------------------------------------------------
Significance threshold	0.05
Max. number of hits	0
Use MudPIT protein scoring	1
Ions score cut-off	0
Include same-set proteins	0
Include sub-set proteins	0
Include unassigned	0
Require bold red	0
Use homology threshold	0
Group protein families	0
Show duplicate peptides	1
Protein hits	--------------------------------------------------------
prot_hit_num	prot_acc	prot_desc	prot_score	prot_mass	prot_matches	prot_matches_sig	prot_sequences	prot_sequences_sig	pep_query	pep_rank	pep_isbold	pep_isunique	pep_exp_mz	pep_exp_mr	pep_exp_z	pep_calc_mr	pep_delta	pep_start	pep_end	pep_miss	pep_score	pep_expect	pep_res_before	pep_seq	pep_res_after	pep_var_mod	pep_var_mod_pos	pep_summed_mod_pos	pep_local_mod_pos	pep_scan_title
1	gi|4504165	gelsolin isoform a precursor [Homo sapiens]	416	85644	22	11	20	11	67	7	1	1	378.12	754.225	2	754.459	-0.2334	578	584	0	19.97	3	R	AVEVLPK	A					Cmpd 77, +MSn(378.2), 18.9 min
1	gi|4504165	gelsolin isoform a precursor [Homo sapiens]	416	85644	22	11	20	11	69	1	1	1	379.13	756.245	2	756.475	-0.2291	742	748	0	53.9	0.0026	R	TPITVVK	Q					Cmpd 72, +MSn(379.4), 18.4 min
1	gi|4504165	gelsolin isoform a precursor [Homo sapiens]	416	85644	22	11	20	11	82	1	1	1	420.12	838.225	2	838.401	-0.1753	669	675	0	36.62	0.23	R	LFACSNK	I	Carbamidomethyl (C)	0.0001000.0			Cmpd 54, +MSn(420.3), 17.0 min
1	gi|4504165	gelsolin isoform a precursor [Homo sapiens]	416	85644	22	11	20	11	88	1	1	1	441.69	881.365	2	881.449	-0.084	361	368	0	39.09	0.21	K	TASDFITK	M					Cmpd 74, +MSn(441.8), 18.6 min
1	gi|4504165	gelsolin isoform a precursor [Homo sapiens]	416	85644	22	11	20	11	90	1	1	1	444.13	886.245	2	886.487	-0.2418	616	623	0	78.81	2.4e-05	K	TGAQELLR	V					Cmpd 81, +MSn(444.2), 19.3 min
1	gi|4504165	gelsolin isoform a precursor [Homo sapiens]	416	85644	22	11	20	11	106	1	1	0	499.7	997.385	2	997.534	-0.1491	65	72	0	28.75	2.3	K	EPGLQIWR	V					Cmpd 137, +MSn(500.0), 23.7 min
1	gi|4504165	gelsolin isoform a precursor [Homo sapiens]	416	85644	22	11	20	11	107	1	1	1	500.14	998.265	2	998.489	-0.2239	33	43	0	37.09	0.28	R	GASQAGAPQGR	V					Cmpd 37, +MSn(500.5), 14.0 min
1	gi|4504165	gelsolin isoform a precursor [Homo sapiens]	416	85644	22	11	20	11	122	1	1	1	537.64	1073.27	2	1073.51	-0.2447	554	564	0	46.35	0.037	R	EGGQTAPASTR	L					Cmpd 36, +MSn(537.9), 13.9 min
1	gi|4504165	gelsolin isoform a precursor [Homo sapiens]	416	85644	22	11	20	11	123	1	1	1	539.65	1077.29	2	1077.51	-0.2236	730	738	0	57.29	0.003	R	YIETDPANR	D					Cmpd 51, +MSn(539.9), 16.6 min
1	gi|4504165	gelsolin isoform a precursor [Homo sapiens]	416	85644	22	11	20	11	160	2	1	1	638.23	1274.45	2	1274.71	-0.2641	178	188	0	14.82	63	K	HVVPNEVVVQR	L					Cmpd 73, +MSn(638.6), 18.5 min
1	gi|4504165	gelsolin isoform a precursor [Homo sapiens]	416	85644	22	11	20	11	168	1	1	1	660.24	1318.47	2	1318.69	-0.2226	585	597	0	78.87	2.9e-05	K	AGALNSNDAFVLK	T					Cmpd 129, +MSn(660.7), 22.8 min
1	gi|4504165	gelsolin isoform a precursor [Homo sapiens]	416	85644	22	11	20	11	169	1	1	1	440.6	1318.78	3	1319.58	-0.8034	328	338	0	33.87	0.95	K	SEDCFILDHGK	D	Carbamidomethyl (C)	0.00010000000.0			Cmpd 103, +MSn(441.1), 20.8 min
1	gi|4504165	gelsolin isoform a precursor [Homo sapiens]	416	85644	22	11	20	11	170	1	1	1	660.53	1319.05	2	1319.58	-0.5362	328	338	0	35.29	0.47	K	SEDCFILDHGK	D	Carbamidomethyl (C)	0.00010000000.0			Cmpd 104, +MSn(661.0), 20.9 min
1	gi|4504165	gelsolin isoform a precursor [Homo sapiens]	416	85644	22	11	20	11	207	1	1	1	833.24	1664.47	2	1664.77	-0.3086	714	728	1	74.22	6e-05	K	DSQEEEKTEALTSAK	R					Cmpd 57, +MSn(833.3), 17.3 min
1	gi|4504165	gelsolin isoform a precursor [Homo sapiens]	416	85644	22	11	20	11	214	1	1	0	861.76	1721.51	2	1721.83	-0.3246	148	162	0	80	1.5e-05	R	EVQGFESATFLGYFK	S					Cmpd 206, +MSn(862.0), 27.8 min
1	gi|4504165	gelsolin isoform a precursor [Homo sapiens]	416	85644	22	11	20	11	218	1	1	1	915.3	1828.59	2	1828.96	-0.3716	374	390	0	57.77	0.0023	K	QTQVSVLPEGGETPLFK	Q					Cmpd 154, +MSn(915.3), 24.8 min
1	gi|4504165	gelsolin isoform a precursor [Homo sapiens]	416	85644	22	11	20	11	219	1	1	1	919.22	1836.43	2	1836.89	-0.4639	598	615	0	87.48	2.7e-06	K	TPSAAYLWVGTGASEAEK	T					Cmpd 147, +MSn(919.6), 24.2 min
1	gi|4504165	gelsolin isoform a precursor [Homo sapiens]	416	85644	22	11	20	11	138	1	1	1	1136.3	2270.59	2	2271.08	-0.4953	627	648	0	42.15	0.26	R	AQPVQVAEGSEPDGFWEALGGK	A					Cmpd 183, +MSn(1136.8), 26.5 min
1	gi|4504165	gelsolin isoform a precursor [Homo sapiens]	416	85644	22	11	20	11	247	1	1	1	757.9	2270.68	3	2271.08	-0.4026	627	648	0	62.89	0.00069	R	AQPVQVAEGSEPDGFWEALGGK	A					Cmpd 181, +MSn(758.4), 26.4 min
1	gi|4504165	gelsolin isoform a precursor [Homo sapiens]	416	85644	22	11	20	11	260	1	1	1	796.21	2385.61	3	2386.14	-0.5319	398	419	0	87.61	2.8e-06	R	DPDQTDGLGLSYLSSHIANVER	V					Cmpd 172, +MSn(796.7), 25.9 min
1	gi|4504165	gelsolin isoform a precursor [Homo sapiens]	416	85644	22	11	20	11	274	1	1	1	727.03	2904.09	4	2904.27	-0.1746	420	447	0	21.66	8.7	R	VPFDAATLHTSTAMAAQHGMDDDGTGQK	Q	2 Oxidation (M)	0.0000000000000200000200000000.0			Cmpd 98, +MSn(727.3), 20.4 min
1	gi|4504165	gelsolin isoform a precursor [Homo sapiens]	416	85644	22	11	20	11	296	2	1	1	1069.1	4272.37	4	4272.09	0.2774	486	525	0	5.67	220	R	QGQIIYNWQGAQSTQDEVAASAILTAQLDEELGGTPVQSR	V					Cmpd 220, +MSn(1070.6), 28.7 min
2	gi|189054178	unnamed protein product [Homo sapiens]	305	65980	14	9	14	9	44	4	1	1	546.2	545.193	1	546.251	-1.0583	39	45	0	3.44	1.7	R	SGGGGGR	F					Cmpd 297, +MSn(546.3), 46.8 min
2	gi|189054178	unnamed protein product [Homo sapiens]	305	65980	14	9	14	9	113	1	1	1	517.14	1032.27	2	1032.51	-0.2433	484	492	0	26.28	4	R	TLLEGEESR	M					Cmpd 70, +MSn(517.2), 18.3 min
2	gi|189054178	unnamed protein product [Homo sapiens]	305	65980	14	9	14	9	118	1	1	1	533.17	1064.33	2	1064.51	-0.1884	356	364	0	43.63	0.075	K	AQYEDIAQK	S					Cmpd 55, +MSn(533.3), 17.1 min
2	gi|189054178	unnamed protein product [Homo sapiens]	305	65980	14	9	14	9	125	1	1	1	546.67	1091.33	2	1091.5	-0.1701	603	616	0	54.44	0.0063	R	GSGGGSSGGSIGGR	G					Cmpd 39, +MSn(546.7), 14.3 min
2	gi|189054178	unnamed protein product [Homo sapiens]	305	65980	14	9	14	9	140	2	1	0	590.09	1178.17	2	1178.59	-0.4277	377	386	0	74.87	4.8e-05	K	YEELQITAGR	H					Cmpd 102, +MSn(590.5), 20.8 min
2	gi|189054178	unnamed protein product [Homo sapiens]	305	65980	14	9	14	9	159	1	1	1	633.19	1264.37	2	1264.63	-0.2645	278	288	0	56.94	0.0036	R	TNAENEFVTIK	K					Cmpd 111, +MSn(633.5), 21.5 min
2	gi|189054178	unnamed protein product [Homo sapiens]	305	65980	14	9	14	9	161	2	1	1	639.3	1276.59	2	1276.7	-0.1172	473	483	0	52.93	0.012	K	LALDLEIATYR	T					Cmpd 170, +MSn(639.5), 25.8 min
2	gi|189054178	unnamed protein product [Homo sapiens]	305	65980	14	9	14	9	163	1	1	1	651.81	1301.61	2	1301.71	-0.1024	344	355	0	80.76	1.9e-05	R	SLDLDSIIAEVK	A					Cmpd 202, +MSn(652.2), 27.5 min
2	gi|189054178	unnamed protein product [Homo sapiens]	305	65980	14	9	14	9	176	1	1	1	679.21	1356.41	2	1356.69	-0.283	444	455	0	72.62	8.7e-05	K	LNDLEDALQQAK	E					Cmpd 128, +MSn(679.6), 22.8 min
2	gi|189054178	unnamed protein product [Homo sapiens]	305	65980	14	9	14	9	181	1	1	1	692.24	1382.47	2	1382.68	-0.2176	186	197	0	87.56	2.8e-06	K	SLNNQFASFIDK	V					Cmpd 155, +MSn(692.7), 24.9 min
2	gi|189054178	unnamed protein product [Homo sapiens]	305	65980	14	9	14	9	192	1	1	0	738.14	1474.27	2	1474.78	-0.5125	200	211	0	83.18	7.4e-06	R	FLEQQNQVLQTK	W					Cmpd 99, +MSn(739.0), 20.5 min
2	gi|189054178	unnamed protein product [Homo sapiens]	305	65980	14	9	14	9	205	1	1	1	829.22	1656.43	2	1656.79	-0.3602	13	29	0	62.63	0.00078	R	SGGGFSSGSAGIINYQR	R					Cmpd 112, +MSn(829.5), 21.5 min
2	gi|189054178	unnamed protein product [Homo sapiens]	305	65980	14	9	14	9	213	1	1	1	572.78	1715.32	3	1715.84	-0.5256	418	432	0	17.9	23	K	QISNLQQSISDAEQR	G					Cmpd 116, +MSn(574.7), 21.6 min
2	gi|189054178	unnamed protein product [Homo sapiens]	305	65980	14	9	14	9	259	1	1	1	795.14	2382.4	3	2382.94	-0.5465	519	549	0	41.42	0.12	R	GGGGGGYGSGGSSYGSGGGSYGSGGGGGGGR	G					Cmpd 52, +MSn(795.2), 16.7 min
3	gi|31074631	keratin 1b [Homo sapiens]	118	61763	2	2	2	2	140	1	0	1	590.09	1178.17	2	1177.61	0.5563	361	370	0	78.54	2.1e-05	K	YQELQITAGR	H					Cmpd 102, +MSn(590.5), 20.8 min
3	gi|31074631	keratin 1b [Homo sapiens]	118	61763	2	2	2	2	192	1	0	0	738.14	1474.27	2	1474.78	-0.5125	184	195	0	83.18	7.4e-06	R	FLEQQNQVLQTK	W					Cmpd 99, +MSn(739.0), 20.5 min
4	gi|435476	cytokeratin 9 [Homo sapiens]	103	62092	7	4	7	4	116	1	1	1	530.66	1059.31	2	1059.56	-0.2506	225	233	0	49.29	0.021	K	TLLDIDNTR	M					Cmpd 117, +MSn(530.7), 21.8 min
4	gi|435476	cytokeratin 9 [Homo sapiens]	103	62092	7	4	7	4	118	5	0	1	533.17	1064.33	2	1064.49	-0.1666	155	163	0	21.12	13	K	STMQELNSR	L					Cmpd 55, +MSn(533.3), 17.1 min
4	gi|435476	cytokeratin 9 [Homo sapiens]	103	62092	7	4	7	4	131	2	1	1	561.1	1120.19	2	1120.58	-0.391	328	336	0	17.02	31	R	QEYEQLIAK	N					Cmpd 96, +MSn(561.5), 20.3 min
4	gi|435476	cytokeratin 9 [Homo sapiens]	103	62092	7	4	7	4	149	1	1	1	616.68	1231.35	2	1231.59	-0.2451	14	29	0	52.06	0.011	R	SGGGGGGGLGSGGSIR	S					Cmpd 53, +MSn(616.9), 16.9 min
4	gi|435476	cytokeratin 9 [Homo sapiens]	103	62092	7	4	7	4	150	1	1	1	618.1	1234.19	2	1234.52	-0.336	47	59	0	20.88	13	R	FSSSSGYGGGSSR	V					Cmpd 46, +MSn(618.5), 15.8 min
4	gi|435476	cytokeratin 9 [Homo sapiens]	103	62092	7	4	7	4	268	1	1	1	837.25	2508.73	3	2509.12	-0.3963	450	472	0	56.27	0.0028	K	EIETYHNLLEGGQEDFESSGAGK	I					Cmpd 134, +MSn(837.8), 23.4 min
4	gi|435476	cytokeratin 9 [Homo sapiens]	103	62092	7	4	7	4	273	1	1	1	967.94	2900.8	3	2901.4	-0.605	200	224	1	55.18	0.0034	K	NYSPYYNTIDDLKDQIVDLTVGNNK	T					Cmpd 225, +MSn(968.4), 28.9 min
5	gi|28317	unnamed protein product [Homo sapiens]	96	59492	6	3	6	3	112	1	1	1	516.23	1030.45	2	1030.59	-0.1456	258	266	0	33.2	1.2	R	VLDELTLTK	A					Cmpd 119, +MSn(516.5), 22.2 min
5	gi|28317	unnamed protein product [Homo sapiens]	96	59492	6	3	6	3	124	1	1	0	545.65	1089.29	2	1089.52	-0.2382	148	156	0	34.01	0.66	K	VTMQNLNDR	L					Cmpd 67, +MSn(545.9), 18.1 min
5	gi|28317	unnamed protein product [Homo sapiens]	96	59492	6	3	6	3	127	1	1	1	555.11	1108.21	2	1108.48	-0.2771	335	343	0	33.61	0.57	K	DAEAWFNEK	S					Cmpd 121, +MSn(555.2), 22.4 min
5	gi|28317	unnamed protein product [Homo sapiens]	96	59492	6	3	6	3	178	1	1	1	683.17	1364.33	2	1364.63	-0.3066	323	333	0	50.42	0.014	R	SQYEQLAEQNR	K					Cmpd 66, +MSn(683.4), 18.0 min
5	gi|28317	unnamed protein product [Homo sapiens]	96	59492	6	3	6	3	180	1	1	1	691.17	1380.33	2	1380.64	-0.3154	166	177	0	69.77	0.00015	R	ALEESNYELEGK	I					Cmpd 85, +MSn(691.0), 19.5 min
5	gi|28317	unnamed protein product [Homo sapiens]	96	59492	6	3	6	3	212	1	1	1	854.18	1706.35	2	1706.76	-0.4195	41	59	0	50.5	0.014	K	GSLGGGFSSGGFSGGSFSR	G					Cmpd 131, +MSn(854.7), 23.0 min
6	gi|181402	epidermal cytokeratin 2 [Homo sapiens]	83	65825	2	1	2	1	126	1	1	0	554.13	1106.25	2	1106.54	-0.2902	360	368	0	36.17	0.36	K	AQYEEIAQR	S					Cmpd 62, +MSn(554.8), 17.7 min
6	gi|181402	epidermal cytokeratin 2 [Homo sapiens]	83	65825	2	1	2	1	192	1	0	0	738.14	1474.27	2	1474.78	-0.5125	204	215	0	83.18	7.4e-06	R	FLEQQNQVLQTK	W					Cmpd 99, +MSn(739.0), 20.5 min
7	gi|1195531	type I keratin 16 [Homo sapiens]	82	51206	2	1	2	1	124	1	0	0	545.65	1089.29	2	1089.52	-0.2382	119	127	0	34.01	0.66	K	VTMQNLNDR	L					Cmpd 67, +MSn(545.9), 18.1 min
7	gi|1195531	type I keratin 16 [Homo sapiens]	82	51206	2	1	2	1	174	1	1	1	669.64	1337.27	2	1337.66	-0.3921	42	55	0	82.44	9.3e-06	R	APSTYGGGLSVSSR	F					Cmpd 80, +MSn(669.9), 19.1 min
8	gi|672883584	Chain G, Complex Of Atp-actin With The C-terminal Actin-binding Domain Of Tropomodulin	80	35979	3	1	3	1	106	1	0	0	499.7	997.385	2	997.534	-0.1491	14	21	0	28.75	2.3	K	EPGLQIWR	V					Cmpd 137, +MSn(500.0), 23.7 min
8	gi|672883584	Chain G, Complex Of Atp-actin With The C-terminal Actin-binding Domain Of Tropomodulin	80	35979	3	1	3	1	214	1	0	0	861.76	1721.51	2	1721.83	-0.3246	97	111	0	80	1.5e-05	R	EVQGFESATFLGYFK	S					Cmpd 206, +MSn(862.0), 27.8 min
8	gi|672883584	Chain G, Complex Of Atp-actin With The C-terminal Actin-binding Domain Of Tropomodulin	80	35979	3	1	3	1	249	3	1	1	761.58	2281.72	3	2281.18	0.5405	204	224	1	16.01	36	K	FSIVGTRSNDPVAYALAEMLK	E					Cmpd 173, +MSn(762.0), 25.9 min
9	gi|119617032	keratin 6B, isoform CRA_a [Homo sapiens]	75	59874	2	1	2	1	126	1	0	0	554.13	1106.25	2	1106.54	-0.2902	338	346	0	36.17	0.36	K	AQYEEIAQR	S					Cmpd 62, +MSn(554.8), 17.7 min
9	gi|119617032	keratin 6B, isoform CRA_a [Homo sapiens]	75	59874	2	1	2	1	140	2	0	0	590.09	1178.17	2	1178.59	-0.4277	359	368	0	74.87	4.8e-05	K	YEELQITAGR	H					Cmpd 102, +MSn(590.5), 20.8 min
10	gi|34535144	unnamed protein product [Homo sapiens]	68	22329	1	1	1	1	161	1	0	1	639.3	1276.59	2	1275.76	0.8304	179	189	1	68.17	0.00036	K	LALDIKIATYR	K					Cmpd 170, +MSn(639.5), 25.8 min
11	gi|1335074	unnamed protein product [Homo sapiens]	53	7974	3	1	2	1	106	1	0	0	499.7	997.385	2	997.534	-0.1491	17	24	0	28.75	2.3	K	EPGLQIWR	V					Cmpd 137, +MSn(500.0), 23.7 min
11	gi|1335074	unnamed protein product [Homo sapiens]	53	7974	3	1	2	1	199	1	1	1	514.78	1541.32	3	1541.75	-0.4366	1	13	0	44.76	0.045	-	PNSMVVEHPEFLK	A	Oxidation (M)	0.0002000000000.0			Cmpd 105, +MSn(515.0), 21.0 min
11	gi|1335074	unnamed protein product [Homo sapiens]	53	7974	3	1	2	1	200	1	1	1	771.7	1541.39	2	1541.75	-0.3694	1	13	0	39.02	0.17	-	PNSMVVEHPEFLK	A	Oxidation (M)	0.0002000000000.0			Cmpd 106, +MSn(771.8), 21.1 min
12	gi|34073	cytokeratin 4 (408 AA) [Homo sapiens]	53	45479	2	1	2	1	126	1	0	0	554.13	1106.25	2	1106.54	-0.2902	201	209	0	36.17	0.36	R	AQYEEIAQR	S					Cmpd 62, +MSn(554.8), 17.7 min
12	gi|34073	cytokeratin 4 (408 AA) [Homo sapiens]	53	45479	2	1	2	1	161	2	0	1	639.3	1276.59	2	1276.7	-0.1172	318	328	0	52.93	0.012	K	LALDIEIATYR	K					Cmpd 170, +MSn(639.5), 25.8 min
13	gi|386848	keratin [Homo sapiens]	48	51630	2	1	2	1	124	1	0	0	545.65	1089.29	2	1089.52	-0.2382	117	125	0	34.01	0.66	K	VTMQNLNDR	L					Cmpd 67, +MSn(545.9), 18.1 min
13	gi|386848	keratin [Homo sapiens]	48	51630	2	1	2	1	177	1	1	0	681.21	1360.41	2	1360.68	-0.278	316	328	0	47.71	0.028	R	EVATNSELVQSGK	S					Cmpd 60, +MSn(681.5), 17.5 min
14	gi|4557701	keratin, type I cytoskeletal 17 [Homo sapiens]	48	48076	2	1	2	1	177	1	0	0	681.21	1360.41	2	1360.68	-0.278	285	297	0	47.71	0.028	R	EVATNSELVQSGK	S					Cmpd 60, +MSn(681.5), 17.5 min
14	gi|4557701	keratin, type I cytoskeletal 17 [Homo sapiens]	48	48076	2	1	2	1	259	2	0	1	795.14	2382.4	3	2383.11	-0.7099	16	41	2	15.51	45	K	GSSGLGGGSSRTSCRLSGGLGAGSCR	L	Carbamidomethyl (C)	0.00000000000000000000000010.0			Cmpd 52, +MSn(795.2), 16.7 min
15	gi|47169089	Chain A, Nmr Structure Of The La Motif Of Human La Protein	47		1	1	1	1	96	1	1	1	453.63	905.245	2	904.538	0.7073	35	41	1	47.12	0.034	K	FLKEQIK	L					Cmpd 48, +MSn(453.6), 16.3 min
16	gi|119603781	hypothetical protein FLJ23834, isoform CRA_a [Homo sapiens]	47		1	1	1	1	90	2	0	1	444.13	886.245	2	885.492	0.7535	746	753	2	46.67	0.039	K	TGKNKEPL	-					Cmpd 81, +MSn(444.2), 19.3 min
17	gi|4557699	keratin, type I cytoskeletal 12 [Homo sapiens]	34	53478	1	0	1	0	127	1	0	1	555.11	1108.21	2	1107.52	0.6818	315	323	0	33.61	0.57	K	DAEAWFIEK	S					Cmpd 121, +MSn(555.2), 22.4 min
18	gi|1932729	estrogen sulfotransferase, partial [Homo sapiens]	30	13606	1	0	1	0	217	1	1	1	906.79	1811.57	2	1811	0.5673	1	15	2	29.64	1.8	-	GKSPRVLFLFYEDLK	E					Cmpd 168, +MSn(907.1), 25.7 min
19	gi|21749316	unnamed protein product [Homo sapiens]	28	37138	1	0	1	0	216	1	1	1	897.63	1793.25	2	1792.78	0.4656	295	312	0	27.65	2.4	R	DSGGQTSAGCPSGWLGTR	R	Carbamidomethyl (C)	0.000000000100000000.0			Cmpd 149, +MSn(898.3), 24.4 min
