# Supplementary material for: Vitamin D Binding Protein Isoforms and Apolipoprotein E in Cerebrospinal Fluid as Prognostic Biomarkers of Multiple Sclerosis
Source: PLoS One. 2015 Jun 5;10(6):e0129291. doi: 10.1371/journal.pone.0129291 (PMC4457896; doi:10.1371/journal.pone.0129291)
Supplement: S3 Dataset — Details of protein identification, as provided by Mascot search algorithm, are reported for each identified spot (peptides assigned to the identified protein are evidenced in bold). (ZIP) [file pone.0129291.s003.zip › identificazioni/98.xlsx]

## Sheet: 98
Header	--------------------------------------------------------
Search title	98
Timestamp	2015-02-19T09:41:23Z
User	dc
Email	corpillo@bioindustrypark.it
Report URI	http://www.matrixscience.com/cgi/master_results.pl?file=../data/20150219/FTguIaatt.dat
Peak list data path	98.mgf
Peak list format	Mascot generic
Search type	MIS
Mascot version	2.5.1
Database	NCBInr
Fasta file	NCBInr_20150213.fasta
Total sequences	59642736
Total residues	21322359704
Sequences after taxonomy filter	287470
Number of queries	298
Variable modifications	--------------------------------------------------------
Identifier	Name	Delta	Neutral loss(es)
1	Carbamidomethyl (C)	57.0215
2	Oxidation (M)	15.9949	0	63.9983
Search Parameters	--------------------------------------------------------
Taxonomy filter	. . . . . . . . . . . . . . . . Homo sapiens (human)
Enzyme	Trypsin
Maximum Missed Cleavages	2
Fixed modifications
Quantitation method	None
Variable modifications	Carbamidomethyl (C),Oxidation (M)
Peptide Mass Tolerance	1.2
Peptide Mass Tolerance Units	Da
Fragment Mass Tolerance	0.6
Fragment Mass Tolerance Units	Da
Mass values	Monoisotopic
Instrument type	ESI-TRAP
Isotope error mode	0
Format parameters	--------------------------------------------------------
Significance threshold	0.05
Max. number of hits	0
Use MudPIT protein scoring	1
Ions score cut-off	0
Include same-set proteins	0
Include sub-set proteins	0
Include unassigned	0
Require bold red	0
Use homology threshold	0
Group protein families	0
Show duplicate peptides	1
Protein hits	--------------------------------------------------------
prot_hit_num	prot_acc	prot_desc	prot_score	prot_mass	prot_matches	prot_matches_sig	prot_sequences	prot_sequences_sig	pep_query	pep_rank	pep_isbold	pep_isunique	pep_exp_mz	pep_exp_mr	pep_exp_z	pep_calc_mr	pep_delta	pep_start	pep_end	pep_miss	pep_score	pep_expect	pep_res_before	pep_seq	pep_res_after	pep_var_mod	pep_var_mod_pos	pep_summed_mod_pos	pep_local_mod_pos	pep_scan_title
1	gi|7331218	keratin 1 [Homo sapiens]	322	65978	11	8	11	8	108	1	1	0	487.03	972.045	2	972.524	-0.4785	396	403	0	43.79	0.066	K	IEISELNR	V					Cmpd 98, +MSn(487.4), 20.8 min
1	gi|7331218	keratin 1 [Homo sapiens]	322	65978	11	8	11	8	120	1	1	0	517.2	1032.39	2	1032.51	-0.1233	484	492	0	33.17	1.1	R	TLLEGEESR	M					Cmpd 62, +MSn(517.2), 18.3 min
1	gi|7331218	keratin 1 [Homo sapiens]	322	65978	11	8	11	8	131	1	1	0	546.57	1091.13	2	1091.5	-0.3701	603	616	0	36.72	0.32	R	GSGGGSSGGSIGGR	G					Cmpd 32, +MSn(547.0), 14.4 min
1	gi|7331218	keratin 1 [Homo sapiens]	322	65978	11	8	11	8	138	1	1	0	563.16	1124.31	2	1124.53	-0.2295	367	376	0	59.2	0.0017	K	AEAESLYQSK	Y					Cmpd 54, +MSn(563.4), 17.7 min
1	gi|7331218	keratin 1 [Homo sapiens]	322	65978	11	8	11	8	149	2	1	0	590.12	1178.23	2	1178.59	-0.3677	377	386	0	69.11	0.00018	K	YEELQITAGR	H					Cmpd 104, +MSn(590.3), 20.9 min
1	gi|7331218	keratin 1 [Homo sapiens]	322	65978	11	8	11	8	172	1	1	0	633.18	1264.35	2	1264.63	-0.2845	278	288	0	50.18	0.017	R	TNAENEFVTIK	K					Cmpd 113, +MSn(633.6), 21.7 min
1	gi|7331218	keratin 1 [Homo sapiens]	322	65978	11	8	11	8	173	1	1	1	651.78	1301.55	2	1301.71	-0.1624	344	355	0	113.38	1e-08	R	SLDLDSIIAEVK	A					Cmpd 206, +MSn(652.2), 27.8 min
1	gi|7331218	keratin 1 [Homo sapiens]	322	65978	11	8	11	8	193	1	1	0	692.22	1382.43	2	1382.68	-0.2576	186	197	0	82.91	7.6e-06	K	SLNNQFASFIDK	V					Cmpd 163, +MSn(692.5), 25.1 min
1	gi|7331218	keratin 1 [Homo sapiens]	322	65978	11	8	11	8	206	1	1	0	738.16	1474.31	2	1474.78	-0.4725	200	211	0	93.49	6.9e-07	R	FLEQQNQVLQTK	W					Cmpd 95, +MSn(738.3), 20.6 min
1	gi|7331218	keratin 1 [Homo sapiens]	322	65978	11	8	11	8	91	1	1	0	858.76	1715.51	2	1715.84	-0.3384	418	432	0	78.06	7.7e-05	K	QISNLQQSISDAEQR	G					Cmpd 114, +MSn(859.0), 21.8 min
1	gi|7331218	keratin 1 [Homo sapiens]	322	65978	11	8	11	8	261	1	1	0	795.21	2382.61	3	2382.94	-0.3365	519	549	0	48.52	0.019	R	GGGGGGYGSGGSSYGSGGGSYGSGGGGGGGR	G					Cmpd 45, +MSn(795.2), 16.7 min
2	gi|375314779	keratin 1 [Homo sapiens]	266	66026	11	8	11	8	108	1	0	0	487.03	972.045	2	972.524	-0.4785	396	403	0	43.79	0.066	K	IEISELNR	V					Cmpd 98, +MSn(487.4), 20.8 min
2	gi|375314779	keratin 1 [Homo sapiens]	266	66026	11	8	11	8	120	1	0	0	517.2	1032.39	2	1032.51	-0.1233	484	492	0	33.17	1.1	R	TLLEGEESR	M					Cmpd 62, +MSn(517.2), 18.3 min
2	gi|375314779	keratin 1 [Homo sapiens]	266	66026	11	8	11	8	131	1	0	0	546.57	1091.13	2	1091.5	-0.3701	603	616	0	36.72	0.32	R	GSGGGSSGGSIGGR	G					Cmpd 32, +MSn(547.0), 14.4 min
2	gi|375314779	keratin 1 [Homo sapiens]	266	66026	11	8	11	8	138	1	0	0	563.16	1124.31	2	1124.53	-0.2295	367	376	0	59.2	0.0017	K	AEAESLYQSK	Y					Cmpd 54, +MSn(563.4), 17.7 min
2	gi|375314779	keratin 1 [Homo sapiens]	266	66026	11	8	11	8	149	2	0	0	590.12	1178.23	2	1178.59	-0.3677	377	386	0	69.11	0.00018	K	YEELQITAGR	H					Cmpd 104, +MSn(590.3), 20.9 min
2	gi|375314779	keratin 1 [Homo sapiens]	266	66026	11	8	11	8	172	1	0	0	633.18	1264.35	2	1264.63	-0.2845	278	288	0	50.18	0.017	R	TNAENEFVTIK	K					Cmpd 113, +MSn(633.6), 21.7 min
2	gi|375314779	keratin 1 [Homo sapiens]	266	66026	11	8	11	8	186	1	1	0	665.25	1328.49	2	1328.72	-0.2333	344	355	0	56.91	0.0041	R	NLDLDSIIAEVK	A					Cmpd 209, +MSn(665.3), 27.9 min
2	gi|375314779	keratin 1 [Homo sapiens]	266	66026	11	8	11	8	193	1	0	0	692.22	1382.43	2	1382.68	-0.2576	186	197	0	82.91	7.6e-06	K	SLNNQFASFIDK	V					Cmpd 163, +MSn(692.5), 25.1 min
2	gi|375314779	keratin 1 [Homo sapiens]	266	66026	11	8	11	8	206	1	0	0	738.16	1474.31	2	1474.78	-0.4725	200	211	0	93.49	6.9e-07	R	FLEQQNQVLQTK	W					Cmpd 95, +MSn(738.3), 20.6 min
2	gi|375314779	keratin 1 [Homo sapiens]	266	66026	11	8	11	8	91	1	0	0	858.76	1715.51	2	1715.84	-0.3384	418	432	0	78.06	7.7e-05	K	QISNLQQSISDAEQR	G					Cmpd 114, +MSn(859.0), 21.8 min
2	gi|375314779	keratin 1 [Homo sapiens]	266	66026	11	8	11	8	261	1	0	0	795.21	2382.61	3	2382.94	-0.3365	519	549	0	48.52	0.019	R	GGGGGGYGSGGSSYGSGGGSYGSGGGGGGGR	G					Cmpd 45, +MSn(795.2), 16.7 min
3	gi|435476	cytokeratin 9 [Homo sapiens]	218	62092	7	6	7	6	74	4	1	0	405.25	808.485	2	808.433	0.0524	164	170	0	22.13	6.3	R	LASYLDK	V					Cmpd 68, +MSn(405.2), 18.7 min
3	gi|435476	cytokeratin 9 [Homo sapiens]	218	62092	7	6	7	6	124	1	1	1	530.64	1059.27	2	1059.56	-0.2906	225	233	0	51.04	0.013	K	TLLDIDNTR	M					Cmpd 118, +MSn(531.3), 22.0 min
3	gi|435476	cytokeratin 9 [Homo sapiens]	218	62092	7	6	7	6	156	1	1	1	616.67	1231.33	2	1231.59	-0.2651	14	29	0	47.28	0.03	R	SGGGGGGGLGSGGSIR	S					Cmpd 49, +MSn(617.0), 17.1 min
3	gi|435476	cytokeratin 9 [Homo sapiens]	218	62092	7	6	7	6	157	1	1	1	618.1	1234.19	2	1234.52	-0.336	47	59	0	64.41	0.00057	R	FSSSSGYGGGSSR	V					Cmpd 38, +MSn(618.6), 15.8 min
3	gi|435476	cytokeratin 9 [Homo sapiens]	218	62092	7	6	7	6	220	1	1	1	793.75	1585.49	2	1585.76	-0.2729	171	184	0	77.3	2.6e-05	K	VQALEEANNDLENK	I					Cmpd 84, +MSn(794.1), 20.1 min
3	gi|435476	cytokeratin 9 [Homo sapiens]	218	62092	7	6	7	6	270	1	1	1	837.56	2509.66	3	2509.12	0.5337	450	472	0	61.78	0.00079	K	EIETYHNLLEGGQEDFESSGAGK	I					Cmpd 141, +MSn(837.9), 23.6 min
3	gi|435476	cytokeratin 9 [Homo sapiens]	218	62092	7	6	7	6	291	1	1	1	1088.92	3263.74	3	3263.51	0.2316	340	368	0	98.69	2e-07	K	DIENQYETQITQIEHEVSSSGQEVQSSAK	E					Cmpd 187, +MSn(1089.5), 26.5 min
4	gi|28317	unnamed protein product [Homo sapiens]	209	59492	9	7	9	7	74	4	0	0	405.25	808.485	2	808.433	0.0524	157	163	0	22.13	6.3	R	LASYLDK	V					Cmpd 68, +MSn(405.2), 18.7 min
4	gi|28317	unnamed protein product [Homo sapiens]	209	59492	9	7	9	7	130	1	1	1	545.68	1089.35	2	1089.52	-0.1782	148	156	0	59.96	0.0019	K	VTMQNLNDR	L					Cmpd 61, +MSn(546.0), 18.3 min
4	gi|28317	unnamed protein product [Homo sapiens]	209	59492	9	7	9	7	135	1	1	1	555.19	1108.37	2	1108.48	-0.1171	335	343	0	51.3	0.012	K	DAEAWFNEK	S					Cmpd 127, +MSn(555.4), 22.5 min
4	gi|28317	unnamed protein product [Homo sapiens]	209	59492	9	7	9	7	147	1	1	0	583.18	1164.35	2	1164.58	-0.232	442	450	0	57.93	0.0026	R	LENEIQTYR	S					Cmpd 73, +MSn(583.7), 19.2 min
4	gi|28317	unnamed protein product [Homo sapiens]	209	59492	9	7	9	7	171	1	1	1	631.72	1261.43	2	1261.59	-0.1644	451	464	0	44.86	0.068	R	SLLEGEGSSGGGGR	G					Cmpd 63, +MSn(631.9), 18.4 min
4	gi|28317	unnamed protein product [Homo sapiens]	209	59492	9	7	9	7	190	1	1	0	683.23	1364.45	2	1364.63	-0.1866	323	333	0	80.93	1.4e-05	R	SQYEQLAEQNR	K					Cmpd 59, +MSn(683.5), 18.1 min
4	gi|28317	unnamed protein product [Homo sapiens]	209	59492	9	7	9	7	192	1	1	0	691.19	1380.37	2	1380.64	-0.2754	166	177	0	70.03	0.00014	R	ALEESNYELEGK	I					Cmpd 79, +MSn(691.4), 19.7 min
4	gi|28317	unnamed protein product [Homo sapiens]	209	59492	9	7	9	7	245	1	1	0	998.77	1995.53	2	1995.96	-0.4382	346	362	0	55.32	0.0039	K	ELTTEIDNNIEQISSYK	S					Cmpd 162, +MSn(999.5), 25.1 min
4	gi|28317	unnamed protein product [Homo sapiens]	209	59492	9	7	9	7	107	1	1	1	958	2870.98	3	2871.39	-0.4073	296	322	0	53.39	0.022	R	NVSTGDVNVEMNAAPGVDLTQLLNNMR	S					Cmpd 227, +MSn(958.6), 29.3 min
5	gi|307086	keratin-10 [Homo sapiens]	146	46359	6	4	6	4	74	4	0	0	405.25	808.485	2	808.433	0.0524	8	14	0	22.13	6.3	R	LASYLDK	V					Cmpd 68, +MSn(405.2), 18.7 min
5	gi|307086	keratin-10 [Homo sapiens]	146	46359	6	4	6	4	147	1	0	0	583.18	1164.35	2	1164.58	-0.232	293	301	0	57.93	0.0026	R	LENEIQTYR	S					Cmpd 73, +MSn(583.7), 19.2 min
5	gi|307086	keratin-10 [Homo sapiens]	146	46359	6	4	6	4	190	1	0	0	683.23	1364.45	2	1364.63	-0.1866	174	184	0	80.93	1.4e-05	R	SQYEQLAEQNR	K					Cmpd 59, +MSn(683.5), 18.1 min
5	gi|307086	keratin-10 [Homo sapiens]	146	46359	6	4	6	4	192	1	0	0	691.19	1380.37	2	1380.64	-0.2754	17	28	0	70.03	0.00014	R	ALEESNYELEGK	I					Cmpd 79, +MSn(691.4), 19.7 min
5	gi|307086	keratin-10 [Homo sapiens]	146	46359	6	4	6	4	245	1	0	0	998.77	1995.53	2	1995.96	-0.4382	197	213	0	55.32	0.0039	K	ELTTEIDNNIEQISSYK	S					Cmpd 162, +MSn(999.5), 25.1 min
5	gi|307086	keratin-10 [Homo sapiens]	146	46359	6	4	6	4	282	10	1	1	962.96	2885.86	3	2885.4	0.457	147	173	0	8.18	180	R	NVSTGDVNVEMNAAPGIDLTQLLNNMR	S					Cmpd 217, +MSn(963.6), 28.6 min
6	gi|31074631	keratin 1b [Homo sapiens]	126	61763	2	2	2	2	149	1	0	1	590.12	1178.23	2	1177.61	0.6163	361	370	0	76.26	3.5e-05	K	YQELQITAGR	H					Cmpd 104, +MSn(590.3), 20.9 min
6	gi|31074631	keratin 1b [Homo sapiens]	126	61763	2	2	2	2	206	1	0	0	738.16	1474.31	2	1474.78	-0.4725	184	195	0	93.49	6.9e-07	R	FLEQQNQVLQTK	W					Cmpd 95, +MSn(738.3), 20.6 min
7	gi|4504165	gelsolin isoform a precursor [Homo sapiens]	117	85644	6	2	6	2	97	2	1	1	444.1	886.185	2	886.487	-0.3018	616	623	0	34.5	0.6	K	TGAQELLR	V					Cmpd 77, +MSn(444.3), 19.6 min
7	gi|4504165	gelsolin isoform a precursor [Homo sapiens]	117	85644	6	2	6	2	37	4	1	1	537.56	1073.11	2	1073.51	-0.4047	554	564	0	12.47	200	R	EGGQTAPASTR	L					Cmpd 31, +MSn(537.6), 14.2 min
7	gi|4504165	gelsolin isoform a precursor [Homo sapiens]	117	85644	6	2	6	2	128	3	1	1	539.64	1077.27	2	1077.51	-0.2436	730	738	0	24.15	6	R	YIETDPANR	D					Cmpd 46, +MSn(540.3), 16.9 min
7	gi|4504165	gelsolin isoform a precursor [Homo sapiens]	117	85644	6	2	6	2	180	1	1	1	660.26	1318.51	2	1318.69	-0.1826	585	597	0	67.38	0.00044	K	AGALNSNDAFVLK	T					Cmpd 136, +MSn(660.7), 23.2 min
7	gi|4504165	gelsolin isoform a precursor [Homo sapiens]	117	85644	6	2	6	2	229	1	1	1	861.75	1721.49	2	1721.83	-0.3446	148	162	0	39.7	0.16	R	EVQGFESATFLGYFK	S					Cmpd 211, +MSn(862.3), 28.2 min
7	gi|4504165	gelsolin isoform a precursor [Homo sapiens]	117	85644	6	2	6	2	265	1	1	1	827.25	2478.73	3	2478.21	0.5221	303	327	0	75.11	4.2e-05	K	VSNGAGTMSVSLVADENPFAQGALK	S	Oxidation (M)	0.0000000200000000000000000.0			Cmpd 176, +MSn(827.8), 25.8 min
8	gi|181402	epidermal cytokeratin 2 [Homo sapiens]	107	65825	6	3	6	3	108	1	0	0	487.03	972.045	2	972.524	-0.4785	400	407	0	43.79	0.066	K	IEISELNR	V					Cmpd 98, +MSn(487.4), 20.8 min
8	gi|181402	epidermal cytokeratin 2 [Homo sapiens]	107	65825	6	3	6	3	134	1	1	0	554.15	1106.29	2	1106.54	-0.2502	360	368	0	44.06	0.06	K	AQYEEIAQR	S					Cmpd 55, +MSn(554.7), 17.7 min
8	gi|181402	epidermal cytokeratin 2 [Homo sapiens]	107	65825	6	3	6	3	168	1	1	1	627.69	1253.37	2	1253.6	-0.2346	21	34	0	28.45	2.1	R	GFSSGSAVVSGGSR	R					Cmpd 60, +MSn(627.8), 18.3 min
8	gi|181402	epidermal cytokeratin 2 [Homo sapiens]	107	65825	6	3	6	3	49	1	1	1	665.07	1328.13	2	1328.63	-0.5066	425	436	0	27.21	6.5	K	NVQDAIADAEQR	G					Cmpd 92, +MSn(665.3), 20.4 min
8	gi|181402	epidermal cytokeratin 2 [Homo sapiens]	107	65825	6	3	6	3	186	1	0	0	665.25	1328.49	2	1328.72	-0.2333	348	359	0	56.91	0.0041	R	NLDLDSIIAEVK	A					Cmpd 209, +MSn(665.3), 27.9 min
8	gi|181402	epidermal cytokeratin 2 [Homo sapiens]	107	65825	6	3	6	3	206	1	0	0	738.16	1474.31	2	1474.78	-0.4725	204	215	0	93.49	6.9e-07	R	FLEQQNQVLQTK	W					Cmpd 95, +MSn(738.3), 20.6 min
9	gi|119626083	albumin, isoform CRA_t [Homo sapiens]	92	58614	5	3	4	2	72	1	1	0	395.21	788.405	2	788.464	-0.0589	240	246	0	37.19	0.26	K	LVTDLTK	V					Cmpd 67, +MSn(395.3), 18.7 min
9	gi|119626083	albumin, isoform CRA_t [Homo sapiens]	92	58614	5	3	4	2	104	1	1	0	464.1	926.185	2	926.486	-0.3007	162	168	0	30.08	1.1	K	YLYEIAR	R					Cmpd 109, +MSn(464.5), 21.5 min
9	gi|119626083	albumin, isoform CRA_t [Homo sapiens]	92	58614	5	3	4	2	214	1	1	1	756.32	1510.63	2	1510.84	-0.2101	410	423	0	49.82	0.02	K	VPQVSTPTLVEVSR	N					Cmpd 131, +MSn(756.6), 22.8 min
9	gi|119626083	albumin, isoform CRA_t [Homo sapiens]	92	58614	5	3	4	2	225	1	1	1	547.21	1638.61	3	1638.93	-0.3223	409	423	1	70.66	0.00014	K	KVPQVSTPTLVEVSR	N					Cmpd 122, +MSn(547.3), 22.2 min
9	gi|119626083	albumin, isoform CRA_t [Homo sapiens]	92	58614	5	3	4	2	226	1	1	1	820.34	1638.67	2	1638.93	-0.265	409	423	1	49.14	0.023	K	KVPQVSTPTLVEVSR	N					Cmpd 120, +MSn(820.6), 22.2 min
10	gi|119617032	keratin 6B, isoform CRA_a [Homo sapiens]	83	59874	3	3	3	3	134	1	0	0	554.15	1106.29	2	1106.54	-0.2502	338	346	0	44.06	0.06	K	AQYEEIAQR	S					Cmpd 55, +MSn(554.7), 17.7 min
10	gi|119617032	keratin 6B, isoform CRA_a [Homo sapiens]	83	59874	3	3	3	3	149	2	0	0	590.12	1178.23	2	1178.59	-0.3677	359	368	0	69.11	0.00018	K	YEELQITAGR	H					Cmpd 104, +MSn(590.3), 20.9 min
10	gi|119617032	keratin 6B, isoform CRA_a [Homo sapiens]	83	59874	3	3	3	3	186	1	0	0	665.25	1328.49	2	1328.72	-0.2333	326	337	0	56.91	0.0041	R	NLDLDSIIAEVK	A					Cmpd 209, +MSn(665.3), 27.9 min
11	gi|3901030	cytokeratin type II [Homo sapiens]	57	59468	2	1	2	1	186	1	0	0	665.25	1328.49	2	1328.72	-0.2333	313	324	0	56.91	0.0041	R	NLDLDSIIAEVK	A					Cmpd 209, +MSn(665.3), 27.9 min
11	gi|3901030	cytokeratin type II [Homo sapiens]	57	59468	2	1	2	1	190	5	0	1	683.23	1364.45	2	1364.64	-0.1899	362	372	1	25.82	4.5	R	NTKQEISEMNR	M	Oxidation (M)	0.00000000200.0			Cmpd 59, +MSn(683.5), 18.1 min
12	gi|4557699	keratin, type I cytoskeletal 12 [Homo sapiens]	51	53478	2	1	2	1	74	4	0	0	405.25	808.485	2	808.433	0.0524	136	142	0	22.13	6.3	R	LASYLDK	V					Cmpd 68, +MSn(405.2), 18.7 min
12	gi|4557699	keratin, type I cytoskeletal 12 [Homo sapiens]	51	53478	2	1	2	1	135	1	0	1	555.19	1108.37	2	1107.52	0.8418	315	323	0	51.3	0.012	K	DAEAWFIEK	S					Cmpd 127, +MSn(555.4), 22.5 min
13	gi|194384486	unnamed protein product [Homo sapiens]	45	127787	1	0	1	0	111	1	1	1	498.76	995.505	2	994.643	0.8628	125	133	0	44.81	0.065	K	IPALDLLIK	L					Cmpd 166, +MSn(499.1), 25.2 min
14	gi|1335074	unnamed protein product [Homo sapiens]	40	7974	1	0	1	0	217	1	1	1	514.81	1541.41	3	1541.75	-0.3466	1	13	0	39.83	0.14	-	PNSMVVEHPEFLK	A	Oxidation (M)	0.0002000000000.0			Cmpd 108, +MSn(515.2), 21.4 min
15	gi|8923143	ganglioside-induced differentiation-associated protein 2 isoform a [Homo sapiens]	40		1	0	1	0	62	1	1	1	747.28	746.273	1	747.403	-1.13	117	123	0	39.69	0.079	K	GFNLAAR	F					Cmpd 146, +MSn(747.8), 24.1 min
16	gi|27696528	Regulating synaptic membrane exocytosis 2 [Homo sapiens]	36	132676	1	0	1	0	221	1	1	1	798.23	1594.45	2	1593.77	0.6773	777	790	1	35.95	0.39	R	GTRTMTGHYNTISR	M					Cmpd 142, +MSn(798.7), 23.7 min
