# Supplementary material for: Vitamin D Binding Protein Isoforms and Apolipoprotein E in Cerebrospinal Fluid as Prognostic Biomarkers of Multiple Sclerosis
Source: PLoS One. 2015 Jun 5;10(6):e0129291. doi: 10.1371/journal.pone.0129291 (PMC4457896; doi:10.1371/journal.pone.0129291)
Supplement: S3 Dataset — Details of protein identification, as provided by Mascot search algorithm, are reported for each identified spot (peptides assigned to the identified protein are evidenced in bold). (ZIP) [file pone.0129291.s003.zip › identificazioni/99.xlsx]

## Sheet: 99
Header	--------------------------------------------------------
Search title	99
Timestamp	2015-02-19T09:49:22Z
User	dc
Email	corpillo@bioindustrypark.it
Report URI	http://www.matrixscience.com/cgi/master_results.pl?file=../data/20150219/FTguIauet.dat
Peak list data path	99.mgf
Peak list format	Mascot generic
Search type	MIS
Mascot version	2.5.1
Database	NCBInr
Fasta file	NCBInr_20150213.fasta
Total sequences	59642736
Total residues	21322359704
Sequences after taxonomy filter	287470
Number of queries	298
Variable modifications	--------------------------------------------------------
Identifier	Name	Delta	Neutral loss(es)
1	Carbamidomethyl (C)	57.0215
2	Oxidation (M)	15.9949	0	63.9983
Search Parameters	--------------------------------------------------------
Taxonomy filter	. . . . . . . . . . . . . . . . Homo sapiens (human)
Enzyme	Trypsin
Maximum Missed Cleavages	2
Fixed modifications
Quantitation method	None
Variable modifications	Carbamidomethyl (C),Oxidation (M)
Peptide Mass Tolerance	1.2
Peptide Mass Tolerance Units	Da
Fragment Mass Tolerance	0.6
Fragment Mass Tolerance Units	Da
Mass values	Monoisotopic
Instrument type	ESI-TRAP
Isotope error mode	0
Format parameters	--------------------------------------------------------
Significance threshold	0.05
Max. number of hits	0
Use MudPIT protein scoring	1
Ions score cut-off	0
Include same-set proteins	0
Include sub-set proteins	0
Include unassigned	0
Require bold red	0
Use homology threshold	0
Group protein families	0
Show duplicate peptides	1
Protein hits	--------------------------------------------------------
prot_hit_num	prot_acc	prot_desc	prot_score	prot_mass	prot_matches	prot_matches_sig	prot_sequences	prot_sequences_sig	pep_query	pep_rank	pep_isbold	pep_isunique	pep_exp_mz	pep_exp_mr	pep_exp_z	pep_calc_mr	pep_delta	pep_start	pep_end	pep_miss	pep_score	pep_expect	pep_res_before	pep_seq	pep_res_after	pep_var_mod	pep_var_mod_pos	pep_summed_mod_pos	pep_local_mod_pos	pep_scan_title
1	gi|119572363	hCG22067 [Homo sapiens]	74	29692	1	1	1	1	104	1	1	1	522.63	1043.25	2	1043.54	-0.2945	262	270	0	73.76	6.5e-05	K	WIQQTIAAN	-					Cmpd 70, +MSn(522.9), 21.2 min
2	gi|4501987	afamin precursor [Homo sapiens]	62	69024	6	1	6	1	86	1	1	1	475.11	948.205	2	948.434	-0.2287	354	360	0	42.84	0.088	K	FTFEYSR	R					Cmpd 80, +MSn(475.5), 21.9 min
2	gi|4501987	afamin precursor [Homo sapiens]	62	69024	6	1	6	1	106	1	1	1	527.66	1053.31	2	1053.58	-0.2764	89	97	0	33.75	0.66	K	LPNNVLQEK	I					Cmpd 54, +MSn(528.0), 19.8 min
2	gi|4501987	afamin precursor [Homo sapiens]	62	69024	6	1	6	1	111	1	1	1	563.71	1125.41	2	1125.5	-0.0924	344	353	0	35.19	0.52	R	DADPDTFFAK	F					Cmpd 84, +MSn(564.9), 22.3 min
2	gi|4501987	afamin precursor [Homo sapiens]	62	69024	6	1	6	1	45	1	1	1	692.66	1383.31	2	1383.57	-0.267	333	343	0	26.11	8.4	K	FTDSENVCQER	D	Carbamidomethyl (C)	0.00000001000.0			Cmpd 39, +MSn(693.1), 16.8 min
2	gi|4501987	afamin precursor [Homo sapiens]	62	69024	6	1	6	1	203	1	1	1	857.31	1712.61	2	1712.92	-0.3142	438	453	0	61.83	0.001	K	IAPQLSTEELVSLGEK	M					Cmpd 115, +MSn(857.7), 24.9 min
2	gi|4501987	afamin precursor [Homo sapiens]	62	69024	6	1	6	1	210	1	1	1	944.32	1886.63	2	1886.93	-0.3048	131	147	0	23.27	6.5	K	SDVGFLPPFPTLDPEEK	C					Cmpd 175, +MSn(944.7), 28.4 min
3	gi|21749316	unnamed protein product [Homo sapiens]	48	37138	2	0	1	0	39	1	1	1	598.79	1793.35	3	1792.78	0.5683	295	312	0	37.33	0.62	R	DSGGQTSAGCPSGWLGTR	R	Carbamidomethyl (C)	0.000000000100000000.0			Cmpd 106, +MSn(599.1), 24.4 min
3	gi|21749316	unnamed protein product [Homo sapiens]	48	37138	2	0	1	0	205	1	1	1	897.69	1793.37	2	1792.78	0.5856	295	312	0	43.56	0.061	R	DSGGQTSAGCPSGWLGTR	R	Carbamidomethyl (C)	0.000000000100000000.0			Cmpd 104, +MSn(898.3), 24.4 min
