# Supplementary material for: Vitamin D Binding Protein Isoforms and Apolipoprotein E in Cerebrospinal Fluid as Prognostic Biomarkers of Multiple Sclerosis
Source: PLoS One. 2015 Jun 5;10(6):e0129291. doi: 10.1371/journal.pone.0129291 (PMC4457896; doi:10.1371/journal.pone.0129291)
Supplement: S1 Images — The zipped folder includes the 48 acquired 2-DE gels submitted to the final image analysis. (ZIP) [file pone.0129291.s004.zip]

Archive with 47 entries (46 files):
- FILE TIF MS/
- FILE TIF MS/sm 26.tif
- FILE TIF MS/sm 27.tif
- FILE TIF MS/sm 27bis.tif
- FILE TIF MS/sm 28.tif
- FILE TIF MS/SM 28bis.tif
- FILE TIF MS/SM 29.tif
- FILE TIF MS/SM 30 ter.tif
- FILE TIF MS/SM 31 TER.tif
- FILE TIF MS/SM 31.tif
- FILE TIF MS/SM 31bis.tif
- FILE TIF MS/sm 32.tif
- FILE TIF MS/SM 33.tif
- FILE TIF MS/SM 34.tif
- FILE TIF MS/sm 35.tif
- FILE TIF MS/SM 35BIS.tif
- FILE TIF MS/sm 36.tif
- FILE TIF MS/SM 36ter.tif
- FILE TIF MS/Sm 37bis.tif
- FILE TIF MS/sm 38.tif
- FILE TIF MS/sm 39.tif
- FILE TIF MS/SM 39bis.tif
- FILE TIF MS/sm 40.tif
- FILE TIF MS/SM 41bis.tif
- FILE TIF MS/SM 41ter2.tif
- FILE TIF MS/sm 42.tif
- FILE TIF MS/SM 42ter.tif
- FILE TIF MS/sm 43.tif
- FILE TIF MS/sm 44.tif
- FILE TIF MS/SM 44bis.tif
- FILE TIF MS/SM 45.tif
- FILE TIF MS/sm 46.tif
- FILE TIF MS/SM 46bis.tif
- FILE TIF MS/SM 48 quater.tif
- FILE TIF MS/SM25BIS.tif
- FILE TIF MS/SM26BIS.tif
- FILE TIF MS/SM30.tif
- FILE TIF MS/SM32BIS.tif
- FILE TIF MS/SM34BIS.tif
- FILE TIF MS/SM38BIS.tif
- FILE TIF MS/SM40BIS.tif
- FILE TIF MS/SM42BIS.tif
- FILE TIF MS/SM43BIS.tif
- FILE TIF MS/SM47.tif
- FILE TIF MS/SM48.tif
- FILE TIF MS/SM48ter.tif
- Archive created by free Fuze Zip.url
